# Supplementary material for: The Allelic Landscape of Human Blood Cell Trait Variation and Links to Common Complex Disease
Source: Cell. 2016 Nov 17;167(5):1415–1429.e19. doi: 10.1016/j.cell.2016.10.042 (PMC5300907; doi:10.1016/j.cell.2016.10.042)
Supplement: Table S1. Summary of Measurement Methods for Full Blood Count Indices, Related to the STAR Methods — Each row of the table corresponds to one of the 36 hematological indices analyzed in the GWAS. For each model of hematology analyzer (Coulter LH700 series, used in UK Biobank, and Sysmex XN-1000, used in INTERVAL), the “Determination” column describes the technique used by the instrument to determine the value of each index. When the index is directly measured the analytic method is given, whereas when the index is derived by calculation from directly measured index, the formula used for the calculation is given. The “Previous GWAS” column denotes which hematological indices have been studied previously in GWAS. [file mmc1.xlsx]

## Sheet: ST1
Supplemental Table 1. Summary of measurement methods for full blood count phenotypes
					Coulter LH 700 Series (UK Biobank)		Sysmex XN-1000 (INTERVAL)
Cell Type	Standard Abbreviation	Long Name	Unit	Description	Measured / Derived	Determination	Measured / Derived	Determination	Previous GWAS
Platelet	PLT#	Platelet count	per nL	Count of platelets per unit volume of blood	Measured	Impedance	Measured	Flow cytometry gate (impedance for missing data points)	Yes
	MPV	Mean platelet volume	fL	Mean volume of platelets	Derived	(PCT/PLT#)×10000	Derived	(PCT/PLT#)×10000	Yes
	PDW	Platelet distribution width	fL	The spread of the platelet volume distribution. Note that Sysmex and Coulter use different statistics to measure spread.	Measured	Impedance: Coefficient of variation of platelet volume distribution	Measured	Impedance: width at 20% peak height of platelet volume histogram.
	PCT	Plateletcrit	%	Volume fraction of blood occupied by platelets	Measured	Impedance	Measured	Impedance
Mature red cell	RBC#	Red blood cell count	per pL	Count of red blood cells per unit volume of blood	Measured	Impedance	Measured	Impedance	Yes
	MCV	Mean corpuscular volume	fL	Mean volume of red blood cells	Derived	(HCT/RBC#)×10	Derived	(HCT/RBC#)×10	Yes
	HCT	Hematocrit	%	Volume fraction of blood occupied by red cells	Measured	Impedance	Measured	Impedance	Yes
	MCH	Mean corpuscular hemoglobin	pg	Average mass of hemoglobin per red cell	Derived	(HGB/RBC#)×10	Derived	(HGB/RBC#)×10	Yes
	MCHC	Mean corpuscular hemoglobin concentration	g/dL	Concentration of hemoglobin with respect to unit of volume occupied by red cells	Derived	(HGB/HCT)×100	Derived	(HGB/HCT)×100	Yes
	HGB	Hemoglobin concentration	g/dL	Concentration of hemoglobin with respect to unit of volume of blood	Measured	Light absorbance	Measured	Light absorbance	Yes
	RDW	Red cell distribution width	fL	Coefficient of variation of red cell volume distribution	Measured	CV of impedance measured red cell volume distribution	Measured	CV of impedance measured red cell volume distribution
Immature red cell	RET#	Reticulocyte count	pL	Count of reticulocytes per unit volume of blood	Derived	(RET%×RBC#)/100	Derived	(RET%×RBC#)/100
	RET%	Reticulocyte fraction of red cells	%	Percentage of red blood cells that are reticulocytes	Measured	Flow cytometry/impedance gates	Measured	Flow cytometry gates
	IRF	Immature fraction of reticulocytes	-	Fraction of reticulocytes with high RNA content, as measured by light scatter	Derived	HLSR#/RET#	Measured	Flow cytometry gates
	HLSR#	High light scatter reticulocyte count	per pL	Count of high RNA content (immature) reticulocytes per unit volume of blood	Derived	(HLSR%×RBC#)/100%	Derived	IRF×RET#
	HLSR%	High light scatter reticulocyte percentage of red cells	%	Immature reticulocyte count as a percentage of red blood cell count	Measured	Flow cytometry/impedance gates	Derived	(HLSR#/RBC#)×100%
Myeloid white cell	MONO#	Monocyte count	per nL	Count of monocytes per unit volume of blood	Derived	(MONO%×WBC#)/100%	Derived	(MONO%×WBC#)/100%	Yes
	NEUT#	Neutrophil count	per nL	Count of neutrophils per unit volume of blood	Derived	(NEUT%×WBC#)/100%	Derived	(NEUT%×WBC#)/100%	Yes
	EO#	Eosinophil count	per nL	Count of eosinophils per unit volume of blood	Derived	(EO%×WBC#)/100%	Derived	(EO%×WBC#)/100%	Yes
	BASO#	Basophil count	per nL	Count of basophils per unit volume of blood	Derived	(BASO%×WBC#)/100%	Derived	(BASO%×WBC#)/100%	Yes
	(NEUT+EO)#	Sum neutrophil eosinophil counts	per nL	Aggregate count of neutrophils and eosinophils per unit volume of blood.	Derived	NEUT#+EO#	Derived	NEUT#+EO#
	(EO+BASO)#	Sum eosinophil basophil counts	per nL	Aggregate count of eosinophils and basophils per unit volume of blood	Derived	EO#+BASO#	Derived	EO#+BASO#
	(BASO+NEUT)#	Sum basophil neutrophil counts	per nL	Aggregate count of basophils and neutrophils per unit volume of blood	Derived	BASO#+NEUT#	Derived	BASO#+NEUT#
	GRAN#	Granulocyte count	per nL	Aggregate count of granulocytes per unit volume of blood	Derived	NEUT#+BASO#+EO#	Derived	NEUT#+BASO#+EO#
	NEUT%GRAN	Neutrophil percentage of granulocytes	%	Percentage of granulocytes that are neutrophils	Derived	(NEUT#/GRAN#)×100%	Derived	(NEUT#/GRAN#)×100%
	BASO%GRAN	Basophil percentage of granulocytes	%	Percentage of granulocytes that are basophils	Derived	(BASO#/GRAN#)×100%	Derived	(BASO#/GRAN#)×100%
	EO%GRAN	Eosinophil percentage of granulocytes	%	Percentage of granulocytes that are eosinophils	Derived	(EO#/GRAN#)×100%	Derived	(EO/#GRAN#)×100%
	MYELOID#	Myeloid white cell count	per nL	Aggregate count of myeloid white cells	Derived	NEUT#+BASO#+EO#+MONO#	Derived	NEUT#+BASO#+EO#+MONO#
	GRAN%MYELOID	Granulocyte percentage of myeloid white cells	%	Percentage of myeloid white cells that are granulocytes	Derived	(GRAN#/MYELOID#)×100%	Derived	(GRAN#/MYELOID#)×100%
Lymphoid white cell	LYMPH#	Lymphocyte count	per nL	Aggregate count of lymphoid cells per unit volume of blood	Derived	(LYMPH%×WBC#)/100%	Derived	(LYMPH%×WBC#)/100%
Compound white cell	WBC#	White blood cell count	per nL	Aggregate count of white cells per unit volume of blood	Measured	Impedance	Measured	Flow cytometry gates	Yes
	MONO%	Monocyte percentage of white cells	%	Percentage of white cells that are monocytes	Measured	Flow cytometry gates	Measured	Flow cytometry gates
	NEUT%	Neutrophil percentage of white cells	%	Percentage of white cells that are neutrophils	Measured	Flow cytometry gates	Measured	Flow cytometry gates
	EO%	Eosinophil percentage of white cells	%	Percentage of white cells that are eosinophils	Measured	Flow cytometry gates	Measured	Flow cytometry gates
	BASO%	Basophil percentage of white cells	%	Percentage of white cells that are basophils	Measured	Flow cytometry gates	Measured	Flow cytometry gates
	LYMPH%	Lymphocyte percentage of white cells	%	Percentage of white cells that are lymphocytes	Measured	Flow cytometry gates	Measured	Flow cytometry gates
