# Supplementary material for: The Allelic Landscape of Human Blood Cell Trait Variation and Links to Common Complex Disease
Source: Cell. 2016 Nov 17;167(5):1415–1429.e19. doi: 10.1016/j.cell.2016.10.042 (PMC5300907; doi:10.1016/j.cell.2016.10.042)
Supplement: Table S2. Characteristics of Study Samples and Genomic Inflation Factors, Related to the STAR Methods — Each row of the table corresponds to one of the 36 hematological indices analyzed in the GWAS. For each blood cell index, the mean and SD after adjustment for technical covariates (but prior to adjustment for biological factors and rank inverse normalization) are given for each study (stratified by gender), as are the number of males and females included in each study after exclusions. Genomic inflation factors are given for each study and blood cell index. We also include the inflation factors estimated for both stages of genomic control correction. All inflation factors were estimated using METAL. [file mmc2.xlsx]

## Sheet: ST2
Supplemental Table 2. Characteristics of study samples
Trait					UK Biobank				UK BiLEVE				INTERVAL				Genomic control inflation factors for GWAS
Standard Abbreviation	Long Name	Unit	Cell Type	Total N	N females	Mean (SD) trait females	N males	Mean (SD) trait males	N females	Mean (SD) trait females	N males	Mean (SD) trait males	N females	Mean (SD) trait females	N males	Mean (SD) trait males	UK Biobank	UK BiLEVE	INTERVAL	Meta-analyses
PLT#	Platelet count	per nL	Platelet	166066	45372	268.20 (55.27)	38193	240.12 (51.05)	21702	271.69 (57.14)	21860	242.38 (52.78)	19661	268.45 (56.85)	19278	236.99 (48.72)	1.079	1.05	1.053	1.066
MPV	Mean platelet volume	fL	Platelet	164454	45404	9.22 (0.89)	38231	9.16 (0.90)	21717	9.23 (0.90)	21878	9.16 (0.90)	18693	11.22 (0.83)	18531	11.19 (0.82)	1.072	1.046	1.038	1.06
PDW	Platelet distribution width	fL	Platelet	164433	45388	16.39 (0.46)	38212	16.53 (0.48)	21708	16.39 (0.46)	21863	16.53 (0.48)	18713	13.73 (1.81)	18549	13.92 (1.87)	1.067	1.042	1.037	1.039
PCT	Plateletcrit	%	Platelet	164339	45342	0.25 (0.04)	38163	0.22 (0.04)	21685	0.25 (0.05)	21843	0.22 (0.04)	18767	0.30 (0.06)	18539	0.27 (0.05)	1.074	1.047	1.052	1.063
RBC#	Red blood cell count	per pL	Mature red cell	172952	47415	4.32 (0.32)	39672	4.74 (0.35)	22805	4.34 (0.33)	22798	4.74 (0.36)	20263	4.57 (0.33)	19999	5.03 (0.36)	1.082	1.051	1.044	1.063
MCV	Mean corpuscular volume	fL	Mature red cell	172433	47247	91.15 (3.91)	39612	91.59 (3.77)	22742	91.42 (4.07)	22752	91.84 (3.94)	20131	93.19 (4.44)	19949	92.31 (3.97)	1.083	1.057	1.043	1.06
HCT	Hematocrit	%	Mature red cell	173039	47419	39.32 (2.58)	39677	43.33 (2.73)	22808	39.58 (2.69)	22795	43.42 (2.83)	20302	42.49 (2.60)	20038	46.33 (2.79)	1.068	1.041	1.029	1.052
MCH	Mean corpuscular hemoglobin	pg	Mature red cell	172332	47196	31.39 (1.53)	39590	31.73 (1.47)	22709	31.47 (1.58)	22729	31.81 (1.52)	20158	29.46 (1.72)	19950	29.83 (1.54)	1.073	1.05	1.036	1.058
MCHC	Mean corpuscular hemoglobin concentration	g/dL	Mature red cell	172851	47387	34.41 (0.67)	39652	34.64 (0.69)	22777	34.40 (0.68)	22770	34.62 (0.69)	20236	31.58 (0.88)	20029	32.30 (0.88)	1.032	1.027	1.031	1.032
HGB	Hemoglobin concentration	g/dL	Mature red cell	172925	47384	13.53 (0.89)	39652	15.01 (0.95)	22782	13.62 (0.93)	22778	15.04 (0.98)	20299	13.42 (0.87)	20030	14.96 (0.96)	1.072	1.039	1.028	1.053
RDW	Red cell distribution width	fL	Mature red cell	171529	46880	13.41 (0.76)	39475	13.37 (0.67)	22512	13.47 (0.77)	22653	13.44 (0.70)	20078	13.69 (1.14)	19931	13.31 (0.87)	1.061	1.043	1.026	1.045
RET#	Reticulocyte count	pL	Immature red cell	170641	46541	0.06 (0.02)	39015	0.06 (0.02)	22395	0.06 (0.02)	22437	0.07 (0.02)	20258	0.05 (0.02)	19995	0.06 (0.02)	1.068	1.042	1.04	1.063
RET%	Reticulocyte fraction of red cells	%	Immature red cell	170690	46545	1.28 (0.48)	39023	1.34 (0.48)	22398	1.32 (0.49)	22438	1.37 (0.49)	20264	1.16 (0.33)	20022	1.16 (0.30)	1.066	1.04	1.041	1.062
IRF	Immature fraction of reticulocytes	-	Immature red cell	170548	46526	0.29 (0.06)	39004	0.29 (0.06)	22358	0.29 (0.06)	22433	0.29 (0.06)	20243	0.08 (0.03)	19984	0.08 (0.03)	1.049	1.027	1.032	1.046
HLSR#	High light scatter reticulocyte count	per pL	Immature red cell	170761	46587	0.02 (0.01)	39040	0.02 (0.01)	22427	0.02 (0.01)	22463	0.02 (0.01)	20253	0.00 (0.00)	19991	0.01 (0.00)	1.071	1.041	1.039	1.062
HLSR%	High light scatter percentage of red cells	%	Immature red cell	170763	46591	0.38 (0.19)	39050	0.40 (0.20)	22432	0.40 (0.20)	22465	0.42 (0.20)	20239	0.09 (0.06)	19986	0.10 (0.06)	1.068	1.04	1.038	1.064
MONO#	Monocyte count	per nL	Myeloid white cell	170721	47036	0.44 (0.14)	39364	0.51 (0.16)	22585	0.45 (0.15)	22559	0.54 (0.18)	19549	0.53 (0.14)	19628	0.55 (0.15)	1.074	1.037	1.04	1.058
NEUT#	Neutrophil count	per nL	Myeloid white cell	170702	47179	4.17 (1.32)	39450	4.25 (1.37)	22435	4.40 (1.43)	22500	4.48 (1.47)	19502	3.94 (1.26)	19636	3.57 (1.12)	1.069	1.038	1.032	1.056
EO#	Eosinophil count	per nL	Myeloid white cell	172275	47262	0.16 (0.12)	39475	0.18 (0.14)	22683	0.17 (0.13)	22579	0.20 (0.14)	20280	0.16 (0.12)	19996	0.17 (0.12)	1.066	1.046	1.041	1.055
BASO#	Basophil count	per nL	Myeloid white cell	171846	47114	0.04 (0.03)	39466	0.04 (0.03)	22628	0.04 (0.04)	22652	0.04 (0.03)	20092	0.05 (0.02)	19894	0.05 (0.02)	1.029	1.018	1.039	1.027
(NEUT+EO)#	Sum neutrophil eosinophil counts	per nL	Myeloid white cell	170384	47133	4.33 (1.34)	39395	4.44 (1.39)	22418	4.57 (1.45)	22463	4.67 (1.49)	19412	4.10 (1.28)	19563	3.74 (1.13)	1.07	1.038	1.033	1.055
(EO+BASO)#	Sum eosinophil basophil counts	per nL	Myeloid white cell	171771	47121	0.20 (0.13)	39366	0.22 (0.14)	22557	0.22 (0.14)	22513	0.23 (0.15)	20241	0.21 (0.13)	19973	0.22 (0.13)	1.064	1.043	1.043	1.054
(BASO+NEUT)#	Sum basophil neutrophil counts	per nL	Myeloid white cell	170143	46993	4.21 (1.32)	39302	4.29 (1.37)	22335	4.44 (1.43)	22401	4.51 (1.47)	19485	3.99 (1.27)	19627	3.62 (1.12)	1.069	1.038	1.032	1.056
GRAN#	Granulocyte count	per nL	Myeloid white cell	169822	46949	4.37 (1.34)	39243	4.47 (1.39)	22312	4.61 (1.45)	22371	4.71 (1.49)	19392	4.14 (1.28)	19555	3.79 (1.14)	1.069	1.039	1.033	1.055
NEUT%GRAN	Neutrophil percentage of granulocytes	%	Myeloid white cell	170672	47073	95.24 (2.97)	39345	94.85 (3.15)	22648	95.17 (2.97)	22594	94.83 (3.12)	19456	94.79 (3.13)	19556	93.99 (3.54)	1.06	1.041	1.036	1.053
BASO%GRAN	Basophil percentage of granulocytes	%	Myeloid white cell	170223	47000	0.91 (0.71)	39340	0.83 (0.59)	22593	0.92 (0.73)	22603	0.84 (0.59)	19208	1.20 (0.55)	19479	1.28 (0.58)	1.021	1.015	1.035	1.023
EO%GRAN	Eosinophil percentage of granulocytes	%	Myeloid white cell	170536	47050	3.83 (2.76)	39274	4.31 (2.99)	22633	3.89 (2.75)	22568	4.33 (3.00)	19458	4.02 (2.90)	19553	4.74 (3.28)	1.063	1.042	1.035	1.052
MYELOID#	Myeloid white cell count	per nL	Myeloid white cell	169219	46752	4.80 (1.39)	39038	4.98 (1.46)	22261	5.07 (1.51)	22217	5.24 (1.57)	19396	4.67 (1.36)	19555	4.34 (1.22)	1.071	1.038	1.034	1.057
GRAN%MYELOID	Granulocyte percentage of myeloid white cells	%	Myeloid white cell	169545	46643	90.49 (2.99)	39107	89.34 (3.23)	22352	90.65 (2.99)	22441	89.43 (3.22)	19448	88.21 (3.06)	19554	86.94 (3.28)	1.058	1.033	1.036	1.05
LYMPH#	Lymphocyte count	per nL	Lymphoid white cell	171643	47349	1.98 (0.56)	39641	1.86 (0.55)	22707	2.09 (0.62)	22755	1.93 (0.59)	19558	2.04 (0.52)	19633	1.83 (0.50)	1.077	1.047	1.039	1.066
WBC#	White blood cell count	per nL	Compound white cell	172435	47304	6.78 (1.63)	39560	6.84 (1.67)	22510	7.16 (1.81)	22595	7.18 (1.81)	20374	6.75 (1.60)	20092	6.18 (1.42)	1.077	1.043	1.04	1.065
MONO%	Monocyte percentage of white cells	%	Compound white cell	170494	46917	6.59 (1.85)	39318	7.61 (2.09)	22522	6.48 (1.88)	22548	7.58 (2.10)	19555	8.03 (1.82)	19634	9.01 (1.98)	1.057	1.033	1.038	1.054
NEUT%	Neutrophil percentage of white cells	%	Compound white cell	171542	47293	60.77 (7.81)	39571	61.49 (7.91)	22759	60.88 (7.80)	22729	61.75 (7.93)	19556	57.86 (7.64)	19634	57.26 (7.79)	1.059	1.032	1.029	1.056
EO%	Eosinophil percentage of white cells	%	Compound white cell	172378	47273	2.39 (1.70)	39412	2.73 (1.85)	22728	2.43 (1.68)	22639	2.76 (1.88)	20316	2.41 (1.72)	20010	2.83 (1.90)	1.063	1.043	1.037	1.053
BASO%	Basophil percentage of white cells	%	Compound white cell	171996	47115	0.57 (0.43)	39453	0.53 (0.36)	22645	0.58 (0.45)	22650	0.53 (0.37)	20150	0.72 (0.30)	19983	0.76 (0.32)	1.018	1.014	1.036	1.017
LYMPH%	Lymphocyte percentage of white cells	%	Compound white cell	171748	47378	29.67 (6.95)	39637	27.64 (6.91)	22792	29.61 (6.96)	22763	27.36 (6.92)	19552	30.98 (6.79)	19626	30.14 (6.85)	1.062	1.033	1.028	1.053
