# Supplementary material for: The Allelic Landscape of Human Blood Cell Trait Variation and Links to Common Complex Disease
Source: Cell. 2016 Nov 17;167(5):1415–1429.e19. doi: 10.1016/j.cell.2016.10.042 (PMC5300907; doi:10.1016/j.cell.2016.10.042)
Supplement: Table S3. Summary of Associated Loci, Related to Figure 2 and the STAR Methods — Information about each of the 2,706 loci and their corresponding sentinel variants is given, ordered by chromosome and position (all coordinates are with respect to GRCh37) Locus ID is a unique identifier for each locus comprising the chromosome and an index based on position. The number of conditionally significant variants in each locus is also provided as well as the blood cell indices with which they are conditionally significantly associated and the corresponding blood cell classes. The column “Blood Index Previously Reported to be Associated with Locus” lists the blood cell indices for which a variant in the locus has been previously associated in a GWAS. The unique variant ID is constructed from the chromosome, position and the reference and alternative alleles according to the human genome reference (build 37 coordinates). Where available, the rsID is also given. Loci containing a coding variant in a gene responsible for a rare Mendelian blood-related disorder are annotated with the gene name. [file mmc3.xlsx]

## Sheet: ST3
Supplemental Table 3. Summary of associated loci
Locus ID	Number of Selected Variants in Locus	Blood Indices Conditionally Significantly Associated with Locus	Blood Index Classes Associated with Locus	Conditionally Associated Blood Index with Smallest Unvariable p-value in Locus	Blood Index Previously Reported to be Associated with Locus	Unique Variant ID of Locus Lead	rsID of Locus Lead (where available)	Chr (GRCh37)	BP (GRCh37)	REF/ALT (GRCh37)	Blood Group Genes	Rare disease genes
chr1:1	1	PCT, PLT#	Platelet	PLT#		1:2146165_C_A	rs78265569	1	2146165	C/A
chr1:2	1	PDW	Platelet	PDW		1:2233961_G_A	rs11576356	1	2233961	G/A
chr1:3	1	PCT	Platelet	PCT		1:2980277_T_C	rs2072732	1	2980277	T/C
chr1:4	1	PCT, RBC#, MPV, PDW, MCV, MCH	Platelet, Mature red cell	PCT		1:2996602_T_C	rs1569419	1	2996602	T/C
chr1:5	1	HCT	Mature red cell	HCT		1:3318832_G_GC	rs145611121	1	3318832	G/GC
chr1:6	4	RET%, HLSR%, HGB, RBC#, RDW, MCV, MCHC, RET#, HLSR#, IRF	Mature red cell, Immature red cell	HLSR#	MCHC	1:3691528_A_G	rs1175550	1	3691528	A/G	SMIM1
chr1:7	1	RDW	Mature red cell	RDW		1:3691997_AGTCAGCCTAGGGGCTGT_A	rs566629828	1	3691997	AGTCAGCCTAGGGGCTGT/A	SMIM1
chr1:8	1	MPV, PDW	Platelet	MPV		1:7794289_A_G	rs11121012	1	7794289	A/G
chr1:9	3	EO%, EO#, LYMPH#, (EO+BASO)#, EO%GRAN, NEUT%GRAN	Myeloid white cell, Lymphoid white cell, Compound white cell	EO%		1:8504421_C_A	rs159963	1	8504421	C/A
chr1:10	1	WBC#	Compound white cell	WBC#		1:8520487_AAAG_A	rs142472947	1	8520487	AAAG/A
chr1:11	3	PCT, NEUT#, BASO#, MYELOID#, GRAN#, (NEUT+EO)#, (BASO+NEUT)#	Platelet, Myeloid white cell	PCT		1:8917102_T_G	rs11121246	1	8917102	T/G
chr1:12	1	MONO%, GRAN%MYELOID	Myeloid white cell, Compound white cell	MONO%		1:9241839_G_A	rs79412885	1	9241839	G/A
chr1:13	1	EO%	Compound white cell	EO%		1:9341786_C_T	rs677665	1	9341786	C/T
chr1:14	1	EO#, (EO+BASO)#, EO%GRAN, NEUT%GRAN	Myeloid white cell	NEUT%GRAN		1:9355472_A_C	rs2072735	1	9355472	A/C
chr1:15	1	MONO#	Myeloid white cell	MONO#		1:9711642_A_G	rs7516138	1	9711642	A/G
chr1:16	1	MPV	Platelet	MPV	MPV	1:10271688_C_G	rs11121529	1	10271688	C/G
chr1:17	1	HCT	Mature red cell	HCT		1:10357806_G_C	rs112682076	1	10357806	G/C
chr1:18	1	PLT#	Platelet	PLT#	MPV	1:10451799_C_T	rs4846217	1	10451799	C/T
chr1:19	1	MCH	Mature red cell	MCH		1:11881141_C_A	rs545709142	1	11881141	C/A
chr1:20	1	MCV	Mature red cell	MCV		1:11889815_G_A	rs112521149	1	11889815	G/A
chr1:21	1	PCT, PLT#	Platelet	PCT		1:12028655_C_T	rs11121845	1	12028655	C/T
chr1:22	1	EO%, EO#, (EO+BASO)#, EO%GRAN	Myeloid white cell, Compound white cell	EO#		1:12099345_A_G	rs35249183	1	12099345	A/G
chr1:23	1	EO%, EO#, (EO+BASO)#, EO%GRAN, NEUT%GRAN	Myeloid white cell, Compound white cell	EO%		1:12175658_G_A		1	12175658	G/A
chr1:24	1	RBC#	Mature red cell	RBC#		1:16370178_A_AGCTCT	rs140307022	1	16370178	A/AGCTCT
chr1:25	1	MPV	Platelet	MPV		1:17720162_T_G	rs6695640	1	17720162	T/G
chr1:26	1	PCT	Platelet	PCT		1:19749551_C_CT	rs11456569	1	19749551	C/CT
chr1:27	1	MCV	Mature red cell	MCV		1:20916238_G_A	rs66731853	1	20916238	G/A
chr1:28	2	HLSR%, HLSR#, IRF	Immature red cell	IRF		1:22000129_G_C	rs829402	1	22000129	G/C
chr1:29	1	HLSR%, HLSR#, IRF	Immature red cell	IRF		1:22014471_G_T	rs17423390	1	22014471	G/T
chr1:30	2	HLSR%, RDW, HLSR#, IRF	Mature red cell, Immature red cell	IRF		1:22702231_T_C	rs12568930	1	22702231	T/C
chr1:31	3	RDW, MCV, MCH, EO#, (EO+BASO)#	Mature red cell, Myeloid white cell	RDW		1:23847464_C_A	rs2075995	1	23847464	C/A
chr1:32	1	WBC#	Compound white cell	WBC#		1:23850023_G_C	rs6684709	1	23850023	G/C
chr1:33	1	RET#	Immature red cell	RET#		1:24062544_T_TTTTA		1	24062544	T/TTTTA
chr1:34	5	EO%, RET%, HLSR%, HLSR#, EO#, IRF, EO%GRAN	Immature red cell, Myeloid white cell, Compound white cell	HLSR%		1:24109890_C_CAT	rs397826789	1	24109890	C/CAT
chr1:35	2	PCT, PDW	Platelet	PCT		1:25032168_G_A	rs66530629	1	25032168	G/A
chr1:36	1	PCT, MCV	Platelet, Mature red cell	PCT		1:25561667_G_A	rs55794721	1	25561667	G/A	RHD/RHCE/SEPN1
chr1:37	1	MCHC	Mature red cell	MCHC		1:25570081_T_C	rs1043879	1	25570081	T/C	RHD/RHCE/SEPN1
chr1:38	1	RDW	Mature red cell	RDW		1:25584976_G_A	rs9438901	1	25584976	G/A	RHD/RHCE/SEPN1
chr1:39	1	MCHC	Mature red cell	MCHC		1:25710410_A_T	rs621189	1	25710410	A/T	RHD/RHCE/SEPN1
chr1:40	1	RDW	Mature red cell	RDW	PLT#, RDW	1:25732087_G_A	rs61777615	1	25732087	G/A	RHD/RHCE/SEPN1
chr1:41	1	RET%, RET#	Immature red cell	RET#		1:25732548_G_A	rs28513325	1	25732548	G/A	RHD/RHCE/SEPN1
chr1:42	1	PLT#, PDW	Platelet	PLT#		1:25736369_C_T	rs111941366	1	25736369	C/T	RHD/RHCE/SEPN1
chr1:43	1	IRF	Immature red cell	IRF	RDW	1:25846670_C_CAA		1	25846670	C/CAA	RHD/RHCE/SEPN1
chr1:44	1	MPV	Platelet	MPV		1:25877492_C_T	rs75446219	1	25877492	C/T	RHD/RHCE/SEPN1
chr1:45	1	MPV, PLT#	Platelet	MPV	MPV	1:25889422_C_T	rs12096438	1	25889422	C/T	RHD/RHCE/SEPN1
chr1:46	1	GRAN%MYELOID	Myeloid white cell	GRAN%MYELOID		1:26601570_A_G	rs11577318	1	26601570	A/G
chr1:47	1	MONO%	Compound white cell	MONO%	PLT#	1:26645955_G_GA	rs146201400	1	26645955	G/GA
chr1:48	1	MONO#	Myeloid white cell	MONO#		1:26653972_CA_C	rs67397717	1	26653972	CA/C
chr1:49	1	MCV	Mature red cell	MCV		1:26872832_G_A	rs17162190	1	26872832	G/A
chr1:50	1	NEUT%	Compound white cell	NEUT%		1:27019131_C_A	rs112203773	1	27019131	C/A
chr1:51	1	MONO%, GRAN%MYELOID	Myeloid white cell, Compound white cell	GRAN%MYELOID		1:27104612_T_C	rs71636778	1	27104612	T/C
chr1:52	1	NEUT#, (BASO+NEUT)#	Myeloid white cell	NEUT#		1:27121930_G_A	rs146091102	1	27121930	G/A
chr1:53	1	BASO%, NEUT%GRAN, BASO%GRAN	Myeloid white cell, Compound white cell	BASO%GRAN		1:27188356_TA_T	rs72307178	1	27188356	TA/T
chr1:54	1	PCT	Platelet	PCT		1:27262545_C_T	rs182050989	1	27262545	C/T
chr1:55	1	WBC#, MYELOID#, GRAN#, (BASO+NEUT)#	Myeloid white cell, Compound white cell	WBC#		1:28186506_A_C	rs56232812	1	28186506	A/C
chr1:56	1	MPV	Platelet	MPV		1:29203907_T_C	rs157198	1	29203907	T/C
chr1:57	1	PCT, PLT#	Platelet	PCT		1:31241886_G_T	rs74340846	1	31241886	G/T
chr1:58	1	MONO%	Compound white cell	MONO%		1:35725203_G_A	rs11581846	1	35725203	G/A
chr1:59	2	NEUT%, MONO%, LYMPH%, WBC#, NEUT#, MYELOID#, GRAN#, (NEUT+EO)#, (BASO+NEUT)#, GRAN%MYELOID, GRAN%MYELOID	Myeloid white cell, Compound white cell	NEUT#		1:36943916_C_G	rs3917932	1	36943916	C/G
chr1:60	2	NEUT%, LYMPH%, WBC#, NEUT#, MYELOID#, GRAN#, (NEUT+EO)#, (BASO+NEUT)#	Myeloid white cell, Compound white cell	NEUT#		1:36947888_G_A	rs3917914	1	36947888	G/A
chr1:61	1	MCV, MCH	Mature red cell	MCH		1:37939173_T_C	rs2492301	1	37939173	T/C
chr1:62	1	RDW	Mature red cell	RDW		1:38409073_A_G	rs28673728	1	38409073	A/G
chr1:63	1	MCHC	Mature red cell	MCHC	HCT	1:39714238_T_A	rs11205823	1	39714238	T/A
chr1:64	1	RDW	Mature red cell	RDW		1:40035928_G_T	rs3768321	1	40035928	G/T
chr1:65	1	MCH	Mature red cell	MCH	MCH	1:40073011_G_C		1	40073011	G/C
chr1:66	1	PLT#	Platelet	PLT#		1:40395195_A_G	rs77320796	1	40395195	A/G
chr1:67	1	EO%, EO#, (EO+BASO)#, EO%GRAN, NEUT%GRAN	Myeloid white cell, Compound white cell	EO#		1:42371414_T_C	rs2147904	1	42371414	T/C
chr1:68	1	MONO#	Myeloid white cell	MONO#		1:43421956_CGCCTGTAATCCCAG_C	rs200895692	1	43421956	CGCCTGTAATCCCAG/C
chr1:69	1	RDW	Mature red cell	RDW		1:43428757_A_G	rs710216	1	43428757	A/G
chr1:70	1	PCT	Platelet	PCT		1:43840982_C_T	rs75139539	1	43840982	C/T
chr1:71	1	HLSR%, MPV, IRF	Platelet, Immature red cell	MPV		1:45810865_G_A	rs17853159	1	45810865	G/A
chr1:72	3	PLT#, PDW, IRF	Platelet, Immature red cell	PLT#		1:45847562_G_A	rs1538970	1	45847562	G/A
chr1:73	1	PCT	Platelet	PCT		1:45862477_GT_G	rs551907009	1	45862477	GT/G
chr1:74	1	HLSR#	Immature red cell	HLSR#		1:46012748_C_G	rs2991971	1	46012748	C/G
chr1:75	2	HCT, HGB	Mature red cell	HCT		1:46073489_G_A	rs2230657	1	46073489	G/A
chr1:76	3	RBC#, WBC#, RET#, NEUT#, MYELOID#, GRAN#, (BASO+NEUT)#	Mature red cell, Immature red cell, Myeloid white cell, Compound white cell	RBC#		1:46432105_A_C	rs7520050	1	46432105	A/C
chr1:77	1	(NEUT+EO)#	Myeloid white cell	(NEUT+EO)#		1:46596236_G_GA	rs66538782	1	46596236	G/GA
chr1:78	2	MCV, MCH	Mature red cell	MCV	MCV	1:47681761_G_A	rs6695898	1	47681761	G/A
chr1:79	1	LYMPH%	Compound white cell	LYMPH%		1:51801735_A_C	rs55681655	1	51801735	A/C
chr1:80	2	HCT, MONO#	Mature red cell, Myeloid white cell	MONO#		1:53330458_A_G	rs514406	1	53330458	A/G
chr1:81	1	PDW	Platelet	PDW		1:54839485_T_TCAG	rs150647904	1	54839485	T/TCAG
chr1:82	2	RET%, HLSR%, RET#, HLSR#, IRF	Immature red cell	HLSR%		1:56292340_G_A	rs3935996	1	56292340	G/A
chr1:83	1	IRF	Immature red cell	IRF		1:56617947_T_G	rs10449752	1	56617947	T/G
chr1:84	1	RET%, HLSR%, RET#, HLSR#, MYELOID#, GRAN#, (NEUT+EO)#	Immature red cell, Myeloid white cell	HLSR#		1:56624095_C_G	rs778387	1	56624095	C/G
chr1:85	1	MONO#	Myeloid white cell	MONO#		1:56636881_C_T	rs72675573	1	56636881	C/T
chr1:86	2	NEUT%, LYMPH%, NEUT#, MYELOID#, GRAN#, (NEUT+EO)#, (BASO+NEUT)#, GRAN%MYELOID	Myeloid white cell, Compound white cell	NEUT%		1:56906274_G_A	rs7537229	1	56906274	G/A
chr1:87	1	LYMPH#	Lymphoid white cell	LYMPH#		1:56907720_G_A	rs4319365	1	56907720	G/A
chr1:88	1	IRF	Immature red cell	IRF		1:56932963_CA_C	rs10710459	1	56932963	CA/C
chr1:89	1	RET%, HLSR%, RET#, HLSR#	Immature red cell	HLSR#		1:56972353_G_A	rs72664324	1	56972353	G/A
chr1:90	1	PDW	Platelet	PDW		1:63121101_T_TC	rs60286666	1	63121101	T/TC
chr1:91	1	EO#	Myeloid white cell	EO#		1:65209111_C_A	rs114695117	1	65209111	C/A
chr1:92	1	(EO+BASO)#	Myeloid white cell	(EO+BASO)#		1:65314212_C_A	rs114269697	1	65314212	C/A
chr1:93	1	EO%, EO#, (EO+BASO)#, EO%GRAN, NEUT%GRAN	Myeloid white cell, Compound white cell	EO%		1:65423447_G_A	rs12408934	1	65423447	G/A
chr1:94	1	EO#, (EO+BASO)#	Myeloid white cell	EO#		1:65491914_C_A		1	65491914	C/A
chr1:95	1	WBC#, NEUT#, MYELOID#, GRAN#, (NEUT+EO)#, (BASO+NEUT)#	Myeloid white cell, Compound white cell	NEUT#		1:65911607_T_C	rs9436747	1	65911607	T/C
chr1:96	4	NEUT%, MONO%, LYMPH%, WBC#, MCV, MCH, NEUT#, MYELOID#, GRAN#, (NEUT+EO)#, (BASO+NEUT)#, GRAN%MYELOID	Mature red cell, Myeloid white cell, Compound white cell	GRAN#		1:66105944_C_T	rs1892534	1	66105944	C/T
chr1:97	1	LYMPH%	Compound white cell	LYMPH%		1:67418027_C_T	rs3008870	1	67418027	C/T
chr1:98	1	LYMPH#	Lymphoid white cell	LYMPH#		1:67480843_TAA_T	rs140508453	1	67480843	TAA/T
chr1:99	1	NEUT%	Compound white cell	NEUT%		1:67489169_ATT_A	rs145445141	1	67489169	ATT/A
chr1:100	1	MCV, MCH	Mature red cell	MCH		1:68165693_A_C	rs3962382	1	68165693	A/C
chr1:101	1	EO%	Compound white cell	EO%		1:77819015_T_A	rs7532748	1	77819015	T/A
chr1:102	1	LYMPH%, NEUT#, MYELOID#, GRAN#, (NEUT+EO)#, (BASO+NEUT)#	Myeloid white cell, Compound white cell	MYELOID#		1:79411968_C_A		1	79411968	C/A
chr1:103	1	BASO%, BASO#, BASO%GRAN	Myeloid white cell, Compound white cell	BASO%		1:87739219_T_C	rs1537061	1	87739219	T/C
chr1:104	1	EO%, EO#, (EO+BASO)#, EO%GRAN	Myeloid white cell, Compound white cell	EO#		1:87752000_A_T	rs6684992	1	87752000	A/T
chr1:105	1	PCT	Platelet	PCT		1:88105489_AAATAAT_A	rs151136305	1	88105489	AAATAAT/A
chr1:106	1	EO%	Compound white cell	EO%		1:91986482_G_A	rs1983170	1	91986482	G/A
chr1:107	1	MONO%, LYMPH%, MONO#, MYELOID#, GRAN%MYELOID	Myeloid white cell, Compound white cell	MONO#		1:92753336_T_C	rs141094656	1	92753336	T/C
chr1:108	2	NEUT%, MONO%, MONO#, GRAN%MYELOID	Myeloid white cell, Compound white cell	MONO%		1:92878407_C_T	rs115427247	1	92878407	C/T
chr1:109	1	MONO%	Compound white cell	MONO%		1:92981236_T_G	rs184721335	1	92981236	T/G
chr1:110	1	MONO#	Myeloid white cell	MONO#		1:93016228_T_C	rs12753280	1	93016228	T/C
chr1:111	1	MONO#	Myeloid white cell	MONO#		1:93269618_T_A		1	93269618	T/A
chr1:112	2	EO%, EO#, (EO+BASO)#, EO%GRAN, NEUT%GRAN	Myeloid white cell, Compound white cell	EO#		1:93738515_A_AAG	rs35797862	1	93738515	A/AAG
chr1:113	1	PDW	Platelet	PDW		1:94874521_G_T	rs6681849	1	94874521	G/T
chr1:114	1	PDW	Platelet	PDW		1:95701223_C_CT	rs201738837	1	95701223	C/CT
chr1:115	1	MONO#	Myeloid white cell	MONO#		1:101106534_G_A	rs35883536	1	101106534	G/A
chr1:116	2	NEUT%, LYMPH%, LYMPH#	Lymphoid white cell, Compound white cell	LYMPH#		1:101250810_C_A		1	101250810	C/A
chr1:117	1	EO#, (EO+BASO)#, EO%GRAN, NEUT%GRAN	Myeloid white cell	EO%GRAN		1:101625883_A_G	rs1754541	1	101625883	A/G
chr1:118	1	EO%	Compound white cell	EO%		1:101643837_A_AT	rs533650628	1	101643837	A/AT
chr1:119	1	LYMPH#	Lymphoid white cell	LYMPH#		1:101647626_C_T	rs76382185	1	101647626	C/T
chr1:120	1	EO#, (EO+BASO)#, NEUT%GRAN	Myeloid white cell	NEUT%GRAN		1:101652522_C_T	rs111759324	1	101652522	C/T
chr1:121	1	EO%GRAN	Myeloid white cell	EO%GRAN		1:101682050_T_C	rs12404070	1	101682050	T/C
chr1:122	1	LYMPH#	Lymphoid white cell	LYMPH#		1:101702359_T_C	rs146490475	1	101702359	T/C
chr1:123	1	LYMPH#	Lymphoid white cell	LYMPH#		1:101702547_AG_A	rs3835397	1	101702547	AG/A
chr1:124	1	LYMPH#	Lymphoid white cell	LYMPH#		1:101704577_C_G	rs41287280	1	101704577	C/G
chr1:125	1	LYMPH%, LYMPH#	Lymphoid white cell, Compound white cell	LYMPH#		1:101744646_C_G	rs77046277	1	101744646	C/G
chr1:126	1	MYELOID#	Myeloid white cell	MYELOID#		1:108738780_T_C	rs12118280	1	108738780	T/C
chr1:127	2	MONO%, WBC#, NEUT#, GRAN#, (NEUT+EO)#, (BASO+NEUT)#, GRAN%MYELOID	Myeloid white cell, Compound white cell	(NEUT+EO)#		1:108743059_G_C	rs663045	1	108743059	G/C
chr1:128	1	MONO#	Myeloid white cell	MONO#		1:110435328_G_A	rs17608459	1	110435328	G/A
chr1:129	1	WBC#, MONO#	Myeloid white cell, Compound white cell	MONO#		1:110470764_G_A	rs333947	1	110470764	G/A
chr1:130	1	MPV	Platelet	MPV		1:111732711_G_A	rs2209457	1	111732711	G/A
chr1:131	4	PCT, MPV, PLT#, PDW	Platelet	PDW		1:113154400_C_T	rs7546094	1	113154400	C/T
chr1:132	1	WBC#, NEUT#, LYMPH#, MYELOID#, GRAN#, (NEUT+EO)#, (BASO+NEUT)#	Myeloid white cell, Lymphoid white cell, Compound white cell	LYMPH#	WBC#	1:114377568_A_G	rs2476601	1	114377568	A/G
chr1:133	1	MCH	Mature red cell	MCH		1:114932865_G_C	rs9429544	1	114932865	G/C
chr1:134	1	MCV	Mature red cell	MCV		1:115062527_T_C	rs36092669	1	115062527	T/C
chr1:135	1	MONO%	Compound white cell	MONO%		1:118139540_C_T	rs17613339	1	118139540	C/T
chr1:136	6	RET%, HLSR%, MCV, MCH, RET#, HLSR#, MONO#, IRF, GRAN%MYELOID	Mature red cell, Immature red cell, Myeloid white cell	RET%		1:118153011_A_C	rs11587735	1	118153011	A/C
chr1:138	1	MCV, MCH	Mature red cell	MCH		1:118153977_T_G	rs826415	1	118153977	T/G
chr1:137	3	MPV, PLT#, PDW	Platelet	PDW		1:118155145_AAGTC_A	rs143811622	1	118155145	AAGTC/A
chr1:139	2	RDW, MCV, MCH	Mature red cell	MCH		1:118251143_C_T	rs10923397	1	118251143	C/T
chr1:140	1	RBC#	Mature red cell	RBC#		1:120272477_T_C	rs523395	1	120272477	T/C
chr1:141	1	PCT, PLT#	Platelet	PCT		1:150327896_C_CA	rs370869951	1	150327896	C/CA
chr1:142	1	EO#, (EO+BASO)#	Myeloid white cell	(EO+BASO)#		1:150550924_T_C	rs34645101	1	150550924	T/C
chr1:143	1	MONO%, GRAN%MYELOID	Myeloid white cell, Compound white cell	MONO%		1:150574695_C_G	rs11204677	1	150574695	C/G
chr1:144	2	EO%, MONO%, MONO#, EO#, (EO+BASO)#, GRAN%MYELOID, EO%GRAN, NEUT%GRAN	Myeloid white cell, Compound white cell	MONO#		1:150584103_G_T	rs4970966	1	150584103	G/T
chr1:145	2	NEUT%, LYMPH#	Lymphoid white cell, Compound white cell	NEUT%		1:150651175_C_T	rs11800059	1	150651175	C/T
chr1:146	3	RET%, RET#, HLSR#	Immature red cell	RET#		1:150748134_C_CTTATTTTATT		1	150748134	C/CTTATTTTATT
chr1:147	1	MONO%, GRAN%MYELOID	Myeloid white cell, Compound white cell	MONO%		1:153339782_A_G	rs60752752	1	153339782	A/G
chr1:148	1	MPV	Platelet	MPV		1:154092056_C_A	rs2494663	1	154092056	C/A
chr1:149	1	PDW	Platelet	PDW		1:154127100_T_C	rs4400599	1	154127100	T/C
chr1:150	1	PLT#	Platelet	PLT#		1:154157848_CAAAA_C	rs34660448	1	154157848	CAAAA/C
chr1:151	1	MCV, MCH	Mature red cell	MCV		1:154291255_G_C	rs12563213	1	154291255	G/C
chr1:152	1	MONO%	Compound white cell	MONO%		1:154426970_A_C		1	154426970	A/C
chr1:153	1	HCT, HGB, RBC#	Mature red cell	HCT	HCT	1:155178782_A_T	rs760077	1	155178782	A/T
chr1:154	1	RET%, HLSR%, RET#, HLSR#	Immature red cell	RET%		1:155261709_G_A	rs116100695	1	155261709	G/A		PKLR
chr1:155	1	RET%, HLSR%, RET#, HLSR#	Immature red cell	RET%		1:155271433_TA_T	rs141119689	1	155271433	TA/T
chr1:156	1	PCT, PLT#	Platelet	PCT		1:156434703_G_T	rs1050316	1	156434703	G/T
chr1:157	1	PCT	Platelet	PCT		1:156688152_C_T	rs11264531	1	156688152	C/T
chr1:158	1	PLT#	Platelet	PLT#		1:156776717_T_C	rs928391	1	156776717	T/C
chr1:159	1	MPV, PDW	Platelet	MPV	MPV, PLT#	1:156869714_G_A	rs12041331	1	156869714	G/A
chr1:160	1	MPV	Platelet	MPV		1:156878473_C_T	rs77795865	1	156878473	C/T
chr1:161	1	MPV	Platelet	MPV		1:156881054_TCTCC_T	rs146377491	1	156881054	TCTCC/T
chr1:162	1	RET#	Immature red cell	RET#		1:158384566_G_T	rs369186418	1	158384566	G/T
chr1:165	1	RET%, HLSR%, RET#, HLSR#	Immature red cell	RET#		1:158583604_C_A	rs201514157	1	158583604	C/A		SPTA1
chr1:163	7	NEUT%, LYMPH%, RET%, HLSR%, RDW, MCV, MCHC, RET#, HLSR#, LYMPH#, IRF	Mature red cell, Immature red cell, Lymphoid white cell, Compound white cell	RET#	MCHC, MCV	1:158586966_A_T	rs2022003	1	158586966	A/T
chr1:164	3	RDW, MCV, MCH	Mature red cell	MCV		1:158595842_C_A	rs11265038	1	158595842	C/A
chr1:166	2	RET%, HLSR%, MCV, RET#, HLSR#	Mature red cell, Immature red cell	RET#		1:158638260_G_A	rs140446749	1	158638260	G/A		SPTA1
chr1:167	1	NEUT%, LYMPH%, NEUT#, MYELOID#, GRAN#, (NEUT+EO)#, (BASO+NEUT)#	Myeloid white cell, Compound white cell	NEUT#	MONO#, NEUT#, WBC#	1:159174683_T_C	rs2814778	1	159174683	T/C	DARC
chr1:168	1	NEUT#, GRAN#, (NEUT+EO)#, (BASO+NEUT)#	Myeloid white cell	GRAN#		1:159174885_T_C	rs7550207	1	159174885	T/C	DARC
chr1:169	1	BASO%, MONO#, BASO#, MYELOID#, BASO%GRAN	Myeloid white cell, Compound white cell	BASO#	LYMPH#, NEUT#, WBC#	1:159175354_G_A	rs12075	1	159175354	G/A	DARC
chr1:170	1	NEUT%, LYMPH%, WBC#, NEUT#, MONO#, MYELOID#, GRAN#, (NEUT+EO)#, (BASO+NEUT)#	Myeloid white cell, Compound white cell	MYELOID#		1:159175494_C_T	rs34599082	1	159175494	C/T	DARC
chr1:171	1	WBC#	Compound white cell	WBC#		1:159282889_CTTTT_C	rs565021665	1	159282889	CTTTT/C
chr1:172	1	WBC#	Compound white cell	WBC#	MONO#, NEUT#, WBC#	1:159518892_G_A	rs2369135	1	159518892	G/A
chr1:173	1	PDW	Platelet	PDW		1:159891917_C_T	rs6427499	1	159891917	C/T
chr1:174	1	MPV	Platelet	MPV		1:159892088_G_A	rs2789422	1	159892088	G/A
chr1:175	1	LYMPH%	Compound white cell	LYMPH%		1:160788131_T_C	rs3817407	1	160788131	T/C
chr1:176	1	LYMPH#	Lymphoid white cell	LYMPH#		1:160794497_C_T	rs504848	1	160794497	C/T
chr1:177	1	GRAN%MYELOID	Myeloid white cell	GRAN%MYELOID		1:161013121_C_T	rs2516839	1	161013121	C/T
chr1:178	1	MONO%	Compound white cell	MONO%		1:161155392_G_A	rs4575098	1	161155392	G/A
chr1:179	3	MPV, PDW, GRAN%MYELOID	Platelet, Myeloid white cell	PDW		1:161188893_T_G	rs3557	1	161188893	T/G
chr1:180	1	HCT	Mature red cell	HCT		1:161485259_G_T	rs17400517	1	161485259	G/T
chr1:181	1	BASO%, BASO%GRAN	Myeloid white cell, Compound white cell	BASO%GRAN		1:161599779_G_C		1	161599779	G/C	FCGR3B	FCGR3B
chr1:182	1	WBC#, NEUT#, MYELOID#, GRAN#, (NEUT+EO)#, (BASO+NEUT)#	Myeloid white cell, Compound white cell	(BASO+NEUT)#		1:161609572_G_T	rs201950044	1	161609572	G/T	FCGR3B
chr1:183	1	HGB	Mature red cell	HGB		1:161623025_G_C	rs61804164	1	161623025	G/C	FCGR3B
chr1:184	1	MONO%	Compound white cell	MONO%		1:161642985_G_A	rs182968886	1	161642985	G/A	FCGR3B
chr1:185	2	MONO%, GRAN%MYELOID	Myeloid white cell, Compound white cell	MONO%		1:162212765_C_T	rs6658646	1	162212765	C/T
chr1:186	1	RDW	Mature red cell	RDW		1:168103616_G_C	rs78320035	1	168103616	G/C
chr1:187	1	MPV	Platelet	MPV		1:171644586_G_A	rs236907	1	171644586	G/A
chr1:188	1	PDW	Platelet	PDW		1:171736037_G_A	rs6689125	1	171736037	G/A
chr1:189	2	MPV, PDW	Platelet	MPV		1:171908524_T_A	rs1998174	1	171908524	T/A
chr1:190	1	PLT#	Platelet	PLT#		1:171929451_A_G	rs56125409	1	171929451	A/G
chr1:191	1	MPV, PDW	Platelet	PDW		1:171935228_C_G	rs78346539	1	171935228	C/G
chr1:192	2	MPV, PLT#, PDW	Platelet	PDW	MPV, PLT#	1:171939641_A_T	rs2038480	1	171939641	A/T
chr1:193	1	HGB	Mature red cell	HGB		1:172140548_C_T	rs554019	1	172140548	C/T
chr1:194	2	RDW, PDW, IRF	Platelet, Mature red cell, Immature red cell	IRF		1:172425529_C_G		1	172425529	C/G
chr1:195	1	HLSR%, HLSR#	Immature red cell	HLSR#		1:183843104_T_C	rs10911457	1	183843104	T/C
chr1:196	1	RET%, RET#	Immature red cell	RET#		1:183847278_TTTTC_T	rs145589976	1	183847278	TTTTC/T
chr1:197	1	MONO#	Myeloid white cell	MONO#		1:185391167_G_A	rs10489481	1	185391167	G/A
chr1:198	1	MONO%, GRAN%MYELOID	Myeloid white cell, Compound white cell	MONO%		1:185409061_G_A	rs10732976	1	185409061	G/A
chr1:199	1	LYMPH%	Compound white cell	LYMPH%		1:197781198_C_T	rs12134279	1	197781198	C/T
chr1:200	4	RBC#, MCV, MCH, IRF	Mature red cell, Immature red cell	MCV		1:198552900_G_A	rs139164185	1	198552900	G/A
chr1:201	1	LYMPH#	Lymphoid white cell	LYMPH#	MCH, MCV	1:198594782_C_T	rs12139775	1	198594782	C/T
chr1:202	1	EO%, EO#, EO%GRAN, NEUT%GRAN	Myeloid white cell, Compound white cell	EO%		1:198598389_G_GA	rs570794153	1	198598389	G/GA
chr1:203	1	(EO+BASO)#	Myeloid white cell	(EO+BASO)#		1:198666232_A_G	rs2296618	1	198666232	A/G
chr1:204	1	LYMPH#	Lymphoid white cell	LYMPH#		1:198680015_G_A	rs12733073	1	198680015	G/A
chr1:205	4	EO%, RET%, HLSR%, PCT, RBC#, MPV, PLT#, MCV, MCH, RET#, HLSR#, EO#, (EO+BASO)#, EO%GRAN, NEUT%GRAN	Platelet, Mature red cell, Immature red cell, Myeloid white cell, Compound white cell	MCV	RBC#	1:199010721_C_T	rs1434282	1	199010721	C/T
chr1:206	1	LYMPH%	Compound white cell	LYMPH%		1:200902607_C_A	rs11583546	1	200902607	C/A
chr1:207	1	MPV	Platelet	MPV		1:202909974_G_C	rs7539542	1	202909974	G/C
chr1:208	1	RBC#, RDW, MCV, MCH, IRF	Mature red cell, Immature red cell	MCV		1:203281175_G_C	rs17534202	1	203281175	G/C
chr1:209	4	HGB, RDW, MCV, MCHC, LYMPH#	Mature red cell, Lymphoid white cell	MCHC	MCHC	1:203650945_C_T	rs10751450	1	203650945	C/T
chr1:210	1	PCT	Platelet	PCT		1:204280619_C_CA	rs36122125	1	204280619	C/CA
chr1:211	1	MPV	Platelet	MPV		1:204951209_C_T	rs2278796	1	204951209	C/T
chr1:213	1	BASO%GRAN	Myeloid white cell	BASO%GRAN		1:205056326_AT_A	rs559370413	1	205056326	AT/A
chr1:214	2	RDW, PDW	Platelet, Mature red cell	RDW		1:205182872_A_C	rs12137294	1	205182872	A/C
chr1:215	1	MPV	Platelet	MPV		1:205209745_A_G	rs896322	1	205209745	A/G
chr1:212	7	BASO%, RET%, HLSR%, RBC#, MPV, PLT#, MCV, MCH, MCHC, RET#, HLSR#, BASO#, IRF	Platelet, Mature red cell, Immature red cell, Myeloid white cell, Compound white cell	MPV	MCH, MCV, MPV, PLT#	1:205244972_T_A	rs1172129	1	205244972	T/A
chr1:216	2	BASO%, BASO#, BASO%GRAN	Myeloid white cell, Compound white cell	BASO#		1:205653756_T_C	rs6685188	1	205653756	T/C
chr1:217	1	MONO%	Compound white cell	MONO%		1:205743425_A_C	rs823143	1	205743425	A/C
chr1:218	1	MONO#	Myeloid white cell	MONO#		1:205767885_G_A	rs708727	1	205767885	G/A
chr1:219	1	LYMPH#	Lymphoid white cell	LYMPH#		1:206669465_C_T	rs3748022	1	206669465	C/T
chr1:220	1	MPV	Platelet	MPV		1:207280739_A_T	rs12065624	1	207280739	A/T
chr1:221	1	WBC#, MYELOID#, GRAN#, (NEUT+EO)#	Myeloid white cell, Compound white cell	MYELOID#		1:208034329_C_T	rs4844622	1	208034329	C/T
chr1:222	2	RBC#, MCV, MCH	Mature red cell	RBC#		1:209936631_G_A	rs6540556	1	209936631	G/A
chr1:223	1	MCV	Mature red cell	MCV		1:211391316_A_T	rs7523875	1	211391316	A/T
chr1:224	1	RDW	Mature red cell	RDW		1:211843076_C_G	rs697003	1	211843076	C/G
chr1:225	1	MONO%, GRAN%MYELOID	Myeloid white cell, Compound white cell	GRAN%MYELOID		1:212422567_C_A	rs1663626	1	212422567	C/A
chr1:226	2	BASO%, BASO#, BASO%GRAN	Myeloid white cell, Compound white cell	BASO%GRAN		1:212549357_C_T		1	212549357	C/T
chr1:227	1	HGB	Mature red cell	HGB		1:213966887_T_C	rs10494964	1	213966887	T/C
chr1:228	3	HCT, HGB, RBC#	Mature red cell	HCT		1:214180721_A_G	rs3767844	1	214180721	A/G
chr1:229	1	RET%, RET#	Immature red cell	RET%		1:220086196_C_CA	rs5781151	1	220086196	C/CA
chr1:230	1	HLSR%, HLSR#, IRF	Immature red cell	HLSR%		1:220189136_TA_T	rs11325774	1	220189136	TA/T
chr1:231	1	EO#, (EO+BASO)#	Myeloid white cell	EO#		1:221051566_A_G	rs41369048	1	221051566	A/G
chr1:232	1	MONO%, GRAN%MYELOID	Myeloid white cell, Compound white cell	GRAN%MYELOID		1:221052789_CT_C	rs796495740	1	221052789	CT/C
chr1:233	1	WBC#	Compound white cell	WBC#		1:224582207_CT_C	rs34687215	1	224582207	CT/C
chr1:234	1	MONO#	Myeloid white cell	MONO#		1:225895806_G_A	rs2615061	1	225895806	G/A
chr1:235	1	PCT	Platelet	PCT		1:225962690_C_T	rs6696074	1	225962690	C/T
chr1:236	4	NEUT%, LYMPH%, NEUT#, MYELOID#, GRAN#, (NEUT+EO)#, (BASO+NEUT)#, GRAN%MYELOID	Myeloid white cell, Compound white cell	NEUT%		1:227175367_G_T	rs6426558	1	227175367	G/T
chr1:237	1	PLT#	Platelet	PLT#		1:230293530_C_T	rs4631704	1	230293530	C/T
chr1:238	1	RDW	Mature red cell	RDW		1:230300481_C_T	rs11122449	1	230300481	C/T
chr1:239	1	HGB	Mature red cell	HGB		1:231470772_A_G	rs11122272	1	231470772	A/G
chr1:240	1	HCT	Mature red cell	HCT		1:231510267_A_AT	rs576195416	1	231510267	A/AT
chr1:241	1	RBC#	Mature red cell	RBC#		1:231532312_G_A	rs508618	1	231532312	G/A
chr1:242	1	HCT, HGB, RBC#	Mature red cell	HCT		1:231558054_G_C	rs533281866	1	231558054	G/C
chr1:243	1	MONO%, GRAN%MYELOID	Myeloid white cell, Compound white cell	MONO%		1:234909298_C_T	rs4626924	1	234909298	C/T
chr1:244	1	GRAN%MYELOID	Myeloid white cell	GRAN%MYELOID		1:234990900_T_C	rs58653258	1	234990900	T/C
chr1:245	4	MONO%, BASO%, WBC#, NEUT#, MONO#, BASO#, MYELOID#, GRAN#, (NEUT+EO)#, (BASO+NEUT)#, NEUT%GRAN, BASO%GRAN	Myeloid white cell, Compound white cell	BASO%		1:236102886_G_A	rs6701752	1	236102886	G/A
chr1:246	1	MONO#	Myeloid white cell	MONO#		1:244487927_T_C	rs59072704	1	244487927	T/C
chr1:247	1	MONO%	Compound white cell	MONO%		1:247427617_T_C	rs1578862	1	247427617	T/C
chr1:248	2	NEUT%, WBC#, PLT#, NEUT#, MYELOID#, GRAN#, (NEUT+EO)#, (BASO+NEUT)#	Platelet, Myeloid white cell, Compound white cell	NEUT#	WBC#	1:247601595_T_C	rs12239046	1	247601595	T/C
chr1:249	1	LYMPH#	Lymphoid white cell	LYMPH#		1:247638515_C_T		1	247638515	C/T
chr1:250	1	PCT, MPV, PLT#, PDW	Platelet	PLT#		1:247712303_T_C	rs41315846	1	247712303	T/C
chr1:251	1	RET%, PCT, MPV, PLT#, PDW, RET#	Platelet, Immature red cell	PLT#	MPV, PLT#	1:247719769_G_A	rs56043070	1	247719769	G/A
chr1:252	1	PDW	Platelet	PDW		1:248006764_C_T	rs7537660	1	248006764	C/T
chr1:253	1	MPV	Platelet	MPV		1:248020556_G_C		1	248020556	G/C
chr1:254	1	RDW	Mature red cell	RDW		1:248022670_A_G	rs57999214	1	248022670	A/G
chr1:255	1	PDW	Platelet	PDW		1:248028780_A_C	rs79322592	1	248028780	A/C
chr1:256	1	RET%, RET#	Immature red cell	RET#		1:248032236_C_CT	rs35237755	1	248032236	C/CT
chr1:258	1	MCH	Mature red cell	MCH		1:248038210_G_A	rs35340377	1	248038210	G/A
chr1:257	2	PLT#, RDW	Platelet, Mature red cell	RDW		1:248038325_T_C	rs4925750	1	248038325	T/C
chr1:259	1	RET%, HLSR%, MPV, RET#, HLSR#	Platelet, Immature red cell	RET%	MPV	1:248039294_G_A	rs1339847	1	248039294	G/A
chr1:260	1	HLSR%, HGB, RBC#, WBC#, MPV, MCV, MCHC, HLSR#, IRF	Platelet, Mature red cell, Immature red cell, Compound white cell	IRF	PLT#, RBC#	1:248039451_C_T	rs3811444	1	248039451	C/T
chr1:261	1	IRF	Immature red cell	IRF		1:248039713_A_G	rs3811445	1	248039713	A/G
chr2:1	3	EO%, (EO+BASO)#, EO%GRAN, NEUT%GRAN	Myeloid white cell, Compound white cell	(EO+BASO)#		2:8438693_C_T	rs346835	2	8438693	C/T
chr2:2	1	BASO%, BASO#, EO#, BASO%GRAN	Myeloid white cell, Compound white cell	EO#		2:8439629_G_A	rs10165200	2	8439629	G/A
chr2:3	1	MONO%	Compound white cell	MONO%		2:8445160_A_T	rs2630709	2	8445160	A/T
chr2:4	1	GRAN%MYELOID	Myeloid white cell	GRAN%MYELOID		2:8450521_G_A	rs453193	2	8450521	G/A
chr2:6	1	RBC#, MCH	Mature red cell	MCH		2:8754206_G_A	rs4669306	2	8754206	G/A
chr2:5	3	RET%, HLSR%, RDW, MCV, RET#, HLSR#, IRF	Mature red cell, Immature red cell	RET#		2:8762414_T_G	rs3896594	2	8762414	T/G
chr2:7	1	MPV	Platelet	MPV		2:16620803_A_G	rs6759839	2	16620803	A/G
chr2:8	1	GRAN%MYELOID	Myeloid white cell	GRAN%MYELOID		2:23896606_CA_C	rs35082559	2	23896606	CA/C
chr2:9	1	HCT, HGB, RBC#	Mature red cell	RBC#		2:23897725_G_A	rs56262900	2	23897725	G/A
chr2:10	2	PCT, MCV	Platelet, Mature red cell	MCV		2:24030829_AAT_A	rs548850890	2	24030829	AAT/A
chr2:11	7	MONO%, LYMPH%, RET%, HLSR%, WBC#, MCH, RET#, HLSR#, LYMPH#, IRF	Mature red cell, Immature red cell, Lymphoid white cell, Compound white cell	HLSR%		2:24154964_C_T	rs12621445	2	24154964	C/T
chr2:12	2	RET%, HLSR%, RET#, HLSR#, IRF	Immature red cell	HLSR%		2:24247818_A_G	rs7561675	2	24247818	A/G
chr2:13	1	NEUT#, (BASO+NEUT)#	Myeloid white cell	(BASO+NEUT)#		2:24599879_AT_A	rs201399927	2	24599879	AT/A
chr2:14	2	HLSR%, RET#, HLSR#	Immature red cell	HLSR#		2:25091721_T_TA	rs35609705	2	25091721	T/TA
chr2:15	2	NEUT%, LYMPH%, LYMPH#	Lymphoid white cell, Compound white cell	LYMPH#		2:25488819_T_A	rs7578575	2	25488819	T/A
chr2:16	1	MCHC	Mature red cell	MCHC		2:25946470_T_G	rs6714642	2	25946470	T/G
chr2:17	2	MCV, MCH	Mature red cell	MCH		2:26357294_C_T	rs28699126	2	26357294	C/T
chr2:18	4	MONO%, RET%, HLSR%, HCT, PCT, RBC#, WBC#, PLT#, RDW, RET#, HLSR#, NEUT#, LYMPH#, MYELOID#, GRAN#, (NEUT+EO)#, (BASO+NEUT)#, GRAN%MYELOID	Platelet, Mature red cell, Immature red cell, Myeloid white cell, Lymphoid white cell, Compound white cell	MONO%	HGB, PLT#, WBC#	2:27748992_AT_A	rs11336847	2	27748992	AT/A
chr2:19	1	EO%, EO#, (EO+BASO)#	Myeloid white cell, Compound white cell	EO%		2:28685961_T_A	rs11127153	2	28685961	T/A
chr2:20	1	EO%GRAN, NEUT%GRAN	Myeloid white cell	EO%GRAN		2:28688520_C_T	rs11885668	2	28688520	C/T
chr2:21	1	RET%, HLSR%, HLSR#	Immature red cell	HLSR%	MPV	2:31464385_T_A	rs649729	2	31464385	T/A
chr2:22	1	PDW	Platelet	PDW		2:31470440_G_C	rs146859437	2	31470440	G/C
chr2:23	1	PCT, MPV, PLT#, PDW	Platelet	PDW	MPV	2:31477838_G_A	rs655029	2	31477838	G/A
chr2:24	1	RET%, RET#	Immature red cell	RET%		2:32563426_A_T	rs11678584	2	32563426	A/T
chr2:25	1	MPV	Platelet	MPV		2:37068428_C_T	rs711244	2	37068428	C/T
chr2:26	1	IRF	Immature red cell	IRF		2:37158384_G_T	rs11679564	2	37158384	G/T
chr2:27	1	HLSR%	Immature red cell	HLSR%		2:37188140_A_C	rs7424096	2	37188140	A/C
chr2:28	2	MPV, PLT#	Platelet	MPV		2:38050232_C_G	rs4670221	2	38050232	C/G
chr2:29	2	MONO%, MONO#, GRAN%MYELOID	Myeloid white cell, Compound white cell	GRAN%MYELOID		2:43360065_A_T	rs28498283	2	43360065	A/T
chr2:30	3	NEUT%, LYMPH%, PCT, PLT#, MCV, MCH, NEUT#, LYMPH#, IRF, GRAN%MYELOID, NEUT%GRAN	Platelet, Mature red cell, Immature red cell, Myeloid white cell, Lymphoid white cell, Compound white cell	LYMPH%	PLT#	2:43451957_G_A	rs149290349	2	43451957	G/A
chr2:31	1	MYELOID#, GRAN#, (NEUT+EO)#, (BASO+NEUT)#	Myeloid white cell	(BASO+NEUT)#		2:43809347_G_C	rs78487399	2	43809347	G/C
chr2:32	1	HCT, HGB, RBC#	Mature red cell	HCT		2:46293826_C_T	rs114948639	2	46293826	C/T
chr2:33	1	RBC#	Mature red cell	RBC#		2:46315516_C_G	rs71422190	2	46315516	C/G
chr2:34	1	RBC#	Mature red cell	RBC#		2:46349271_T_C	rs12623399	2	46349271	T/C
chr2:35	1	HCT, HGB	Mature red cell	HCT		2:46352326_C_G	rs17799476	2	46352326	C/G
chr2:36	2	HCT, HGB, RBC#	Mature red cell	HCT	HCT, HGB, HCT, RBC#	2:46353166_A_G	rs10495928	2	46353166	A/G
chr2:37	1	HLSR#	Immature red cell	HLSR#	HCT	2:46355848_C_A	rs13008603	2	46355848	C/A
chr2:38	1	HCT, HGB	Mature red cell	HGB		2:47030363_A_G	rs17773190	2	47030363	A/G
chr2:39	1	RET%	Immature red cell	RET%		2:48691211_C_T	rs11678825	2	48691211	C/T
chr2:40	1	MYELOID#, GRAN#, (NEUT+EO)#	Myeloid white cell	MYELOID#		2:54987959_ATTTTTTTTTT_A	rs200476039	2	54987959	ATTTTTTTTTT/A
chr2:41	2	WBC#, NEUT#, (BASO+NEUT)#	Myeloid white cell, Compound white cell	(BASO+NEUT)#		2:55013646_G_A	rs72917514	2	55013646	G/A
chr2:42	1	MPV	Platelet	MPV		2:55196956_G_A	rs2580764	2	55196956	G/A
chr2:43	3	RBC#, MCV, MCH	Mature red cell	MCV		2:58984109_C_T	rs12613375	2	58984109	C/T
chr2:44	1	RBC#, MCV, MCH	Mature red cell	MCV	MCH, MCV	2:60629438_TAC_T	rs5831579	2	60629438	TAC/T
chr2:45	1	RBC#	Mature red cell	RBC#		2:60704739_T_G	rs6731647	2	60704739	T/G
chr2:46	1	IRF	Immature red cell	IRF	fHB	2:60719970_C_A	rs766432	2	60719970	C/A
chr2:47	1	HLSR%, HLSR#	Immature red cell	HLSR#	fHB	2:60720318_GT_G	rs34211119	2	60720318	GT/G
chr2:48	1	MCV, MCH	Mature red cell	MCV		2:60723672_T_C	rs6729815	2	60723672	T/C
chr2:49	1	RDW	Mature red cell	RDW		2:60725451_G_C	rs7606173	2	60725451	G/C
chr2:50	1	IRF	Immature red cell	IRF		2:61680993_C_G	rs812925	2	61680993	C/G
chr2:51	1	WBC#, MYELOID#, GRAN#, (NEUT+EO)#	Myeloid white cell, Compound white cell	WBC#		2:61703319_G_A	rs10206089	2	61703319	G/A
chr2:52	1	EO#, (EO+BASO)#	Myeloid white cell	EO#		2:61768239_ATATAT_A	rs10542411	2	61768239	ATATAT/A
chr2:53	1	MCV	Mature red cell	MCV		2:62286552_A_G	rs2901460	2	62286552	A/G
chr2:54	1	RBC#	Mature red cell	RBC#		2:62394768_C_CA	rs35014657	2	62394768	C/CA
chr2:55	1	RBC#, RDW, MCV	Mature red cell	MCV		2:62523565_C_G	rs4672497	2	62523565	C/G
chr2:56	1	RDW	Mature red cell	RDW		2:64860029_CTTCAAA_C	rs140625215	2	64860029	CTTCAAA/C
chr2:57	1	MONO%	Compound white cell	MONO%		2:64918070_G_T	rs3796051	2	64918070	G/T
chr2:58	1	MCV, MCH	Mature red cell	MCH		2:64950795_C_T	rs6753848	2	64950795	C/T
chr2:59	1	GRAN%MYELOID	Myeloid white cell	GRAN%MYELOID		2:65642586_TA_T	rs57368286	2	65642586	TA/T
chr2:61	2	MONO%, MONO#, (EO+BASO)#	Myeloid white cell, Compound white cell	MONO#		2:65665273_G_T	rs13417564	2	65665273	G/T
chr2:60	2	WBC#, MYELOID#, GRAN#	Myeloid white cell, Compound white cell	MYELOID#		2:65665641_G_T	rs2860773	2	65665641	G/T
chr2:62	1	MPV	Platelet	MPV		2:66642950_A_G	rs7596219	2	66642950	A/G
chr2:63	1	PCT, LYMPH#	Platelet, Lymphoid white cell	PCT		2:68615546_A_C	rs34338164	2	68615546	A/C
chr2:64	1	MCV	Mature red cell	MCV		2:68639313_A_C	rs13011075	2	68639313	A/C
chr2:65	1	PCT, PLT#	Platelet	PCT		2:68962137_G_A	rs10048745	2	68962137	G/A
chr2:66	1	MPV	Platelet	MPV		2:70164840_G_A	rs3771529	2	70164840	G/A
chr2:67	1	HLSR#	Immature red cell	HLSR#		2:70172116_A_G	rs11686934	2	70172116	A/G
chr2:68	1	PLT#	Platelet	PLT#		2:70172587_G_A	rs6756513	2	70172587	G/A
chr2:69	1	MPV	Platelet	MPV		2:85659527_G_T	rs55762624	2	85659527	G/T
chr2:70	1	EO#, (EO+BASO)#	Myeloid white cell	(EO+BASO)#		2:85801082_A_T	rs13007211	2	85801082	A/T
chr2:71	1	MPV	Platelet	MPV		2:86118276_GTT_G	rs57339844	2	86118276	GTT/G
chr2:72	3	RET%, HLSR%, MCV, MCH, RET#, HLSR#, IRF	Mature red cell, Immature red cell	HLSR%		2:87002229_C_T	rs1193	2	87002229	C/T
chr2:73	1	EO%GRAN, NEUT%GRAN	Myeloid white cell	EO%GRAN		2:96674116_T_C	rs2692947	2	96674116	T/C
chr2:74	2	EO%, EO#, (EO+BASO)#	Myeloid white cell, Compound white cell	EO%		2:97201682_G_A	rs2579500	2	97201682	G/A
chr2:75	2	EO%, EO#, (EO+BASO)#, EO%GRAN, NEUT%GRAN	Myeloid white cell, Compound white cell	EO#		2:97236652_AT_A	rs36058533	2	97236652	AT/A
chr2:76	1	PCT, RBC#	Platelet, Mature red cell	RBC#		2:100762215_AG_A	rs368755101	2	100762215	AG/A
chr2:77	1	MYELOID#, GRAN#, (NEUT+EO)#	Myeloid white cell	MYELOID#		2:101776932_A_G	rs7575217	2	101776932	A/G
chr2:78	1	EO%, EO#, (EO+BASO)#, EO%GRAN, NEUT%GRAN	Myeloid white cell, Compound white cell	EO%		2:102968867_T_TTA	rs5833013	2	102968867	T/TTA
chr2:79	1	EO%, EO#, (EO+BASO)#, EO%GRAN, NEUT%GRAN	Myeloid white cell, Compound white cell	EO#		2:103051474_TA_T	rs34020101	2	103051474	TA/T
chr2:80	2	LYMPH%, LYMPH#	Lymphoid white cell, Compound white cell	LYMPH#		2:103086770_A_C	rs990171	2	103086770	A/C
chr2:81	1	PDW	Platelet	PDW		2:106458806_T_C	rs11124063	2	106458806	T/C
chr2:82	1	MPV	Platelet	MPV		2:109064563_C_T	rs11123694	2	109064563	C/T
chr2:83	1	LYMPH%	Compound white cell	LYMPH%		2:111599282_G_C	rs10210955	2	111599282	G/C
chr2:84	1	LYMPH#	Lymphoid white cell	LYMPH#		2:111607401_C_T	rs7576541	2	111607401	C/T
chr2:85	1	RBC#, MCV, MCH	Mature red cell	MCV		2:111609943_T_C	rs10197140	2	111609943	T/C
chr2:86	1	NEUT%	Compound white cell	NEUT%		2:111626734_T_C	rs2341873	2	111626734	T/C
chr2:87	1	RBC#	Mature red cell	RBC#		2:111736823_A_G	rs56088557	2	111736823	A/G
chr2:89	1	MONO%, MONO#, GRAN%MYELOID	Myeloid white cell, Compound white cell	MONO%		2:111752151_T_C	rs150449635	2	111752151	T/C
chr2:88	2	MONO%, MONO#, GRAN%MYELOID	Myeloid white cell, Compound white cell	MONO%		2:111753076_C_CAAAAAAAAA		2	111753076	C/CAAAAAAAAA
chr2:90	2	NEUT%, MONO%, MONO#, GRAN%MYELOID	Myeloid white cell, Compound white cell	GRAN%MYELOID		2:111786637_A_G	rs56068469	2	111786637	A/G
chr2:91	1	MCV, MCH	Mature red cell	MCH		2:111811665_C_T	rs4848370	2	111811665	C/T
chr2:92	1	LYMPH#	Lymphoid white cell	LYMPH#		2:111874060_ACTGAAAACCTGAAATGCT_A	rs150784178	2	111874060	ACTGAAAACCTGAAATGCT/A
chr2:93	3	NEUT%, EO%, MONO%, RET%, HLSR%, HLSR#, EO#, IRF, (EO+BASO)#, GRAN%MYELOID, EO%GRAN, NEUT%GRAN	Immature red cell, Myeloid white cell, Compound white cell	EO%GRAN		2:111900560_T_C	rs17484848	2	111900560	T/C
chr2:94	1	MONO%, MONO#, GRAN%MYELOID	Myeloid white cell, Compound white cell	MONO%		2:111910694_C_T	rs6734942	2	111910694	C/T
chr2:95	1	MCH	Mature red cell	MCH		2:111941995_T_C	rs616582	2	111941995	T/C
chr2:96	1	HLSR%, IRF	Immature red cell	IRF		2:112117304_C_G	rs113993396	2	112117304	C/G
chr2:97	3	RBC#, MCV, MCH	Mature red cell	MCV		2:112131145_C_T	rs143800403	2	112131145	C/T
chr2:98	1	HCT, RBC#, MCV, MCH, BASO#	Mature red cell, Myeloid white cell	MCH		2:112167931_T_C	rs62160676	2	112167931	T/C
chr2:99	2	BASO%, PCT, PLT#, BASO%GRAN	Platelet, Myeloid white cell, Compound white cell	PCT		2:112185844_T_C	rs4377346	2	112185844	T/C
chr2:100	2	NEUT%, LYMPH%, LYMPH#	Lymphoid white cell, Compound white cell	LYMPH#		2:112239082_C_T	rs55706446	2	112239082	C/T
chr2:101	1	HCT	Mature red cell	HCT		2:112250758_G_A	rs138308793	2	112250758	G/A
chr2:102	3	RBC#, MCV, MCH	Mature red cell	MCV		2:112268285_T_C	rs1448203	2	112268285	T/C
chr2:103	2	EO%, EO#, (EO+BASO)#, EO%GRAN	Myeloid white cell, Compound white cell	EO#		2:112388532_C_T	rs4848100	2	112388532	C/T
chr2:104	1	MPV	Platelet	MPV		2:113496453_G_A		2	113496453	G/A
chr2:106	2	LYMPH%, MYELOID#, GRAN#, (NEUT+EO)#, (BASO+NEUT)#	Myeloid white cell, Compound white cell	(NEUT+EO)#		2:113863771_T_C	rs2029582	2	113863771	T/C
chr2:105	2	NEUT%, WBC#, NEUT#	Myeloid white cell, Compound white cell	NEUT#	NEUT#, PLT#, WBC#	2:113865834_A_C	rs10171849	2	113865834	A/C
chr2:107	3	HCT, HGB, RBC#	Mature red cell	HCT		2:113965198_T_A	rs7563124	2	113965198	T/A
chr2:108	1	LYMPH#	Lymphoid white cell	LYMPH#		2:113973632_G_A	rs2019137	2	113973632	G/A
chr2:109	1	PCT	Platelet	PCT		2:120818804_A_AT	rs558199115	2	120818804	A/AT
chr2:110	2	MPV, PLT#	Platelet	MPV		2:121013169_G_A	rs4849845	2	121013169	G/A
chr2:111	1	HCT, HGB, RBC#	Mature red cell	HCT		2:121995638_G_C	rs11689538	2	121995638	G/C
chr2:112	1	MONO%	Compound white cell	MONO%		2:127879500_C_CTTG		2	127879500	C/CTTG
chr2:113	3	MONO%, MONO#, GRAN%MYELOID	Myeloid white cell, Compound white cell	MONO%		2:136892165_C_G	rs1818690	2	136892165	C/G
chr2:114	2	WBC#, MPV, PDW, LYMPH#	Platelet, Lymphoid white cell, Compound white cell	PDW		2:143831599_A_G	rs74847330	2	143831599	A/G
chr2:115	1	LYMPH#	Lymphoid white cell	LYMPH#		2:144162105_A_G	rs140397066	2	144162105	A/G
chr2:116	1	BASO#	Myeloid white cell	BASO#		2:145324977_T_C	rs16823866	2	145324977	T/C
chr2:117	1	BASO%, BASO%GRAN	Myeloid white cell, Compound white cell	BASO%		2:145343426_C_G	rs1559964	2	145343426	C/G
chr2:118	1	HCT	Mature red cell	HCT		2:145644545_C_T	rs4662402	2	145644545	C/T
chr2:119	1	HGB	Mature red cell	HGB		2:145783282_G_A	rs2246363	2	145783282	G/A
chr2:120	1	BASO%, BASO#, BASO%GRAN	Myeloid white cell, Compound white cell	BASO%		2:148599290_CA_C	rs70992176	2	148599290	CA/C
chr2:121	1	NEUT%GRAN	Myeloid white cell	NEUT%GRAN		2:148687924_GT_G	rs5835176	2	148687924	GT/G
chr2:122	3	NEUT%, MONO%, NEUT#, GRAN#, (NEUT+EO)#, (BASO+NEUT)#, GRAN%MYELOID	Myeloid white cell, Compound white cell	GRAN%MYELOID		2:160518289_CT_C	rs34435647	2	160518289	CT/C
chr2:124	1	PLT#	Platelet	PLT#		2:160677375_C_G	rs12052715	2	160677375	C/G
chr2:125	2	PCT, MYELOID#	Platelet, Myeloid white cell	PCT	PLT#	2:160683524_G_A	rs2955982	2	160683524	G/A
chr2:123	2	PCT, PLT#	Platelet	PCT	PLT#	2:160690656_G_A	rs78446341	2	160690656	G/A
chr2:126	1	PCT	Platelet	PCT		2:160754947_A_G	rs76840964	2	160754947	A/G
chr2:127	2	LYMPH%, LYMPH#	Lymphoid white cell, Compound white cell	LYMPH#		2:161306828_G_C	rs113678689	2	161306828	G/C
chr2:128	1	MONO%	Compound white cell	MONO%		2:161333128_G_C	rs4664330	2	161333128	G/C
chr2:129	1	WBC#	Compound white cell	WBC#		2:161336406_C_A	rs10178094	2	161336406	C/A
chr2:130	2	HLSR%, HLSR#	Immature red cell	HLSR#		2:165528876_C_T	rs13389219	2	165528876	C/T
chr2:131	1	MCHC	Mature red cell	MCHC		2:165548569_G_A	rs10490694	2	165548569	G/A
chr2:132	2	RET%, RET#	Immature red cell	RET#		2:165552706_A_AAAAAT	rs10649609	2	165552706	A/AAAAAT
chr2:133	1	RDW	Mature red cell	RDW		2:169313518_C_T	rs183034862	2	169313518	C/T
chr2:134	2	WBC#, NEUT#, MONO#, MYELOID#, GRAN#, (NEUT+EO)#, (BASO+NEUT)#	Myeloid white cell, Compound white cell	MYELOID#		2:169707262_AAATTCTCTGG_A	rs139707092	2	169707262	AAATTCTCTGG/A
chr2:135	1	MCHC	Mature red cell	MCHC		2:169893419_G_A	rs2161037	2	169893419	G/A
chr2:136	1	PDW	Platelet	PDW		2:171892379_A_G	rs2723242	2	171892379	A/G
chr2:137	1	MCV, MCH	Mature red cell	MCV		2:174219135_G_A	rs920112	2	174219135	G/A
chr2:138	1	HCT	Mature red cell	HCT		2:176974104_G_T	rs863678	2	176974104	G/T
chr2:139	1	WBC#	Compound white cell	WBC#		2:181907725_A_G	rs6745190	2	181907725	A/G
chr2:140	1	RBC#	Mature red cell	RBC#		2:181940642_G_A	rs10191559	2	181940642	G/A
chr2:141	2	NEUT%, LYMPH%, LYMPH#	Lymphoid white cell, Compound white cell	LYMPH#		2:182020696_T_C	rs59395276	2	182020696	T/C
chr2:142	1	LYMPH%	Compound white cell	LYMPH%		2:182149942_C_T	rs13390610	2	182149942	C/T
chr2:143	1	LYMPH#	Lymphoid white cell	LYMPH#		2:182157839_A_G	rs6760805	2	182157839	A/G
chr2:144	3	MONO%, LYMPH%, WBC#, NEUT#, MONO#, MYELOID#, GRAN#, (NEUT+EO)#, (BASO+NEUT)#, GRAN%MYELOID	Myeloid white cell, Compound white cell	MONO#	MONO#	2:182324186_CTT_C	rs10562650	2	182324186	CTT/C
chr2:145	3	HLSR%, HLSR#, MONO#, IRF	Immature red cell, Myeloid white cell	IRF		2:182396032_T_G	rs6433921	2	182396032	T/G
chr2:146	1	RBC#, MCH	Mature red cell	MCH		2:190432985_C_T	rs112257498	2	190432985	C/T
chr2:147	1	MCHC	Mature red cell	MCHC		2:190441317_A_G	rs2882877	2	190441317	A/G
chr2:148	1	MPV	Platelet	MPV		2:191728044_G_A	rs11893307	2	191728044	G/A
chr2:149	2	RET%, HLSR%, RET#, HLSR#, IRF	Immature red cell	HLSR#		2:191737464_T_C	rs4853525	2	191737464	T/C
chr2:150	1	NEUT%GRAN	Myeloid white cell	NEUT%GRAN		2:191856426_TG_T	rs60976990	2	191856426	TG/T
chr2:151	1	MPV, PLT#	Platelet	MPV		2:192696255_A_G	rs7585866	2	192696255	A/G
chr2:152	2	LYMPH%, LYMPH#	Lymphoid white cell, Compound white cell	LYMPH#		2:202124502_G_T	rs6735656	2	202124502	G/T
chr2:153	2	NEUT%, PCT	Platelet, Compound white cell	NEUT%		2:202153078_T_G	rs1035142	2	202153078	T/G
chr2:154	1	RET%	Immature red cell	RET%		2:206945075_G_C	rs10170266	2	206945075	G/C
chr2:155	2	HCT, HGB, RBC#	Mature red cell	HCT		2:208003579_A_T	rs768090	2	208003579	A/T
chr2:156	2	EO%, PCT, MPV, PLT#, MCV, MCH, EO%GRAN	Platelet, Mature red cell, Myeloid white cell, Compound white cell	PLT#	PLT#	2:211540507_C_A	rs1047891	2	211540507	C/A
chr2:157	1	BASO%, BASO#, BASO%GRAN	Myeloid white cell, Compound white cell	BASO%		2:213722994_C_A	rs75497452	2	213722994	C/A
chr2:158	4	EO%, EO#, (EO+BASO)#, EO%GRAN, NEUT%GRAN	Myeloid white cell, Compound white cell	EO#	EO#	2:213824045_A_G	rs12619285	2	213824045	A/G
chr2:159	1	EO%, EO#, (EO+BASO)#, EO%GRAN, NEUT%GRAN	Myeloid white cell, Compound white cell	EO#		2:213898232_A_G	rs1586068	2	213898232	A/G
chr2:160	1	HLSR%, HLSR#, IRF	Immature red cell	IRF		2:218683154_A_G	rs2571445	2	218683154	A/G
chr2:161	1	BASO#	Myeloid white cell	BASO#		2:218902327_T_C	rs144670711	2	218902327	T/C
chr2:162	1	NEUT%, MONO%, LYMPH%, WBC#, NEUT#, MYELOID#, GRAN#, (NEUT+EO)#, (BASO+NEUT)#, GRAN%MYELOID	Myeloid white cell, Compound white cell	(BASO+NEUT)#	WBC#	2:218999982_G_A	rs55799208	2	218999982	G/A
chr2:163	1	NEUT%, MONO%, LYMPH%, WBC#, NEUT#, MYELOID#, GRAN#, (NEUT+EO)#, (BASO+NEUT)#, GRAN%MYELOID	Myeloid white cell, Compound white cell	(BASO+NEUT)#		2:219020958_C_T	rs114050631	2	219020958	C/T
chr2:164	1	MPV, PLT#, PDW	Platelet	PDW		2:219093934_G_A	rs17572109	2	219093934	G/A
chr2:165	4	RET%, HLSR%, PCT, WBC#, RDW, RET#, HLSR#, NEUT#, MYELOID#, GRAN#, (NEUT+EO)#, (BASO+NEUT)#	Platelet, Mature red cell, Immature red cell, Myeloid white cell, Compound white cell	RET%	WBC#	2:219138170_T_G	rs10716631	2	219138170	T/G
chr2:166	1	MONO#	Myeloid white cell	MONO#		2:219187901_C_T	rs1870125	2	219187901	C/T
chr2:167	1	MCHC	Mature red cell	MCHC		2:219272294_G_T	rs921968	2	219272294	G/T
chr2:168	2	HCT, HGB, RBC#	Mature red cell	RBC#	RBC#	2:219279097_A_G	rs7607369	2	219279097	A/G
chr2:169	1	RET#, HLSR#	Immature red cell	RET#		2:219675067_G_T	rs6709815	2	219675067	G/T
chr2:170	1	MONO#	Myeloid white cell	MONO#		2:220052329_T_C	rs62191825	2	220052329	T/C	ABCB6
chr2:171	2	RET%, HLSR%, RET#, HLSR#	Immature red cell	RET#		2:220081416_G_A	rs57467915	2	220081416	G/A	ABCB6
chr2:172	1	PDW	Platelet	PDW		2:220118531_G_C	rs939574	2	220118531	G/C	ABCB6
chr2:173	1	MPV	Platelet	MPV		2:223972127_A_G	rs4674740	2	223972127	A/G
chr2:174	1	MPV	Platelet	MPV		2:224874874_G_A	rs13412535	2	224874874	G/A
chr2:175	1	PDW	Platelet	PDW		2:225744496_A_C	rs13424581	2	225744496	A/C
chr2:176	3	MONO%, MONO#, GRAN%MYELOID	Myeloid white cell, Compound white cell	MONO#		2:225750753_T_C	rs10197805	2	225750753	T/C
chr2:177	1	PDW	Platelet	PDW		2:225816642_A_T	rs116778355	2	225816642	A/T
chr2:178	5	MONO%, PCT, PLT#, PDW, MONO#, LYMPH#, GRAN%MYELOID	Platelet, Myeloid white cell, Lymphoid white cell, Compound white cell	PCT		2:227296995_C_T	rs11684299	2	227296995	C/T
chr2:179	2	EO%, EO#, EO%GRAN, NEUT%GRAN	Myeloid white cell, Compound white cell	EO%		2:231122057_T_G	rs13023767	2	231122057	T/G
chr2:180	1	(EO+BASO)#	Myeloid white cell	(EO+BASO)#		2:231177200_CTT_C	rs796650675	2	231177200	CTT/C
chr2:181	1	WBC#, LYMPH#	Lymphoid white cell, Compound white cell	LYMPH#		2:232579379_G_A	rs58106596	2	232579379	G/A
chr2:182	2	EO%, EO#, (EO+BASO)#, EO%GRAN, NEUT%GRAN	Myeloid white cell, Compound white cell	EO%		2:234114532_CT_C	rs56235204	2	234114532	CT/C
chr2:183	1	PCT	Platelet	PCT		2:234279261_G_C	rs60485593	2	234279261	G/C
chr2:184	1	WBC#, NEUT#, MYELOID#, GRAN#, (NEUT+EO)#, (BASO+NEUT)#	Myeloid white cell, Compound white cell	(BASO+NEUT)#		2:237776165_G_C	rs9287604	2	237776165	G/C
chr2:185	1	MCHC	Mature red cell	MCHC		2:239069926_C_T	rs6747952	2	239069926	C/T
chr2:186	1	MCV, MCH	Mature red cell	MCH		2:239093373_G_GT	rs35676364	2	239093373	G/GT
chr2:187	1	RDW	Mature red cell	RDW		2:239101656_G_GA	rs35113840	2	239101656	G/GA
chr2:188	1	MPV, PLT#, PDW, MCH	Platelet, Mature red cell	MPV		2:241510903_G_A	rs78909033	2	241510903	G/A
chr2:189	1	MONO#	Myeloid white cell	MONO#		2:241568326_C_T	rs34236350	2	241568326	C/T
chr2:190	1	MONO%, GRAN%MYELOID	Myeloid white cell, Compound white cell	MONO%		2:241569329_A_G		2	241569329	A/G
chr2:191	1	EO%, EO#, (EO+BASO)#, EO%GRAN, NEUT%GRAN	Myeloid white cell, Compound white cell	(EO+BASO)#		2:242294913_A_G	rs3755397	2	242294913	A/G
chr2:192	1	PDW	Platelet	PDW		2:242634122_T_A	rs34426467	2	242634122	T/A
chr2:193	1	EO%, EO#, (EO+BASO)#, EO%GRAN, NEUT%GRAN	Myeloid white cell, Compound white cell	EO%		2:242698640_G_A	rs34290285	2	242698640	G/A
chr3:1	2	BASO%, BASO#, BASO%GRAN	Myeloid white cell, Compound white cell	BASO%		3:3086195_C_T	rs163563	3	3086195	C/T
chr3:2	1	BASO%, BASO#	Myeloid white cell, Compound white cell	BASO%		3:3118005_TTG_T	rs3217673	3	3118005	TTG/T
chr3:3	1	BASO%GRAN	Myeloid white cell	BASO%GRAN		3:3123326_A_G	rs163546	3	3123326	A/G
chr3:4	1	EO%, NEUT%GRAN	Myeloid white cell, Compound white cell	EO%		3:3144519_A_G	rs13097407	3	3144519	A/G
chr3:5	1	BASO#	Myeloid white cell	BASO#		3:3148458_T_C	rs334782	3	3148458	T/C
chr3:6	1	BASO%	Compound white cell	BASO%		3:3151346_A_G	rs3856850	3	3151346	A/G
chr3:7	1	(EO+BASO)#	Myeloid white cell	(EO+BASO)#		3:3153194_G_A	rs6787336	3	3153194	G/A
chr3:8	1	EO%, EO#, EO%GRAN	Myeloid white cell, Compound white cell	EO#		3:3153339_G_A	rs1695315	3	3153339	G/A
chr3:9	1	BASO%	Compound white cell	BASO%		3:3160214_G_A	rs10212483	3	3160214	G/A
chr3:10	2	BASO%, BASO#, BASO%GRAN	Myeloid white cell, Compound white cell	BASO%		3:3203504_A_G	rs17027750	3	3203504	A/G
chr3:11	1	EO%, EO#, (EO+BASO)#, EO%GRAN	Myeloid white cell, Compound white cell	EO%		3:10227980_C_G	rs114743735	3	10227980	C/G
chr3:12	4	PCT, WBC#, PLT#, MCHC, MONO#, LYMPH#	Platelet, Mature red cell, Myeloid white cell, Lymphoid white cell, Compound white cell	PCT	PLT#	3:12268191_C_G	rs9810259	3	12268191	C/G
chr3:13	1	RDW	Mature red cell	RDW		3:12271918_A_AT	rs398051584	3	12271918	A/AT
chr3:14	2	NEUT%, (EO+BASO)#	Myeloid white cell, Compound white cell	(EO+BASO)#		3:12275286_G_A	rs13070844	3	12275286	G/A
chr3:15	1	EO#, EO%GRAN, NEUT%GRAN	Myeloid white cell	EO#		3:12334991_G_A	rs2960422	3	12334991	G/A
chr3:16	1	HCT	Mature red cell	HCT		3:12358230_T_A	rs6442310	3	12358230	T/A
chr3:17	2	EO%, HGB	Mature red cell, Compound white cell	EO%		3:12395958_G_A	rs7615916	3	12395958	G/A
chr3:18	1	IRF	Immature red cell	IRF		3:12517103_G_A	rs1797885	3	12517103	G/A
chr3:19	2	MPV, PDW	Platelet	MPV		3:15701184_G_T	rs2455799	3	15701184	G/T
chr3:20	1	(EO+BASO)#	Myeloid white cell	(EO+BASO)#		3:16908518_A_C	rs7613595	3	16908518	A/C
chr3:21	1	RBC#, MCV, MCH	Mature red cell	MCV		3:16932989_G_A	rs73146904	3	16932989	G/A
chr3:22	1	MCV, MCH	Mature red cell	MCV		3:16970938_A_G	rs9821630	3	16970938	A/G
chr3:23	1	MCV	Mature red cell	MCV		3:17033983_C_CAG	rs200726463	3	17033983	C/CAG
chr3:24	2	PCT, MPV, PLT#, PDW	Platelet	PLT#	PLT#	3:18311412_G_A	rs7641175	3	18311412	G/A
chr3:25	1	LYMPH#	Lymphoid white cell	LYMPH#		3:18751611_G_A	rs35963943	3	18751611	G/A
chr3:26	1	MCV, MCH	Mature red cell	MCV		3:20105673_A_G	rs12636078	3	20105673	A/G
chr3:27	4	RET%, HLSR%, RBC#, RDW, MCV, MCH, MCHC, RET#, HLSR#, MONO#	Mature red cell, Immature red cell, Myeloid white cell	MCH	MCH, MCV	3:24334511_T_TTTTG	rs113700287	3	24334511	T/TTTTG
chr3:28	1	LYMPH#	Lymphoid white cell	LYMPH#		3:27774245_G_A	rs6801231	3	27774245	G/A
chr3:29	1	LYMPH%, LYMPH#	Lymphoid white cell, Compound white cell	LYMPH#		3:28303030_G_A	rs4502545	3	28303030	G/A
chr3:30	1	EO%, EO#, (EO+BASO)#, EO%GRAN, NEUT%GRAN	Myeloid white cell, Compound white cell	NEUT%GRAN		3:33047283_G_A	rs34064757	3	33047283	G/A
chr3:31	1	PDW	Platelet	PDW		3:36964854_C_T	rs6789885	3	36964854	C/T
chr3:32	1	MONO%, MONO#, LYMPH#, GRAN%MYELOID	Myeloid white cell, Lymphoid white cell, Compound white cell	MONO#		3:39307162_G_A	rs3732378	3	39307162	G/A
chr3:33	5	MONO%, WBC#, NEUT#, MONO#, MYELOID#, GRAN#, (NEUT+EO)#, (BASO+NEUT)#	Myeloid white cell, Compound white cell	MONO#	MONO#	3:42877711_A_G	rs4682863	3	42877711	A/G
chr3:34	1	GRAN%MYELOID	Myeloid white cell	GRAN%MYELOID		3:42892961_T_C	rs4683346	3	42892961	T/C
chr3:35	1	EO%, MONO%, MONO#, EO#, MYELOID#, (EO+BASO)#, GRAN%MYELOID, EO%GRAN, NEUT%GRAN	Myeloid white cell, Compound white cell	MONO#	MONO#	3:42906116_T_C	rs2228467	3	42906116	T/C
chr3:36	1	LYMPH%	Compound white cell	LYMPH%		3:42907411_T_TCTCC	rs141413113	3	42907411	T/TCTCC
chr3:37	1	EO%GRAN	Myeloid white cell	EO%GRAN		3:46173072_G_C	rs13063635	3	46173072	G/C
chr3:38	1	BASO%, BASO#, BASO%GRAN	Myeloid white cell, Compound white cell	BASO%		3:46250652_C_T	rs3181077	3	46250652	C/T
chr3:39	1	MONO#	Myeloid white cell	MONO#		3:46298373_G_T	rs13325613	3	46298373	G/T
chr3:40	2	MONO#, GRAN%MYELOID	Myeloid white cell	MONO#		3:46354619_A_G	rs140058837	3	46354619	A/G
chr3:41	1	MONO#	Myeloid white cell	MONO#		3:46364860_G_A	rs112313229	3	46364860	G/A
chr3:42	1	GRAN%MYELOID	Myeloid white cell	GRAN%MYELOID		3:46378254_GT_G	rs71619641	3	46378254	GT/G
chr3:44	1	MONO%, GRAN%MYELOID	Myeloid white cell, Compound white cell	MONO%		3:46406367_C_T	rs2213290	3	46406367	C/T
chr3:43	2	MONO#, GRAN%MYELOID	Myeloid white cell	MONO#		3:46412559_C_T	rs1800024	3	46412559	C/T
chr3:45	1	MONO%	Compound white cell	MONO%		3:46449978_A_C	rs11266744	3	46449978	A/C
chr3:46	1	MONO%	Compound white cell	MONO%		3:46462909_G_A	rs34042186	3	46462909	G/A
chr3:47	1	MONO%, PDW, GRAN%MYELOID	Platelet, Myeloid white cell, Compound white cell	PDW		3:47070973_C_CA	rs543811905	3	47070973	C/CA
chr3:48	1	LYMPH%, WBC#, MONO#, BASO#, LYMPH#	Myeloid white cell, Lymphoid white cell, Compound white cell	LYMPH#		3:47087837_T_A	rs13063578	3	47087837	T/A
chr3:49	1	NEUT%	Compound white cell	NEUT%		3:47249075_T_TA	rs57383920	3	47249075	T/TA
chr3:50	1	GRAN#, (NEUT+EO)#	Myeloid white cell	(NEUT+EO)#	WBC#	3:47262246_C_A	rs11920354	3	47262246	C/A
chr3:51	1	(EO+BASO)#	Myeloid white cell	(EO+BASO)#		3:48978604_CA_C	rs11353326	3	48978604	CA/C
chr3:52	1	MCV, MCH	Mature red cell	MCH		3:49238718_A_G	rs13091206	3	49238718	A/G
chr3:53	1	RDW	Mature red cell	RDW		3:49311131_C_G	rs7614738	3	49311131	C/G
chr3:54	2	RET%, HLSR%, RET#, HLSR#	Immature red cell	HLSR#		3:49606188_A_C	rs56116382	3	49606188	A/C
chr3:55	1	IRF	Immature red cell	IRF		3:49631221_G_T	rs7632342	3	49631221	G/T
chr3:56	1	RET%, HLSR%, RET#, HLSR#, IRF	Immature red cell	HLSR#		3:50329826_A_G		3	50329826	A/G
chr3:57	1	(EO+BASO)#	Myeloid white cell	(EO+BASO)#		3:50771624_G_A	rs73072483	3	50771624	G/A
chr3:58	2	EO%, EO#, EO%GRAN	Myeloid white cell, Compound white cell	EO%		3:51209731_C_T	rs150678371	3	51209731	C/T
chr3:59	3	HCT, HGB, RET#	Mature red cell, Immature red cell	RET#		3:52567014_G_T	rs12489828	3	52567014	G/T
chr3:60	1	HLSR#	Immature red cell	HLSR#		3:52747742_G_A	rs7620039	3	52747742	G/A
chr3:61	1	RBC#	Mature red cell	RBC#		3:52833805_C_A	rs3617	3	52833805	C/A
chr3:62	1	MPV	Platelet	MPV		3:56739923_T_C	rs6805910	3	56739923	T/C
chr3:63	3	HCT, HGB, RBC#, MPV, PLT#	Platelet, Mature red cell	MPV	HCT, HGB, PLT#	3:56774215_C_CA	rs11459029	3	56774215	C/CA
chr3:64	1	MPV	Platelet	MPV		3:56834799_C_T	rs13098914	3	56834799	C/T
chr3:65	1	RET%, PCT, MPV, PLT#, RET#, LYMPH#	Platelet, Immature red cell, Lymphoid white cell	MPV	MPV, PCT, PLT#	3:56849749_T_C	rs1354034	3	56849749	T/C
chr3:66	1	MPV, PLT#	Platelet	MPV		3:56950055_G_A	rs17825630	3	56950055	G/A
chr3:67	1	GRAN%MYELOID	Myeloid white cell	GRAN%MYELOID		3:57954435_C_T	rs11710567	3	57954435	C/T
chr3:68	2	RET%, HLSR%, RET#, HLSR#, IRF	Immature red cell	HLSR%		3:58036935_T_C	rs732527	3	58036935	T/C
chr3:69	1	PLT#	Platelet	PLT#		3:58282576_T_C	rs6445967	3	58282576	T/C
chr3:70	3	HCT, HGB, RBC#	Mature red cell	HCT		3:58399886_TC_T	rs143985986	3	58399886	TC/T
chr3:71	1	MCV, MCH	Mature red cell	MCH		3:66452973_TTGCATGGTGGGAAGGACCCAAGG_T	rs6147862	3	66452973	TTGCATGGTGGGAAGGACCCAAGG/T
chr3:72	2	HCT, HGB, RBC#	Mature red cell	RBC#		3:69805616_AT_A	rs34858804	3	69805616	AT/A
chr3:73	1	RBC#, MCV, MCH	Mature red cell	RBC#		3:71256309_C_T	rs17699658	3	71256309	C/T
chr3:74	2	NEUT%, LYMPH%, LYMPH#	Lymphoid white cell, Compound white cell	LYMPH#		3:71382067_A_G	rs71298382	3	71382067	A/G
chr3:75	1	LYMPH%	Compound white cell	LYMPH%		3:71410012_T_C		3	71410012	T/C
chr3:76	1	MONO%, GRAN%MYELOID	Myeloid white cell, Compound white cell	MONO%		3:71771215_T_TG	rs34778241	3	71771215	T/TG
chr3:77	1	MONO#	Myeloid white cell	MONO#		3:71824685_G_A	rs13070279	3	71824685	G/A
chr3:78	3	RET%, HLSR%, RET#, HLSR#, IRF	Immature red cell	HLSR#		3:72289170_T_C	rs4282028	3	72289170	T/C
chr3:79	1	PLT#	Platelet	PLT#		3:72397279_A_G	rs9809116	3	72397279	A/G
chr3:80	1	MCH	Mature red cell	MCH		3:88132979_T_G	rs4378991	3	88132979	T/G
chr3:81	1	MCH	Mature red cell	MCH		3:101161690_C_CA	rs149727694	3	101161690	C/CA
chr3:82	1	EO%, EO%GRAN, NEUT%GRAN	Myeloid white cell, Compound white cell	NEUT%GRAN		3:101267385_T_C	rs13062095	3	101267385	T/C
chr3:83	1	RET%	Immature red cell	RET%		3:108359243_C_CT	rs561823900	3	108359243	C/CT
chr3:84	1	EO#, (EO+BASO)#, NEUT%GRAN	Myeloid white cell	(EO+BASO)#		3:111857569_G_A	rs6803848	3	111857569	G/A
chr3:85	1	EO#, (EO+BASO)#	Myeloid white cell	EO#		3:112071413_A_T	rs62264129	3	112071413	A/T
chr3:86	2	EO%, EO%GRAN, NEUT%GRAN	Myeloid white cell, Compound white cell	EO%		3:112074608_G_T	rs9990220	3	112074608	G/T
chr3:87	1	EO%, EO%GRAN, NEUT%GRAN	Myeloid white cell, Compound white cell	EO%		3:112587492_C_T	rs9814893	3	112587492	C/T
chr3:88	1	EO#, (EO+BASO)#	Myeloid white cell	EO#		3:112686075_T_C	rs1032726	3	112686075	T/C
chr3:89	1	MPV	Platelet	MPV		3:113300183_A_T	rs2271494	3	113300183	A/T
chr3:90	1	PCT, MPV, PLT#, PDW	Platelet	PDW	PLT#	3:122833003_C_T	rs3804749	3	122833003	C/T
chr3:91	2	MONO#, LYMPH#	Myeloid white cell, Lymphoid white cell	LYMPH#		3:123105119_C_T		3	123105119	C/T
chr3:92	1	MPV	Platelet	MPV		3:124303696_C_T		3	124303696	C/T
chr3:93	1	MPV	Platelet	MPV	MPV	3:124337112_A_G	rs11920280	3	124337112	A/G
chr3:94	2	PLT#, PDW	Platelet	PDW		3:124345362_A_C	rs2165252	3	124345362	A/C
chr3:95	1	MPV	Platelet	MPV	MPV, PLT#	3:124377326_T_G	rs56106611	3	124377326	T/G
chr3:96	1	PDW	Platelet	PDW		3:124404188_C_G	rs821367	3	124404188	C/G
chr3:97	1	PCT	Platelet	PCT		3:124435110_T_C	rs332507	3	124435110	T/C
chr3:98	1	PDW	Platelet	PDW		3:124441501_A_G	rs606552	3	124441501	A/G
chr3:99	1	MPV	Platelet	MPV		3:124467247_C_A	rs689449	3	124467247	C/A
chr3:100	1	BASO%	Compound white cell	BASO%		3:128150770_C_G	rs2811403	3	128150770	C/G
chr3:101	1	NEUT%, LYMPH%	Compound white cell	LYMPH%		3:128198104_G_A	rs2713579	3	128198104	G/A
chr3:102	1	EO%, EO#, EO%GRAN, NEUT%GRAN	Myeloid white cell, Compound white cell	EO%	MONO#	3:128297569_G_C	rs9880192	3	128297569	G/C
chr3:105	1	MONO%, GRAN%MYELOID	Myeloid white cell, Compound white cell	MONO%		3:128305302_A_G	rs2010054	3	128305302	A/G
chr3:106	2	MONO%, MONO#, GRAN%MYELOID	Myeloid white cell, Compound white cell	MONO%		3:128306418_T_C	rs6772849	3	128306418	T/C
chr3:104	4	NEUT%, EO%, BASO%, WBC#, NEUT#, BASO#, EO#, MYELOID#, GRAN#, (EO+BASO)#, (NEUT+EO)#, (BASO+NEUT)#, EO%GRAN, NEUT%GRAN, BASO%GRAN	Myeloid white cell, Compound white cell	NEUT%GRAN	BASO#, EO#, NEUT#	3:128316435_A_G	rs4328821	3	128316435	A/G
chr3:103	2	EO%, EO%GRAN, NEUT%GRAN	Myeloid white cell, Compound white cell	NEUT%GRAN		3:128319846_T_TC	rs142410722	3	128319846	T/TC
chr3:107	1	LYMPH%, WBC#, NEUT#, MONO#, MYELOID#, GRAN#, (NEUT+EO)#, (BASO+NEUT)#	Myeloid white cell, Compound white cell	MONO#		3:128323424_G_C	rs6782228	3	128323424	G/C
chr3:108	1	EO#	Myeloid white cell	EO#		3:128336298_G_T	rs2492286	3	128336298	G/T
chr3:109	1	MONO%, MONO#	Myeloid white cell, Compound white cell	MONO#		3:128349376_T_G	rs55683935	3	128349376	T/G
chr3:110	1	(EO+BASO)#	Myeloid white cell	(EO+BASO)#		3:128391222_T_A	rs13315649	3	128391222	T/A
chr3:111	1	LYMPH%	Compound white cell	LYMPH%	BASO#	3:128412024_A_G	rs6785206	3	128412024	A/G
chr3:112	1	RDW	Mature red cell	RDW		3:132202449_T_A	rs62292953	3	132202449	T/A
chr3:113	1	MCV, MCH	Mature red cell	MCH		3:132411168_C_T	rs17348614	3	132411168	C/T
chr3:114	1	RDW, MCV, MCH, MCHC	Mature red cell	MCH		3:133467377_T_A	rs8177318	3	133467377	T/A
chr3:115	1	MCV, MCH	Mature red cell	MCH		3:133476769_C_T	rs150854910	3	133476769	C/T
chr3:116	2	MCV, MCH	Mature red cell	MCH		3:133484393_T_C	rs1358023	3	133484393	T/C
chr3:117	1	MCHC	Mature red cell	MCHC		3:133492329_TTGTGTG_T	rs72382362	3	133492329	TTGTGTG/T
chr3:118	1	WBC#, GRAN#, (NEUT+EO)#	Myeloid white cell, Compound white cell	GRAN#		3:140927121_A_G	rs143699489	3	140927121	A/G
chr3:119	1	MYELOID#	Myeloid white cell	MYELOID#		3:140967441_A_ATATG	rs200682696	3	140967441	A/ATATG
chr3:120	1	NEUT#, (BASO+NEUT)#	Myeloid white cell	(BASO+NEUT)#		3:141008123_A_G	rs1567558	3	141008123	A/G
chr3:121	2	LYMPH%, RBC#, LYMPH#	Mature red cell, Lymphoid white cell, Compound white cell	RBC#		3:141150026_A_G	rs7625643	3	141150026	A/G
chr3:122	1	MONO#	Myeloid white cell	MONO#		3:141202983_A_G	rs200516372	3	141202983	A/G
chr3:123	1	WBC#, MYELOID#, GRAN#, (NEUT+EO)#, (BASO+NEUT)#	Myeloid white cell, Compound white cell	MYELOID#		3:141206800_C_T	rs9819371	3	141206800	C/T
chr3:124	2	MCV, MCH	Mature red cell	MCV		3:141231932_G_A	rs7651511	3	141231932	G/A
chr3:125	1	MCV, MCH	Mature red cell	MCV		3:141248515_A_G	rs79308158	3	141248515	A/G
chr3:126	1	MONO%, GRAN%MYELOID	Myeloid white cell, Compound white cell	MONO%	MCV	3:141292618_G_A	rs1493209	3	141292618	G/A
chr3:127	1	RDW	Mature red cell	RDW		3:141623304_A_G	rs2068229	3	141623304	A/G
chr3:128	1	MCV, MCH	Mature red cell	MCV		3:141832981_C_T	rs62284572	3	141832981	C/T
chr3:129	5	RET%, RBC#, MCV, MCH, RET#, HLSR#	Mature red cell, Immature red cell	MCV	MCH, MCV, RBC#	3:142299926_A_G	rs9820353	3	142299926	A/G
chr3:130	1	RDW	Mature red cell	RDW		3:142653512_C_T	rs2608073	3	142653512	C/T
chr3:131	1	MPV	Platelet	MPV		3:167373858_C_G	rs6807306	3	167373858	C/G
chr3:132	2	PCT, PLT#	Platelet	PCT		3:168845418_T_G	rs2901381	3	168845418	T/G
chr3:133	1	PCT	Platelet	PCT		3:168910273_G_A	rs9290361	3	168910273	G/A
chr3:134	2	HCT, RBC#	Mature red cell	RBC#		3:169117005_A_G	rs9290366	3	169117005	A/G
chr3:135	2	EO%, EO#, (EO+BASO)#, EO%GRAN, NEUT%GRAN	Myeloid white cell, Compound white cell	EO%GRAN		3:169518455_T_C		3	169518455	T/C
chr3:136	1	LYMPH#	Lymphoid white cell	LYMPH#		3:170859893_A_G	rs13315469	3	170859893	A/G
chr3:137	1	RDW	Mature red cell	RDW		3:171338569_T_A	rs360408	3	171338569	T/A
chr3:138	1	RDW	Mature red cell	RDW		3:171417570_G_A	rs143845082	3	171417570	G/A
chr3:139	1	RDW	Mature red cell	RDW		3:171442535_C_A	rs149535568	3	171442535	C/A
chr3:140	1	RDW	Mature red cell	RDW		3:171528353_G_A	rs73176199	3	171528353	G/A
chr3:141	1	RDW	Mature red cell	RDW		3:171529935_T_G	rs6792151	3	171529935	T/G
chr3:142	2	RDW, IRF	Mature red cell, Immature red cell	RDW		3:171777646_A_T	rs6763687	3	171777646	A/T
chr3:143	1	MONO%	Compound white cell	MONO%		3:172234017_G_A	rs142552223	3	172234017	G/A
chr3:144	1	PCT, PLT#	Platelet	PCT		3:172294500_G_A	rs79287178	3	172294500	G/A
chr3:145	2	PLT#, MCH	Platelet, Mature red cell	PLT#		3:178740422_T_A	rs7641761	3	178740422	T/A
chr3:146	1	MCV	Mature red cell	MCV		3:178749029_GA_G	rs753173864	3	178749029	GA/G
chr3:147	1	RDW	Mature red cell	RDW		3:182504827_C_CA	rs149300040	3	182504827	C/CA
chr3:148	1	PLT#	Platelet	PLT#		3:183678578_C_CT	rs11438378	3	183678578	C/CT
chr3:149	1	IRF	Immature red cell	IRF		3:184014756_G_T	rs6443959	3	184014756	G/T
chr3:150	2	PCT, PLT#	Platelet	PCT		3:184088987_A_G	rs28550009	3	184088987	A/G
chr3:151	1	PCT, PLT#	Platelet	PCT		3:184090242_C_T	rs78565404	3	184090242	C/T
chr3:152	1	PCT, PLT#	Platelet	PCT	PLT#	3:184090266_C_T		3	184090266	C/T
chr3:153	1	PCT, PLT#	Platelet	PCT		3:184091102_T_G		3	184091102	T/G
chr3:154	1	PCT, PLT#	Platelet	PCT		3:184093040_G_A	rs34623301	3	184093040	G/A
chr3:155	1	PCT	Platelet	PCT		3:184099271_C_CT	rs149400260	3	184099271	C/CT
chr3:156	1	PCT, PLT#	Platelet	PCT	PLT#	3:185488303_C_A	rs35430985	3	185488303	C/A
chr3:157	1	GRAN%MYELOID	Myeloid white cell	GRAN%MYELOID		3:187450128_C_T	rs4417855	3	187450128	C/T
chr3:158	1	BASO%, BASO%GRAN	Myeloid white cell, Compound white cell	BASO%GRAN		3:187456594_A_C	rs3733018	3	187456594	A/C
chr3:159	1	MONO%, GRAN%MYELOID	Myeloid white cell, Compound white cell	MONO%		3:188135783_T_A	rs12485444	3	188135783	T/A
chr3:160	1	EO%, EO#, (EO+BASO)#, EO%GRAN, NEUT%GRAN	Myeloid white cell, Compound white cell	EO%		3:188446663_GAA_G	rs542618547	3	188446663	GAA/G
chr3:161	1	PDW	Platelet	PDW		3:194119749_C_CCATAAA	rs10638925	3	194119749	C/CCATAAA
chr3:162	1	EO%, EO%GRAN, NEUT%GRAN	Myeloid white cell, Compound white cell	EO%GRAN		3:194403578_A_G		3	194403578	A/G
chr3:163	1	HCT, HGB	Mature red cell	HGB		3:194506202_ACT_A	rs34477782	3	194506202	ACT/A
chr3:164	1	HCT, HGB, RBC#	Mature red cell	HCT		3:194676805_G_A	rs35060063	3	194676805	G/A
chr3:166	2	RET%, HLSR%, RDW, HLSR#	Mature red cell, Immature red cell	RDW		3:195802843_C_CA	rs113635136	3	195802843	C/CA
chr3:165	2	MCV, MCH	Mature red cell	MCH	MCV	3:195803322_CT_C	rs55649226	3	195803322	CT/C
chr3:167	1	RDW	Mature red cell	RDW		3:195813757_C_T	rs58365266	3	195813757	C/T
chr3:169	1	MCV	Mature red cell	MCV		3:195821029_GT_G	rs66682515	3	195821029	GT/G
chr3:170	1	RBC#	Mature red cell	RBC#		3:195830380_A_T	rs74203182	3	195830380	A/T
chr3:168	2	MCH, MCHC	Mature red cell	MCH	MCH, MCV	3:195834303_T_C	rs9816784	3	195834303	T/C
chr3:171	1	MCH	Mature red cell	MCH		3:195854982_G_C	rs7617390	3	195854982	G/C
chr3:172	1	MCV	Mature red cell	MCV		3:195902930_T_C	rs11929092	3	195902930	T/C
chr3:173	1	MCH	Mature red cell	MCH		3:195906747_A_G	rs28429906	3	195906747	A/G
chr3:174	5	RET%, RBC#, RDW, MCV, MCHC	Mature red cell, Immature red cell	MCV	MCH, MCV	3:195908711_T_C	rs62410535	3	195908711	T/C
chr3:175	1	MCH	Mature red cell	MCH		3:195922427_A_G	rs9850274	3	195922427	A/G
chr3:177	2	PCT, PLT#, EO#	Platelet, Myeloid white cell	PCT		3:196511108_TA_T	rs11294619	3	196511108	TA/T
chr3:176	3	WBC#, MONO#, LYMPH#	Myeloid white cell, Lymphoid white cell, Compound white cell	LYMPH#		3:196516288_A_C	rs13092376	3	196516288	A/C
chr3:178	1	(EO+BASO)#	Myeloid white cell	(EO+BASO)#		3:196549089_G_A	rs9829778	3	196549089	G/A
chr4:1	1	WBC#	Compound white cell	WBC#		4:702972_T_C	rs56011263	4	702972	T/C
chr4:2	2	MONO%, NEUT#, MYELOID#, GRAN#, (NEUT+EO)#, (BASO+NEUT)#, GRAN%MYELOID	Myeloid white cell, Compound white cell	NEUT#		4:705074_C_T	rs11734460	4	705074	C/T
chr4:3	1	HLSR%, HLSR#	Immature red cell	HLSR#		4:1008212_C_T	rs77822621	4	1008212	C/T
chr4:4	1	MPV	Platelet	MPV		4:3284751_G_A	rs6446731	4	3284751	G/A
chr4:5	1	PCT	Platelet	PCT		4:3443931_A_G	rs13108218	4	3443931	A/G
chr4:6	1	PLT#	Platelet	PLT#		4:3449781_G_A	rs75501914	4	3449781	G/A
chr4:7	2	MPV, PLT#, PDW	Platelet	MPV	MPV	4:6891455_T_G	rs11731274	4	6891455	T/G
chr4:8	1	MONO%	Compound white cell	MONO%		4:6921424_T_C	rs10937764	4	6921424	T/C
chr4:9	1	MPV	Platelet	MPV		4:6924797_G_A	rs116383353	4	6924797	G/A
chr4:10	2	MONO#, GRAN%MYELOID	Myeloid white cell	MONO#		4:6990569_C_G	rs66519732	4	6990569	C/G
chr4:11	1	LYMPH%, PCT, MONO#	Platelet, Myeloid white cell, Compound white cell	MONO#		4:7045070_T_TGCGGCG	rs568868093	4	7045070	T/TGCGGCG
chr4:12	1	NEUT#, MYELOID#, GRAN#, (NEUT+EO)#, (BASO+NEUT)#	Myeloid white cell	MYELOID#		4:7047102_C_T	rs11931598	4	7047102	C/T
chr4:13	1	MONO%	Compound white cell	MONO%		4:7080325_A_T	rs4689592	4	7080325	A/T
chr4:14	1	MCV	Mature red cell	MCV		4:9960841_TA_T	rs11338281	4	9960841	TA/T
chr4:15	1	RBC#	Mature red cell	RBC#		4:15592864_C_T	rs7684446	4	15592864	C/T
chr4:16	1	MCV, MCH	Mature red cell	MCV		4:15603069_G_C	rs1134634	4	15603069	G/C
chr4:17	3	NEUT%, LYMPH%, LYMPH#	Lymphoid white cell, Compound white cell	LYMPH#		4:38137353_C_G	rs658349	4	38137353	C/G
chr4:18	1	LYMPH#	Lymphoid white cell	LYMPH#		4:38314170_A_G	rs1586459	4	38314170	A/G
chr4:19	3	NEUT%, MONO%, LYMPH%, LYMPH#	Lymphoid white cell, Compound white cell	LYMPH#		4:38372055_T_G	rs1386622	4	38372055	T/G
chr4:21	1	LYMPH%	Compound white cell	LYMPH%		4:38653773_A_T	rs58785573	4	38653773	A/T
chr4:22	2	EO%, EO#, (EO+BASO)#, NEUT%GRAN	Myeloid white cell, Compound white cell	EO%		4:38657819_G_A	rs75504410	4	38657819	G/A
chr4:20	5	EO%, MCH, EO#, (EO+BASO)#, EO%GRAN, NEUT%GRAN	Mature red cell, Myeloid white cell, Compound white cell	EO%		4:38664499_A_G	rs2078179	4	38664499	A/G
chr4:23	1	WBC#, LYMPH#	Lymphoid white cell, Compound white cell	LYMPH#		4:38677011_T_TC	rs552599526	4	38677011	T/TC
chr4:24	1	LYMPH#	Lymphoid white cell	LYMPH#		4:38684201_C_T	rs6531656	4	38684201	C/T
chr4:25	1	MCV	Mature red cell	MCV		4:38947690_T_C	rs4833111	4	38947690	T/C
chr4:26	1	MCV, MCH	Mature red cell	MCV		4:39365720_A_G	rs78773383	4	39365720	A/G
chr4:27	1	PDW	Platelet	PDW		4:48089458_A_T	rs2013231	4	48089458	A/T
chr4:28	1	MCH	Mature red cell	MCH		4:55392250_C_G		4	55392250	C/G
chr4:29	4	NEUT%, LYMPH%, HCT, HGB, RBC#, MCV	Mature red cell, Compound white cell	MCV	HCT, HGB, MCH, MCV, RBC#	4:55408875_A_T	rs218264	4	55408875	A/T
chr4:30	1	RET%, HLSR%, PCT, RBC#, WBC#, MCV, MCH, HLSR#, NEUT#, IRF, MYELOID#, GRAN#, (NEUT+EO)#, (BASO+NEUT)#	Platelet, Mature red cell, Immature red cell, Myeloid white cell, Compound white cell	MCV	HCT, HGB, MCH, MCV, RBC#	4:55408999_T_C	rs218265	4	55408999	T/C
chr4:31	1	MCV	Mature red cell	MCV		4:55437492_T_C	rs2703485	4	55437492	T/C
chr4:33	1	MONO#	Myeloid white cell	MONO#		4:55501109_C_G	rs6554196	4	55501109	C/G
chr4:32	2	WBC#, NEUT#, MYELOID#, GRAN#, (NEUT+EO)#, (BASO+NEUT)#	Myeloid white cell, Compound white cell	MYELOID#		4:55501286_T_TA	rs58548501	4	55501286	T/TA
chr4:34	2	MPV, PLT#	Platelet	PLT#		4:57767327_T_A	rs7665147	4	57767327	T/A
chr4:35	1	MCV	Mature red cell	MCV		4:69339257_A_G	rs34872892	4	69339257	A/G
chr4:36	1	MCH	Mature red cell	MCH		4:69382399_GTT_G	rs546475500	4	69382399	GTT/G
chr4:37	1	RDW	Mature red cell	RDW		4:69598006_A_T	rs111527163	4	69598006	A/T
chr4:38	2	WBC#, NEUT#, MYELOID#, GRAN#, (NEUT+EO)#, (BASO+NEUT)#	Myeloid white cell, Compound white cell	WBC#		4:72615362_A_G	rs11723621	4	72615362	A/G
chr4:39	2	NEUT%, MONO%, LYMPH%, WBC#, NEUT#, MYELOID#, GRAN#, (NEUT+EO)#, (BASO+NEUT)#, GRAN%MYELOID, BASO%GRAN	Myeloid white cell, Compound white cell	(BASO+NEUT)#		4:74703999_C_T	rs16850073	4	74703999	C/T
chr4:40	1	EO%GRAN, NEUT%GRAN	Myeloid white cell	NEUT%GRAN		4:74711126_C_T	rs13148728	4	74711126	C/T
chr4:41	3	NEUT%, MONO%, LYMPH%, WBC#, NEUT#, MYELOID#, GRAN#, (NEUT+EO)#, (BASO+NEUT)#, GRAN%MYELOID, EO%GRAN, NEUT%GRAN, BASO%GRAN	Myeloid white cell, Compound white cell	(BASO+NEUT)#	NEUT#, WBC#	4:74959996_A_G	rs11725704	4	74959996	A/G
chr4:42	1	HCT, HGB	Mature red cell	HCT		4:77373079_C_T	rs2870238	4	77373079	C/T
chr4:43	1	RBC#	Mature red cell	RBC#	HCT, HGB	4:77410318_C_A	rs4859682	4	77410318	C/A
chr4:44	1	BASO%, BASO#	Myeloid white cell, Compound white cell	BASO#		4:79659218_A_G	rs7439923	4	79659218	A/G
chr4:45	1	NEUT%	Compound white cell	NEUT%		4:80879803_C_T	rs7655441	4	80879803	C/T
chr4:46	2	LYMPH%, LYMPH#	Lymphoid white cell, Compound white cell	LYMPH#		4:80927001_C_T	rs12504282	4	80927001	C/T
chr4:47	2	HCT, RBC#	Mature red cell	RBC#		4:81181072_A_T	rs10857147	4	81181072	A/T
chr4:48	7	EO%, WBC#, MONO#, BASO#, EO#, LYMPH#, MYELOID#, GRAN#, (EO+BASO)#, (NEUT+EO)#, EO%GRAN, NEUT%GRAN	Myeloid white cell, Lymphoid white cell, Compound white cell	EO#		4:83547862_G_A	rs17005891	4	83547862	G/A
chr4:49	1	NEUT%	Compound white cell	NEUT%		4:83807209_AT_A	rs57960857	4	83807209	AT/A
chr4:50	1	LYMPH%	Compound white cell	LYMPH%		4:83885209_CT_C	rs60065504	4	83885209	CT/C
chr4:51	1	RBC#	Mature red cell	RBC#		4:83895232_A_G	rs13103322	4	83895232	A/G
chr4:52	3	MONO%, MONO#, GRAN%MYELOID	Myeloid white cell, Compound white cell	MONO%		4:84151427_T_C		4	84151427	T/C
chr4:53	2	BASO%, MCH	Mature red cell, Compound white cell	BASO%		4:87929192_C_T	rs340637	4	87929192	C/T
chr4:54	2	MCV, BASO#, BASO%GRAN	Mature red cell, Myeloid white cell	BASO%GRAN		4:87943087_G_A	rs56390363	4	87943087	G/A
chr4:55	3	BASO%, HCT, MPV	Platelet, Mature red cell, Compound white cell	BASO%		4:88016514_G_A	rs151450	4	88016514	G/A
chr4:56	1	HGB	Mature red cell	HGB	HCT, RBC#	4:88030261_G_T	rs442177	4	88030261	G/T
chr4:57	1	RBC#	Mature red cell	RBC#		4:88044336_G_A	rs13108043	4	88044336	G/A
chr4:58	1	PLT#	Platelet	PLT#		4:88183820_T_C	rs71633359	4	88183820	T/C
chr4:59	1	MPV	Platelet	MPV		4:95455259_C_T	rs11731606	4	95455259	C/T
chr4:60	1	MPV	Platelet	MPV		4:102800148_C_CA	rs34061204	4	102800148	C/CA
chr4:61	1	HCT, HGB, PDW	Platelet, Mature red cell	HCT		4:103188709_C_T		4	103188709	C/T
chr4:62	1	EO%, EO#, (EO+BASO)#, EO%GRAN, NEUT%GRAN	Myeloid white cell, Compound white cell	EO#		4:103449131_A_G	rs113473633	4	103449131	A/G
chr4:63	3	NEUT%, MONO%, LYMPH%	Compound white cell	LYMPH%		4:103508703_T_C	rs4648045	4	103508703	T/C
chr4:64	1	LYMPH#	Lymphoid white cell	LYMPH#		4:103554773_C_G	rs5026472	4	103554773	C/G
chr4:65	1	LYMPH%, MONO#, MYELOID#	Myeloid white cell, Compound white cell	LYMPH%		4:105864529_ACT_A	rs199741557	4	105864529	ACT/A
chr4:66	1	MPV, PLT#	Platelet	MPV		4:106034084_T_C	rs4699154	4	106034084	T/C
chr4:67	1	NEUT#, MYELOID#, GRAN#, (NEUT+EO)#, (BASO+NEUT)#	Myeloid white cell	GRAN#		4:106061534_C_A	rs7679673	4	106061534	C/A
chr4:68	1	NEUT%, LYMPH%, LYMPH#	Lymphoid white cell, Compound white cell	LYMPH%		4:106125385_AAT_A	rs546941547	4	106125385	AAT/A
chr4:69	1	PCT	Platelet	PCT		4:106197750_G_A	rs60786079	4	106197750	G/A
chr4:70	1	PCT, PLT#	Platelet	PCT		4:110858515_CTT_C	rs377602035	4	110858515	CTT/C
chr4:71	1	RET%, RET#	Immature red cell	RET#	PLT#	4:110911567_A_G	rs7692976	4	110911567	A/G
chr4:72	1	HGB	Mature red cell	HGB		4:115569030_T_G	rs6841433	4	115569030	T/G
chr4:73	2	PCT, PLT#	Platelet	PCT		4:120480233_TA_T	rs11295209	4	120480233	TA/T
chr4:74	1	MCV, MCH	Mature red cell	MCV	MCV	4:122729413_CACTT_C	rs33964027	4	122729413	CACTT/C
chr4:75	1	MPV	Platelet	MPV		4:123184827_G_A	rs45515895	4	123184827	G/A
chr4:76	1	MPV	Platelet	MPV		4:123516551_T_C	rs72669198	4	123516551	T/C
chr4:77	1	EO%	Compound white cell	EO%		4:123560939_C_A	rs62324212	4	123560939	C/A
chr4:78	1	(EO+BASO)#	Myeloid white cell	(EO+BASO)#		4:123599321_CA_C	rs75802552	4	123599321	CA/C
chr4:79	1	PLT#	Platelet	PLT#		4:124727524_T_C	rs58530613	4	124727524	T/C
chr4:80	1	MCV, MCH	Mature red cell	MCH		4:128568966_C_T	rs181743661	4	128568966	C/T
chr4:81	1	PCT	Platelet	PCT		4:141851432_A_C	rs13144869	4	141851432	A/C
chr4:82	1	PDW	Platelet	PDW		4:143321490_T_C	rs1497401	4	143321490	T/C
chr4:83	4	RET%, HLSR%, RDW, RET#, HLSR#, IRF	Mature red cell, Immature red cell	HLSR%		4:144913259_T_C	rs4323050	4	144913259	T/C	GYPE/GYPB/GYPA
chr4:84	1	RET%, MCHC, RET#	Mature red cell, Immature red cell	RET%		4:145026126_C_T	rs11735662	4	145026126	C/T	GYPE/GYPB/GYPA
chr4:85	4	PCT, PLT#, MCV, MCH, MONO#	Platelet, Mature red cell, Myeloid white cell	MCH		4:145053198_C_T	rs7696658	4	145053198	C/T	GYPE/GYPB/GYPA
chr4:86	1	WBC#, MYELOID#	Myeloid white cell, Compound white cell	WBC#		4:145089864_AC_A	rs34257361	4	145089864	AC/A	GYPE/GYPB/GYPA
chr4:87	2	MONO%, MONO#	Myeloid white cell, Compound white cell	MONO#		4:146008537_C_T	rs72718281	4	146008537	C/T
chr4:88	3	RET%, MCV, MCHC, RET#	Mature red cell, Immature red cell	RET#		4:146081852_C_T	rs36225153	4	146081852	C/T
chr4:89	1	PCT	Platelet	PCT		4:148445814_AG_A	rs33954106	4	148445814	AG/A
chr4:90	2	PCT, PLT#	Platelet	PLT#		4:152364768_CT_C	rs57129396	4	152364768	CT/C
chr4:91	1	RDW	Mature red cell	RDW		4:153662239_T_C	rs12505188	4	153662239	T/C
chr4:92	1	IRF	Immature red cell	IRF		4:153946198_A_G	rs7697543	4	153946198	A/G
chr4:93	1	RET%, HLSR%, RET#, HLSR#	Immature red cell	RET#		4:154391440_A_G	rs10028187	4	154391440	A/G
chr4:94	1	MPV, PDW	Platelet	MPV		4:154457519_G_A	rs2014511	4	154457519	G/A
chr4:95	2	PCT, PLT#	Platelet	PCT		4:157678774_C_T	rs79389047	4	157678774	C/T
chr5:1	1	HGB	Mature red cell	HGB		5:457261_C_A	rs11749327	5	457261	C/A
chr5:2	1	RDW	Mature red cell	RDW		5:1041433_C_T	rs117893233	5	1041433	C/T
chr5:3	1	RDW	Mature red cell	RDW		5:1051757_A_C	rs55861694	5	1051757	A/C
chr5:4	1	MCHC	Mature red cell	MCHC		5:1058320_C_T		5	1058320	C/T
chr5:5	1	RDW	Mature red cell	RDW		5:1058387_G_A	rs111910553	5	1058387	G/A
chr5:6	1	RDW	Mature red cell	RDW		5:1075051_A_G	rs11133613	5	1075051	A/G
chr5:7	1	RDW	Mature red cell	RDW		5:1085734_C_T	rs141839244	5	1085734	C/T
chr5:8	1	RDW	Mature red cell	RDW		5:1093511_G_A	rs187282666	5	1093511	G/A
chr5:9	1	RDW	Mature red cell	RDW		5:1093861_C_T	rs6883412	5	1093861	C/T
chr5:10	1	RBC#, MPV, RDW, PDW, MCV, NEUT#, MYELOID#, GRAN#, (NEUT+EO)#, (BASO+NEUT)#	Platelet, Mature red cell, Myeloid white cell	RDW		5:1104938_C_T	rs35188965	5	1104938	C/T
chr5:11	1	MCHC	Mature red cell	MCHC	MCH, MCHC, MCV, MPV, RDW	5:1112872_G_C	rs13181874	5	1112872	G/C
chr5:12	1	NEUT%	Compound white cell	NEUT%		5:1280128_T_C	rs7734992	5	1280128	T/C
chr5:13	1	RBC#, MCV	Mature red cell	MCV		5:1284135_C_T	rs4449583	5	1284135	C/T
chr5:14	1	PCT, WBC#, NEUT#, MYELOID#, GRAN#, (NEUT+EO)#, (BASO+NEUT)#	Platelet, Myeloid white cell, Compound white cell	PCT		5:1285974_C_A	rs7705526	5	1285974	C/A
chr5:15	1	PLT#, MCH	Platelet, Mature red cell	MCH	RBC#	5:1286516_C_A	rs2736100	5	1286516	C/A
chr5:16	1	PCT, MCV	Platelet, Mature red cell	PCT		5:1287194_G_A	rs2853677	5	1287194	G/A
chr5:17	2	EO%, EO#, EO%GRAN	Myeloid white cell, Compound white cell	EO%		5:10624866_T_G	rs10062687	5	10624866	T/G
chr5:18	1	(EO+BASO)#	Myeloid white cell	(EO+BASO)#		5:10684942_T_C	rs3822411	5	10684942	T/C
chr5:19	2	HCT, HGB, RBC#	Mature red cell	HCT		5:34507785_T_C	rs972761	5	34507785	T/C
chr5:20	2	EO%, EO#, (EO+BASO)#, EO%GRAN, NEUT%GRAN	Myeloid white cell, Compound white cell	(EO+BASO)#		5:35844125_G_A	rs1961220	5	35844125	G/A
chr5:21	2	NEUT%, LYMPH%, LYMPH#	Lymphoid white cell, Compound white cell	LYMPH#		5:35849941_C_A	rs62355272	5	35849941	C/A
chr5:22	1	RDW	Mature red cell	RDW		5:36156782_G_A	rs3804446	5	36156782	G/A
chr5:23	1	IRF	Immature red cell	IRF		5:38814711_C_T	rs185111230	5	38814711	C/T
chr5:24	1	HCT	Mature red cell	HCT		5:40494678_C_G	rs12520522	5	40494678	C/G
chr5:25	1	HGB	Mature red cell	HGB		5:40620582_C_T	rs4957325	5	40620582	C/T
chr5:26	1	RET%, HLSR%, RET#, HLSR#, IRF	Immature red cell	HLSR#		5:52083226_A_G	rs115421711	5	52083226	A/G
chr5:27	1	RET%, HLSR%, RET#, HLSR#, IRF	Immature red cell	HLSR#		5:52095943_G_A		5	52095943	G/A
chr5:28	1	RET%, HLSR%, RET#, HLSR#, IRF	Immature red cell	HLSR%		5:52096889_C_A	rs1499280	5	52096889	C/A
chr5:29	1	RET%, HLSR#	Immature red cell	RET%		5:53271420_G_A	rs702634	5	53271420	G/A
chr5:30	1	RET#	Immature red cell	RET#		5:53283630_T_A	rs1694068	5	53283630	T/A
chr5:31	2	RET%, HLSR%, RET#, HLSR#	Immature red cell	RET#		5:53647157_G_A	rs7710385	5	53647157	G/A
chr5:32	2	RET%, RET#	Immature red cell	RET#		5:53655624_G_C	rs3111637	5	53655624	G/C
chr5:33	1	MONO#	Myeloid white cell	MONO#		5:55453942_A_T	rs28722705	5	55453942	A/T
chr5:34	3	HLSR%, RET#, HLSR#	Immature red cell	HLSR#		5:55860907_GC_G	rs5868014	5	55860907	GC/G
chr5:35	3	RET%, HLSR%, RET#, HLSR#	Immature red cell	RET#		5:57317541_T_C	rs7736576	5	57317541	T/C
chr5:36	1	MPV	Platelet	MPV		5:60093095_T_C	rs6449502	5	60093095	T/C
chr5:37	1	MPV	Platelet	MPV		5:61535124_T_C	rs10062757	5	61535124	T/C
chr5:38	1	MPV, PLT#	Platelet	PLT#		5:65916784_G_A	rs10940072	5	65916784	G/A
chr5:39	1	MCV	Mature red cell	MCV		5:67593016_T_C	rs1445760	5	67593016	T/C
chr5:40	2	RDW, MCH	Mature red cell	MCH		5:67596088_G_A	rs3756668	5	67596088	G/A
chr5:41	2	NEUT%, WBC#, NEUT#, MYELOID#, GRAN#, (NEUT+EO)#, (BASO+NEUT)#, GRAN%MYELOID	Myeloid white cell, Compound white cell	(BASO+NEUT)#		5:68590400_G_C	rs11741826	5	68590400	G/C
chr5:42	1	LYMPH%	Compound white cell	LYMPH%		5:71695918_C_G		5	71695918	C/G
chr5:43	1	WBC#, NEUT#, MYELOID#, GRAN#, (NEUT+EO)#, (BASO+NEUT)#	Myeloid white cell, Compound white cell	MYELOID#		5:71728688_A_G	rs2338224	5	71728688	A/G
chr5:44	1	MONO#	Myeloid white cell	MONO#		5:71762544_G_A	rs4703904	5	71762544	G/A
chr5:45	1	MPV	Platelet	MPV		5:72144005_C_T	rs34651	5	72144005	C/T
chr5:46	1	PLT#	Platelet	PLT#		5:72162997_G_GA	rs11409581	5	72162997	G/GA
chr5:47	2	RDW, MCHC	Mature red cell	MCHC		5:72201058_G_A	rs250518	5	72201058	G/A
chr5:48	1	MCV	Mature red cell	MCV		5:75591710_C_G	rs2270927	5	75591710	C/G
chr5:49	2	MPV, PDW	Platelet	MPV		5:75720544_T_C	rs10072221	5	75720544	T/C
chr5:50	1	MPV	Platelet	MPV		5:75906851_T_C	rs7722711	5	75906851	T/C
chr5:51	1	MPV	Platelet	MPV	MPV	5:75960968_G_C	rs34968964	5	75960968	G/C
chr5:52	1	MPV, PLT#, RET#	Platelet, Immature red cell	MPV	MPV	5:75964507_C_T	rs34950321	5	75964507	C/T
chr5:53	3	RET%, HLSR%, MPV, PLT#, PDW, RET#, HLSR#	Platelet, Immature red cell	MPV	MPV, PLT#	5:75996909_G_A		5	75996909	G/A
chr5:54	2	HCT, HGB, RBC#	Mature red cell	HGB		5:76479833_T_C	rs2928166	5	76479833	T/C
chr5:55	2	MPV, PDW	Platelet	PDW		5:76981463_A_G	rs2662368	5	76981463	A/G
chr5:56	1	PCT, PLT#, PDW	Platelet	PCT		5:77785721_CAGAA_C	rs72315235	5	77785721	CAGAA/C
chr5:57	1	PLT#	Platelet	PLT#		5:87939654_C_T	rs10514301	5	87939654	C/T
chr5:58	1	PCT, MPV, PLT#, PDW	Platelet	PLT#		5:88180196_T_C	rs114694170	5	88180196	T/C
chr5:59	1	RBC#, MCV, MCH	Mature red cell	MCV		5:88191635_C_T	rs2067663	5	88191635	C/T
chr5:60	1	PCT	Platelet	PCT		5:88338789_G_A	rs1158464	5	88338789	G/A
chr5:61	2	RET%, HLSR%, RET#, HLSR#, IRF	Immature red cell	RET%		5:95162475_G_A	rs10067881	5	95162475	G/A
chr5:62	1	RET%, HLSR%, RET#, HLSR#, IRF	Immature red cell	RET%		5:95163437_A_G	rs17462893	5	95163437	A/G
chr5:64	2	BASO%, BASO%GRAN	Myeloid white cell, Compound white cell	BASO%GRAN		5:98157520_G_A	rs111887461	5	98157520	G/A
chr5:63	2	EO%, EO#, (EO+BASO)#, EO%GRAN, NEUT%GRAN	Myeloid white cell, Compound white cell	EO%		5:98241228_TA_T	rs11317778	5	98241228	TA/T
chr5:65	1	EO%, EO#, EO%GRAN, NEUT%GRAN	Myeloid white cell, Compound white cell	EO#		5:110401872_T_C	rs1837253	5	110401872	T/C
chr5:66	2	EO%, EO#, (EO+BASO)#, EO%GRAN, NEUT%GRAN	Myeloid white cell, Compound white cell	EO%		5:110426451_C_T	rs10045577	5	110426451	C/T
chr5:67	1	(EO+BASO)#	Myeloid white cell	(EO+BASO)#		5:110427795_C_T	rs79881201	5	110427795	C/T
chr5:68	2	PCT, PLT#	Platelet	PCT		5:111061883_A_G	rs56084922	5	111061883	A/G
chr5:69	2	PCT, MPV	Platelet	PCT		5:122199196_C_T	rs2438150	5	122199196	C/T
chr5:70	1	BASO%, BASO#, BASO%GRAN	Myeloid white cell, Compound white cell	BASO%		5:126091428_G_C	rs2271352	5	126091428	G/C
chr5:71	1	RDW	Mature red cell	RDW		5:127364126_C_A	rs72792276	5	127364126	C/A
chr5:72	1	RDW, LYMPH#	Mature red cell, Lymphoid white cell	RDW		5:127418850_C_G	rs3812049	5	127418850	C/G
chr5:73	1	EO#, (EO+BASO)#	Myeloid white cell	(EO+BASO)#		5:131095677_G_A	rs185120612	5	131095677	G/A
chr5:74	1	EO%, EO#, (EO+BASO)#, EO%GRAN, NEUT%GRAN	Myeloid white cell, Compound white cell	EO#		5:131412238_A_G	rs25884	5	131412238	A/G
chr5:75	1	(EO+BASO)#	Myeloid white cell	(EO+BASO)#		5:131559456_T_C	rs186675820	5	131559456	T/C
chr5:77	1	IRF	Immature red cell	IRF		5:131664516_TTATATA_T	rs538021413	5	131664516	TTATATA/T
chr5:78	1	HLSR%	Immature red cell	HLSR%		5:131682785_CCTGAGTT_C	rs147858478	5	131682785	CCTGAGTT/C
chr5:76	4	WBC#, MPV, PLT#, NEUT#, MONO#, MYELOID#, GRAN#, (NEUT+EO)#, (BASO+NEUT)#	Platelet, Myeloid white cell, Compound white cell	MPV	EO#	5:131686146_G_A	rs10058074	5	131686146	G/A
chr5:79	1	LYMPH#	Lymphoid white cell	LYMPH#	MPV	5:131801726_G_A	rs2522056	5	131801726	G/A
chr5:80	1	EO%, EO#, (EO+BASO)#, EO%GRAN, NEUT%GRAN	Myeloid white cell, Compound white cell	EO#	EO#	5:131804347_C_A	rs2248116	5	131804347	C/A
chr5:81	1	LYMPH%	Compound white cell	LYMPH%		5:131809757_TTTTA_T	rs140316257	5	131809757	TTTTA/T
chr5:82	1	PCT	Platelet	PCT		5:131817911_AT_A	rs796820687	5	131817911	AT/A
chr5:83	1	EO%, EO#, EO%GRAN	Myeloid white cell, Compound white cell	EO%		5:131864035_A_C	rs139939228	5	131864035	A/C
chr5:84	2	EO%, EO#, (EO+BASO)#, EO%GRAN, NEUT%GRAN	Myeloid white cell, Compound white cell	EO#		5:131903928_G_A	rs2706345	5	131903928	G/A
chr5:85	1	NEUT%	Compound white cell	NEUT%		5:131955597_T_G	rs10479009	5	131955597	T/G
chr5:86	1	RET%	Immature red cell	RET%		5:132426851_GTT_G	rs147133967	5	132426851	GTT/G
chr5:87	2	EO#, (EO+BASO)#	Myeloid white cell	(EO+BASO)#		5:133451683_C_A		5	133451683	C/A
chr5:88	2	MPV, PDW	Platelet	PDW		5:133863352_G_C	rs329121	5	133863352	G/C
chr5:89	1	LYMPH#	Lymphoid white cell	LYMPH#		5:134712566_C_T	rs79237520	5	134712566	C/T
chr5:90	1	NEUT#, (BASO+NEUT)#	Myeloid white cell	NEUT#		5:140284216_G_A	rs150616068	5	140284216	G/A
chr5:91	1	MPV	Platelet	MPV		5:140702059_TA_T	rs563151485	5	140702059	TA/T
chr5:92	1	MPV	Platelet	MPV		5:140984461_T_A	rs72792324	5	140984461	T/A
chr5:93	1	WBC#, NEUT#, MYELOID#, (BASO+NEUT)#	Myeloid white cell, Compound white cell	MYELOID#		5:141462661_C_T	rs13187922	5	141462661	C/T
chr5:94	1	BASO#	Myeloid white cell	BASO#		5:141482269_C_T	rs62384625	5	141482269	C/T
chr5:95	3	EO%, PCT, PLT#, EO#, GRAN#, (EO+BASO)#, (NEUT+EO)#, GRAN%MYELOID, EO%GRAN, NEUT%GRAN	Platelet, Myeloid white cell, Compound white cell	(EO+BASO)#		5:141499041_A_G	rs1036207	5	141499041	A/G
chr5:96	4	NEUT%, EO%, MONO%, LYMPH%, WBC#, NEUT#, EO#, MYELOID#, GRAN#, (EO+BASO)#, (NEUT+EO)#, (BASO+NEUT)#, GRAN%MYELOID, EO%GRAN, NEUT%GRAN	Myeloid white cell, Compound white cell	EO%GRAN		5:148200011_T_C	rs56330463	5	148200011	T/C
chr5:97	1	MONO%, MONO#, GRAN%MYELOID	Myeloid white cell, Compound white cell	GRAN%MYELOID		5:149433400_G_GC	rs3216780	5	149433400	G/GC
chr5:98	2	MONO%, MONO#, GRAN%MYELOID	Myeloid white cell, Compound white cell	MONO%		5:149467663_G_A	rs6874087	5	149467663	G/A
chr5:99	2	MONO%, MONO#, GRAN%MYELOID	Myeloid white cell, Compound white cell	MONO#		5:149498871_AG_A	rs3832325	5	149498871	AG/A
chr5:100	1	NEUT%GRAN	Myeloid white cell	NEUT%GRAN		5:150455732_A_G	rs3792783	5	150455732	A/G
chr5:101	1	EO%, EO#, (EO+BASO)#, EO%GRAN	Myeloid white cell, Compound white cell	EO#		5:150461049_A_G	rs960709	5	150461049	A/G
chr5:102	1	WBC#, MONO#	Myeloid white cell, Compound white cell	MONO#		5:150567017_A_G	rs61745454	5	150567017	A/G
chr5:103	2	BASO%, BASO%GRAN	Myeloid white cell, Compound white cell	BASO%GRAN		5:150848653_TA_T	rs10709981	5	150848653	TA/T
chr5:104	3	RET%, HLSR%, MCV, MCH, MCHC, RET#, HLSR#	Mature red cell, Immature red cell	RET%		5:154027216_A_G	rs74417235	5	154027216	A/G
chr5:105	1	RBC#, MCV, MCH	Mature red cell	MCH		5:154035385_GA_G	rs5872391	5	154035385	GA/G
chr5:106	1	MCH	Mature red cell	MCH		5:154353012_A_G	rs13165424	5	154353012	A/G
chr5:107	1	PCT	Platelet	PCT		5:156383422_A_G	rs1363232	5	156383422	A/G
chr5:108	1	PLT#	Platelet	PLT#		5:156445827_C_G	rs2862064	5	156445827	C/G
chr5:109	1	PDW	Platelet	PDW		5:157298830_G_T	rs62387962	5	157298830	G/T
chr5:110	1	LYMPH#	Lymphoid white cell	LYMPH#		5:157986581_TATTTTAC_T	rs151205200	5	157986581	TATTTTAC/T
chr5:111	1	HLSR#	Immature red cell	HLSR#		5:158030813_G_A	rs1650507	5	158030813	G/A
chr5:112	1	MONO%	Compound white cell	MONO%		5:158347161_ATG_A	rs139876400	5	158347161	ATG/A
chr5:113	1	LYMPH%	Compound white cell	LYMPH%		5:158439165_C_T	rs56356600	5	158439165	C/T
chr5:114	3	MPV, PLT#, PDW	Platelet	MPV	PLT#, MPV	5:158622532_C_A	rs55801554	5	158622532	C/A
chr5:115	1	PDW	Platelet	PDW		5:159585580_G_T	rs2546986	5	159585580	G/T
chr5:116	2	PCT, MPV, PLT#	Platelet	MPV		5:159600214_T_C	rs2546976	5	159600214	T/C
chr5:117	2	WBC#, NEUT#, MYELOID#, GRAN#, (NEUT+EO)#, (BASO+NEUT)#	Myeloid white cell, Compound white cell	WBC#		5:173205318_G_A	rs2594836	5	173205318	G/A
chr5:118	1	MONO#	Myeloid white cell	MONO#		5:173207353_A_G	rs360017	5	173207353	A/G
chr5:119	1	RET%, HLSR%, RET#, HLSR#, IRF	Immature red cell	HLSR%		5:173287851_G_A	rs875741	5	173287851	G/A
chr5:120	2	RDW, MCV, MCH	Mature red cell	MCV		5:173363889_C_T	rs17076726	5	173363889	C/T
chr5:121	1	RDW	Mature red cell	RDW		5:175624976_C_T	rs7716229	5	175624976	C/T
chr5:122	1	NEUT%, LYMPH%	Compound white cell	LYMPH%		5:176737720_A_G	rs13190036	5	176737720	A/G
chr5:123	1	RBC#	Mature red cell	RBC#		5:176780246_CA_C	rs35660843	5	176780246	CA/C
chr5:124	1	HCT, HGB	Mature red cell	HCT		5:176798040_T_G	rs56235845	5	176798040	T/G
chr5:125	1	PCT	Platelet	PCT		5:177606419_G_A	rs6897795	5	177606419	G/A
chr5:126	2	NEUT%, GRAN%MYELOID	Myeloid white cell, Compound white cell	NEUT%		5:178121599_T_G	rs6866344	5	178121599	T/G
chr5:127	2	WBC#, MYELOID#	Myeloid white cell, Compound white cell	WBC#		5:179126090_C_T	rs1134924	5	179126090	C/T
chr5:128	2	MONO%, NEUT#, GRAN#, (NEUT+EO)#, (BASO+NEUT)#, GRAN%MYELOID	Myeloid white cell, Compound white cell	GRAN%MYELOID		5:179184488_G_A	rs76025697	5	179184488	G/A
chr6:1	1	EO%, EO#	Myeloid white cell, Compound white cell	EO#		6:209159_C_T	rs11242709	6	209159	C/T
chr6:2	1	EO%, EO#, (EO+BASO)#, EO%GRAN, NEUT%GRAN	Myeloid white cell, Compound white cell	EO#		6:376329_G_A	rs55713716	6	376329	G/A
chr6:3	1	LYMPH#	Lymphoid white cell	LYMPH#		6:406552_C_CA	rs397750039	6	406552	C/CA
chr6:4	1	EO%, EO#, (EO+BASO)#, EO%GRAN, NEUT%GRAN	Myeloid white cell, Compound white cell	EO#		6:577820_A_G	rs9504361	6	577820	A/G
chr6:5	1	HCT, HGB, RBC#	Mature red cell	RBC#		6:2050791_A_G	rs115986297	6	2050791	A/G
chr6:6	2	HLSR%, HLSR#, IRF	Immature red cell	HLSR%		6:2488337_C_CAA	rs3053386	6	2488337	C/CAA
chr6:7	1	RDW	Mature red cell	RDW		6:3162378_C_A	rs9392465	6	3162378	C/A
chr6:8	1	RDW	Mature red cell	RDW		6:3375301_A_T	rs3734219	6	3375301	A/T
chr6:9	1	MPV	Platelet	MPV		6:3448645_G_T	rs9378796	6	3448645	G/T
chr6:10	1	RDW	Mature red cell	RDW		6:3466767_T_A	rs138692864	6	3466767	T/A
chr6:11	1	HLSR%, HLSR#, IRF	Immature red cell	HLSR%		6:6680172_C_CAGTT	rs111373852	6	6680172	C/CAGTT
chr6:12	1	LYMPH#	Lymphoid white cell	LYMPH#		6:6901659_A_G	rs2326837	6	6901659	A/G
chr6:13	1	PCT	Platelet	PCT		6:7085817_G_A	rs61025394	6	7085817	G/A
chr6:14	1	WBC#	Compound white cell	WBC#		6:7139160_CT_C	rs11303054	6	7139160	CT/C
chr6:15	2	MONO#, LYMPH#	Myeloid white cell, Lymphoid white cell	MONO#		6:7145191_T_G	rs557074	6	7145191	T/G
chr6:16	1	MONO#, MYELOID#	Myeloid white cell	MONO#		6:7156759_C_T	rs55986493	6	7156759	C/T
chr6:17	1	RET%, RET#, HLSR#	Immature red cell	RET#		6:7157666_CA_C	rs57996771	6	7157666	CA/C
chr6:18	1	NEUT#, (BASO+NEUT)#	Myeloid white cell	NEUT#		6:7211751_G_A	rs1334577	6	7211751	G/A
chr6:19	1	HGB	Mature red cell	HGB		6:7229619_G_A		6	7229619	G/A
chr6:20	1	HCT, RBC#	Mature red cell	HCT	HGB	6:7232389_C_T	rs75757892	6	7232389	C/T
chr6:21	1	MONO%, MONO#	Myeloid white cell, Compound white cell	MONO#		6:10526373_T_A	rs605783	6	10526373	T/A	GCNT2
chr6:22	1	MCHC	Mature red cell	MCHC		6:13920538_A_C	rs7760949	6	13920538	A/C
chr6:23	1	MCV	Mature red cell	MCV		6:15082132_T_C	rs9383018	6	15082132	T/C
chr6:24	2	RBC#, MCV, MCH	Mature red cell	MCH		6:15180506_G_C	rs9464760	6	15180506	G/C
chr6:25	1	MCV, MCH	Mature red cell	MCH		6:16167517_C_T	rs149514089	6	16167517	C/T
chr6:26	1	RET%, HLSR%, MCV, RET#, HLSR#	Mature red cell, Immature red cell	MCV	MCH	6:16282518_AG_A	rs869167739	6	16282518	AG/A
chr6:27	1	RET%, MCH, RET#	Mature red cell, Immature red cell	MCH		6:16286061_C_A	rs146771786	6	16286061	C/A
chr6:28	1	HGB, MCH, MCHC	Mature red cell	MCH	MCH, MCV	6:16288192_G_A	rs6459467	6	16288192	G/A
chr6:29	1	RET%, HLSR%, RET#, HLSR#	Immature red cell	RET%		6:16322978_C_T	rs557966248	6	16322978	C/T
chr6:30	1	WBC#, NEUT#, MYELOID#, GRAN#, (NEUT+EO)#, (BASO+NEUT)#	Myeloid white cell, Compound white cell	NEUT#		6:16744687_C_T	rs1144700	6	16744687	C/T
chr6:31	1	WBC#, NEUT#, MYELOID#, GRAN#, (NEUT+EO)#, (BASO+NEUT)#	Myeloid white cell, Compound white cell	WBC#		6:21381527_G_A	rs6917586	6	21381527	G/A
chr6:32	1	MCV, MCH	Mature red cell	MCV		6:21722788_C_CA	rs141007801	6	21722788	C/CA
chr6:33	1	PCT	Platelet	PCT		6:21809195_C_T	rs73735248	6	21809195	C/T
chr6:34	2	BASO%, BASO#, BASO%GRAN	Myeloid white cell, Compound white cell	BASO#		6:22341469_G_A	rs1205896	6	22341469	G/A
chr6:35	1	WBC#, MONO#	Myeloid white cell, Compound white cell	WBC#		6:22343592_G_A	rs113760175	6	22343592	G/A
chr6:36	1	NEUT#, MYELOID#, GRAN#	Myeloid white cell	MYELOID#		6:22359515_G_A	rs113977268	6	22359515	G/A
chr6:37	1	MPV	Platelet	MPV		6:22465621_C_T	rs9393294	6	22465621	C/T
chr6:38	1	(BASO+NEUT)#	Myeloid white cell	(BASO+NEUT)#		6:22880913_G_T	rs6928836	6	22880913	G/T
chr6:39	1	NEUT%, LYMPH%, LYMPH#	Lymphoid white cell, Compound white cell	LYMPH%		6:24820052_A_C	rs6911302	6	24820052	A/C
chr6:41	2	MPV, PLT#, PDW	Platelet	MPV	PLT#	6:25528550_G_A	rs6913974	6	25528550	G/A
chr6:42	1	PCT	Platelet	PCT	PLT#	6:25533534_T_G	rs12526480	6	25533534	T/G
chr6:40	3	MPV, PLT#, PDW	Platelet	MPV	MPV, PLT#	6:25627658_C_T	rs6905986	6	25627658	C/T
chr6:43	1	RDW, MCV, MCH	Mature red cell	MCH		6:25933932_A_T	rs11756659	6	25933932	A/T
chr6:44	3	RET%, HLSR%, HCT, HGB, RBC#, RDW, MCV, MCH, MCHC, RET#, HLSR#	Mature red cell, Immature red cell	MCH	HCT, HGB, MCH, MCHC, MCV, RDW	6:26072992_C_T	rs144861591	6	26072992	C/T
chr6:45	4	RET%, HLSR%, HCT, PCT, HGB, RBC#, PLT#, RDW, MCV, MCH, MCHC, RET#, HLSR#	Platelet, Mature red cell, Immature red cell	MCH	HCT, HGB, MCH, MCHC, MCV, RDW	6:26118537_CTCAAAGATCAGTTTGG_C	rs2307823	6	26118537	CTCAAAGATCAGTTTGG/C
chr6:46	1	MCH	Mature red cell	MCH		6:28042274_C_T	rs9348792	6	28042274	C/T
chr6:47	1	MCV	Mature red cell	MCV		6:28117602_C_CT	rs560097346	6	28117602	C/CT
chr6:48	1	WBC#	Compound white cell	WBC#		6:29596242_G_A	rs143229677	6	29596242	G/A
chr6:49	1	EO%, EO%GRAN, NEUT%GRAN	Myeloid white cell, Compound white cell	EO%GRAN		6:29800211_T_C	rs12662618	6	29800211	T/C
chr6:50	1	RET#	Immature red cell	RET#		6:29822432_C_T	rs58005484	6	29822432	C/T
chr6:51	1	LYMPH#	Lymphoid white cell	LYMPH#		6:29832332_A_G	rs2524035	6	29832332	A/G
chr6:52	1	PLT#	Platelet	PLT#		6:29898116_C_T	rs2975009	6	29898116	C/T
chr6:53	1	RBC#	Mature red cell	RBC#		6:29910771_C_T		6	29910771	C/T
chr6:54	1	PCT	Platelet	PCT		6:29911114_G_A		6	29911114	G/A
chr6:55	1	HLSR#	Immature red cell	HLSR#		6:29912594_C_T	rs17882753	6	29912594	C/T
chr6:56	1	HCT, HGB	Mature red cell	HGB		6:29916885_T_C	rs9260313	6	29916885	T/C
chr6:57	1	WBC#, NEUT#, MONO#, MYELOID#, GRAN#, (NEUT+EO)#, (BASO+NEUT)#	Myeloid white cell, Compound white cell	WBC#		6:29923091_T_G	rs9260620	6	29923091	T/G
chr6:58	1	LYMPH%	Compound white cell	LYMPH%		6:29923351_G_A	rs2904758	6	29923351	G/A
chr6:59	1	NEUT%	Compound white cell	NEUT%		6:29923423_C_T	rs9260639	6	29923423	C/T
chr6:60	1	LYMPH%	Compound white cell	LYMPH%		6:29924294_T_C	rs73725598	6	29924294	T/C
chr6:61	1	GRAN%MYELOID	Myeloid white cell	GRAN%MYELOID		6:29933225_C_T	rs2517678	6	29933225	C/T
chr6:62	1	EO#, (EO+BASO)#	Myeloid white cell	EO#		6:29935250_G_A	rs3893464	6	29935250	G/A
chr6:64	1	IRF	Immature red cell	IRF		6:30065543_A_T	rs17187854	6	30065543	A/T
chr6:63	2	EO%, EO%GRAN, NEUT%GRAN	Myeloid white cell, Compound white cell	EO%		6:30069982_G_C	rs1111180	6	30069982	G/C
chr6:65	1	MCH	Mature red cell	MCH		6:30074310_C_G	rs78026509	6	30074310	C/G
chr6:66	1	MPV	Platelet	MPV		6:30105154_A_G		6	30105154	A/G
chr6:67	1	RET%, HLSR%, RET#, HLSR#, IRF	Immature red cell	HLSR%		6:30121460_C_T	rs2022065	6	30121460	C/T
chr6:68	1	RDW	Mature red cell	RDW		6:30124811_C_T	rs144731721	6	30124811	C/T
chr6:69	1	RET%, HLSR%, RET#, HLSR#	Immature red cell	RET#		6:30127558_C_CAT	rs148280884	6	30127558	C/CAT
chr6:70	1	HLSR%, HLSR#	Immature red cell	HLSR#		6:30127805_A_G	rs1573296	6	30127805	A/G
chr6:71	2	HLSR%, RDW, MCHC, HLSR#, IRF	Mature red cell, Immature red cell	IRF		6:30128442_C_T	rs12212092	6	30128442	C/T
chr6:72	1	IRF	Immature red cell	IRF		6:30256936_C_T	rs1264622	6	30256936	C/T
chr6:73	1	RET%, RET#	Immature red cell	RET#		6:30276679_CT_C	rs577217250	6	30276679	CT/C
chr6:74	2	RET%, HLSR%, RET#, HLSR#	Immature red cell	HLSR%		6:30359697_T_C	rs2524204	6	30359697	T/C
chr6:75	1	MCV	Mature red cell	MCV		6:30571471_T_C	rs1264423	6	30571471	T/C
chr6:76	2	RET%, HLSR%, HLSR#	Immature red cell	HLSR%		6:30752928_C_T	rs147206302	6	30752928	C/T
chr6:77	1	MPV	Platelet	MPV		6:30762093_T_C	rs3131057	6	30762093	T/C
chr6:78	1	LYMPH#	Lymphoid white cell	LYMPH#		6:31135989_G_C	rs185402687	6	31135989	G/C
chr6:79	1	MONO#	Myeloid white cell	MONO#		6:31163972_G_C	rs28749551	6	31163972	G/C
chr6:80	1	HLSR%, HLSR#	Immature red cell	HLSR#		6:31199766_G_A	rs11967684	6	31199766	G/A
chr6:81	2	EO%, LYMPH%	Compound white cell	LYMPH%	LYMPH#	6:31228540_T_G	rs17191797	6	31228540	T/G
chr6:82	2	MONO%, GRAN%MYELOID	Myeloid white cell, Compound white cell	MONO%		6:31229930_C_T	rs9264413	6	31229930	C/T
chr6:83	1	RET#	Immature red cell	RET#		6:31237858_T_C	rs34794906	6	31237858	T/C
chr6:84	1	LYMPH#	Lymphoid white cell	LYMPH#		6:31239057_C_T		6	31239057	C/T
chr6:85	1	MYELOID#	Myeloid white cell	MYELOID#		6:31240721_C_T	rs2249742	6	31240721	C/T
chr6:86	1	WBC#	Compound white cell	WBC#		6:31241761_A_T	rs2524082	6	31241761	A/T
chr6:87	1	HGB	Mature red cell	HGB	WBC#	6:31242083_G_C	rs2524081	6	31242083	G/C
chr6:88	1	WBC#, NEUT#, GRAN#, (NEUT+EO)#, (BASO+NEUT)#	Myeloid white cell, Compound white cell	WBC#	LYM, LYMPH#	6:31242174_G_A	rs2524079	6	31242174	G/A
chr6:89	1	MYELOID#	Myeloid white cell	MYELOID#	NEUT#	6:31274298_G_A	rs9264941	6	31274298	G/A
chr6:90	1	EO%, (EO+BASO)#	Myeloid white cell, Compound white cell	EO%		6:31274793_G_GC	rs540653847	6	31274793	G/GC
chr6:91	1	NEUT%	Compound white cell	NEUT%		6:31312059_G_C	rs2256752	6	31312059	G/C
chr6:92	1	MCV	Mature red cell	MCV		6:31313030_C_T	rs2394982	6	31313030	C/T
chr6:93	1	RBC#	Mature red cell	RBC#		6:31315407_C_CT	rs111721712	6	31315407	C/CT
chr6:94	1	MPV	Platelet	MPV		6:31315512_G_A	rs116685461	6	31315512	G/A
chr6:95	1	LYMPH#	Lymphoid white cell	LYMPH#		6:31316460_C_T	rs116438126	6	31316460	C/T
chr6:97	1	MONO%	Compound white cell	MONO%		6:31321948_T_G	rs1055348	6	31321948	T/G
chr6:98	1	BASO#	Myeloid white cell	BASO#		6:31322133_A_G	rs3819306	6	31322133	A/G
chr6:99	1	PCT, PLT#	Platelet	PLT#	PLT#	6:31322367_T_G	rs3819299	6	31322367	T/G
chr6:100	1	MCH	Mature red cell	MCH		6:31326166_C_T	rs4947311	6	31326166	C/T
chr6:96	2	EO%, MPV, EO%GRAN	Platelet, Myeloid white cell, Compound white cell	MPV	MPV	6:31327701_T_G	rs9378249	6	31327701	T/G
chr6:101	1	NEUT%GRAN	Myeloid white cell	NEUT%GRAN		6:31331884_GTT_G	rs9279167	6	31331884	GTT/G
chr6:102	1	MONO#	Myeloid white cell	MONO#		6:31331954_C_T	rs2523552	6	31331954	C/T
chr6:103	1	MONO%	Compound white cell	MONO%		6:31333444_G_A	rs62395421	6	31333444	G/A
chr6:105	1	EO#, (EO+BASO)#	Myeloid white cell	EO#		6:31337211_G_A	rs9266428	6	31337211	G/A
chr6:104	3	NEUT%, PCT, BASO%GRAN	Platelet, Myeloid white cell, Compound white cell	NEUT%		6:31341771_G_A	rs2523517	6	31341771	G/A
chr6:106	1	EO%GRAN, NEUT%GRAN	Myeloid white cell	NEUT%GRAN		6:31379115_G_A	rs1131896	6	31379115	G/A
chr6:107	2	EO%, BASO%, PDW	Platelet, Compound white cell	PDW	BASO#, PLT#	6:31382911_A_G	rs1882	6	31382911	A/G
chr6:108	1	MPV	Platelet	MPV		6:31412426_AG_A	rs34624527	6	31412426	AG/A
chr6:109	1	RDW	Mature red cell	RDW		6:31414731_C_T	rs2523696	6	31414731	C/T
chr6:110	1	PLT#	Platelet	PLT#		6:31415355_C_G	rs9267098	6	31415355	C/G
chr6:111	1	GRAN%MYELOID	Myeloid white cell	GRAN%MYELOID		6:31424581_CAT_C	rs200779223	6	31424581	CAT/C
chr6:112	1	EO#	Myeloid white cell	EO#		6:31433712_T_C	rs79022003	6	31433712	T/C
chr6:113	1	PLT#	Platelet	PLT#		6:31436995_T_C	rs2523673	6	31436995	T/C
chr6:114	1	BASO#, LYMPH#	Myeloid white cell, Lymphoid white cell	LYMPH#		6:31442782_G_A	rs3131643	6	31442782	G/A
chr6:115	1	MONO#	Myeloid white cell	MONO#		6:31461372_A_T	rs2507971	6	31461372	A/T
chr6:116	1	PCT	Platelet	PCT		6:31461558_T_C	rs3094006	6	31461558	T/C
chr6:117	1	MPV	Platelet	MPV		6:31507938_G_A	rs2269476	6	31507938	G/A
chr6:118	1	MONO%	Compound white cell	MONO%		6:31508452_GA_G	rs34788230	6	31508452	GA/G
chr6:119	2	RET%, HLSR%, RET#, HLSR#, GRAN%MYELOID	Immature red cell, Myeloid white cell	RET#		6:31522669_G_A	rs6929796	6	31522669	G/A
chr6:120	1	LYMPH%, WBC#, LYMPH#	Lymphoid white cell, Compound white cell	LYMPH#	LYMPH#, WBC#	6:31540556_T_C	rs2229094	6	31540556	T/C
chr6:121	1	MPV	Platelet	MPV		6:31705126_G_A	rs145269503	6	31705126	G/A
chr6:122	1	PDW	Platelet	PDW		6:31742242_T_C	rs6914412	6	31742242	T/C
chr6:123	1	MONO#	Myeloid white cell	MONO#	WBC#	6:31761063_G_A	rs9469054	6	31761063	G/A
chr6:124	1	MONO#	Myeloid white cell	MONO#		6:31762844_G_T	rs2753960	6	31762844	G/T
chr6:125	1	PLT#	Platelet	PLT#		6:31805600_T_C	rs115487693	6	31805600	T/C
chr6:126	1	WBC#, EO#, (EO+BASO)#	Myeloid white cell, Compound white cell	WBC#	NEUT#, WBC#	6:32011358_A_G	rs2856451	6	32011358	A/G	C4A/C4B
chr6:127	1	MCV	Mature red cell	MCV	NEUT#, WBC#	6:32075563_T_C	rs429150	6	32075563	T/C
chr6:128	1	RET%	Immature red cell	RET%		6:32189987_CTCT_C	rs35565902	6	32189987	CTCT/C
chr6:129	1	HLSR%, HLSR#	Immature red cell	HLSR#		6:32209861_C_T	rs507778	6	32209861	C/T
chr6:130	1	RET#	Immature red cell	RET#		6:32281412_C_A	rs28366179	6	32281412	C/A
chr6:131	1	LYMPH#	Lymphoid white cell	LYMPH#		6:32286685_A_G	rs2022542	6	32286685	A/G
chr6:132	1	MONO#	Myeloid white cell	MONO#		6:32427005_A_AAC	rs5875374	6	32427005	A/AAC
chr6:133	3	RET%, WBC#, NEUT#, MYELOID#, GRAN#, (NEUT+EO)#, (BASO+NEUT)#	Immature red cell, Myeloid white cell, Compound white cell	WBC#	WBC#	6:32450089_G_T	rs5020946	6	32450089	G/T
chr6:134	1	LYMPH#	Lymphoid white cell	LYMPH#	WBC#	6:32452470_C_G	rs28599891	6	32452470	C/G
chr6:135	3	HCT, RBC#, RET#	Mature red cell, Immature red cell	RET#	RBC#	6:32559110_T_C	rs9270493	6	32559110	T/C
chr6:136	1	MONO%	Compound white cell	MONO%		6:32586998_C_G	rs607929	6	32586998	C/G
chr6:137	1	EO%, EO#, (EO+BASO)#	Myeloid white cell, Compound white cell	(EO+BASO)#		6:32587213_T_C	rs28383314	6	32587213	T/C
chr6:138	1	NEUT%	Compound white cell	NEUT%		6:32596540_T_G	rs9271925	6	32596540	T/G
chr6:139	1	GRAN%MYELOID	Myeloid white cell	GRAN%MYELOID		6:32606878_G_A	rs9272544	6	32606878	G/A
chr6:140	1	NEUT%GRAN	Myeloid white cell	NEUT%GRAN		6:32617809_A_G	rs28798705	6	32617809	A/G
chr6:141	1	MCV	Mature red cell	MCV		6:32620184_G_A		6	32620184	G/A
chr6:142	1	EO%GRAN	Myeloid white cell	EO%GRAN		6:32622359_A_G	rs17613465	6	32622359	A/G
chr6:143	1	HGB	Mature red cell	HGB		6:32623434_T_C		6	32623434	T/C
chr6:144	1	LYMPH%	Compound white cell	LYMPH%		6:32631207_A_T	rs9274235	6	32631207	A/T
chr6:145	1	PDW	Platelet	PDW		6:32744347_G_T	rs2857204	6	32744347	G/T
chr6:146	1	PDW	Platelet	PDW		6:32830013_G_A	rs7767288	6	32830013	G/A
chr6:147	1	EO%, EO%GRAN	Myeloid white cell, Compound white cell	EO%		6:33045500_T_C	rs2856816	6	33045500	T/C
chr6:148	1	MONO#	Myeloid white cell	MONO#		6:33048606_G_C	rs1042133	6	33048606	G/C
chr6:149	3	EO%, PCT, PLT#, EO#, (EO+BASO)#, NEUT%GRAN	Platelet, Myeloid white cell, Compound white cell	PCT	MPV, PLT#	6:33546837_T_C	rs210142	6	33546837	T/C
chr6:150	1	PCT, PLT#	Platelet	PCT	PCT, PLT#	6:33552707_A_C	rs75080135	6	33552707	A/C
chr6:151	1	PCT	Platelet	PCT		6:33718418_C_T	rs4713675	6	33718418	C/T
chr6:152	2	RBC#, MCV	Mature red cell	MCV		6:34244132_T_C	rs115245297	6	34244132	T/C
chr6:153	2	PCT, PLT#	Platelet	PCT		6:34769765_C_T	rs4472337	6	34769765	C/T
chr6:154	1	MONO%, GRAN%MYELOID	Myeloid white cell, Compound white cell	MONO%		6:35142899_T_C	rs6457807	6	35142899	T/C
chr6:155	1	LYMPH#	Lymphoid white cell	LYMPH#		6:35364534_G_C	rs9658111	6	35364534	G/C
chr6:156	1	NEUT%GRAN	Myeloid white cell	NEUT%GRAN		6:35517390_G_T	rs9800506	6	35517390	G/T
chr6:157	1	EO#	Myeloid white cell	EO#		6:35519493_A_G	rs553772010	6	35519493	A/G
chr6:158	1	WBC#	Compound white cell	WBC#		6:35562471_T_C	rs3798345	6	35562471	T/C
chr6:159	1	EO%, EO%GRAN	Myeloid white cell, Compound white cell	EO%		6:35603119_T_C	rs7760951	6	35603119	T/C
chr6:160	1	EO%GRAN	Myeloid white cell	EO%GRAN		6:35717043_G_A	rs2766547	6	35717043	G/A
chr6:161	1	MPV, PLT#	Platelet	MPV	PLT#	6:36349666_C_A	rs3778028	6	36349666	C/A
chr6:162	1	MPV	Platelet	MPV	MPV	6:36397492_T_G	rs515186	6	36397492	T/G
chr6:163	1	PDW	Platelet	PDW		6:36538395_T_G	rs7771547	6	36538395	T/G
chr6:164	1	RBC#, MCV, MCH	Mature red cell	MCH		6:36602027_C_T	rs747844459	6	36602027	C/T
chr6:165	1	MONO%	Compound white cell	MONO%		6:37026955_A_ATAAG	rs779565896	6	37026955	A/ATAAG
chr6:166	1	MCV, MCH	Mature red cell	MCH		6:37143133_A_G	rs35893164	6	37143133	A/G
chr6:167	2	PCT, PLT#	Platelet	PLT#		6:37254097_C_CT	rs560242923	6	37254097	C/CT
chr6:168	1	WBC#	Compound white cell	WBC#		6:41054261_G_GT	rs35163651	6	41054261	G/GT
chr6:169	1	MONO#	Myeloid white cell	MONO#		6:41167763_A_G	rs62396356	6	41167763	A/G
chr6:170	1	MCV	Mature red cell	MCV		6:41852187_T_G	rs2395792	6	41852187	T/G
chr6:171	1	RBC#	Mature red cell	RBC#		6:41852616_T_A	rs1319012	6	41852616	T/A
chr6:172	1	MCV, MCH	Mature red cell	MCV		6:41877671_G_A	rs114056237	6	41877671	G/A
chr6:174	1	RDW	Mature red cell	RDW		6:41919175_CCAGCTACT_C	rs143111788	6	41919175	CCAGCTACT/C
chr6:175	1	MCV, MCH	Mature red cell	MCV		6:41920996_C_T	rs9296369	6	41920996	C/T
chr6:176	2	RET%, RBC#, RDW, MCV, MCH, RET#, HLSR#	Mature red cell, Immature red cell	MCV		6:41924998_C_T	rs112233623	6	41924998	C/T
chr6:177	2	RET%, RBC#, RDW, MCV, MCH, RET#, HLSR#	Mature red cell, Immature red cell	MCV	MCH, MCV, RBC#	6:41925159_G_A	rs9349205	6	41925159	G/A
chr6:173	3	RBC#, RDW, MCV, MCH, RET#	Mature red cell, Immature red cell	MCV	MCH, MCV, RBC#, RDW	6:41925290_T_A	rs11970772	6	41925290	T/A
chr6:178	1	MONO%, MONO#, GRAN%MYELOID	Myeloid white cell, Compound white cell	MONO%		6:41978609_ATCT_A	rs144387335	6	41978609	ATCT/A
chr6:179	1	MCH	Mature red cell	MCH		6:42014304_C_T	rs9369327	6	42014304	C/T
chr6:180	1	EO%, EO#, (EO+BASO)#, EO%GRAN	Myeloid white cell, Compound white cell	EO#		6:42197707_C_T	rs61612642	6	42197707	C/T
chr6:181	1	EO%	Compound white cell	EO%		6:42282393_A_G	rs4714598	6	42282393	A/G
chr6:182	1	EO%GRAN, NEUT%GRAN	Myeloid white cell	NEUT%GRAN		6:42285815_T_C	rs4714599	6	42285815	T/C
chr6:183	1	NEUT%, EO%, MONO%, NEUT#, (NEUT+EO)#, (BASO+NEUT)#, GRAN%MYELOID, EO%GRAN, NEUT%GRAN	Myeloid white cell, Compound white cell	EO%GRAN		6:42515791_C_T	rs16895831	6	42515791	C/T
chr6:184	1	PCT	Platelet	PCT		6:43352898_G_A	rs6919440	6	43352898	G/A
chr6:185	1	HCT, HGB	Mature red cell	HGB		6:43731651_G_T	rs78003500	6	43731651	G/T
chr6:186	1	HCT, HGB, RBC#	Mature red cell	HCT		6:43742626_T_C	rs833070	6	43742626	T/C
chr6:187	3	RET%, HLSR%, WBC#, RET#, HLSR#, MYELOID#	Immature red cell, Myeloid white cell, Compound white cell	RET#		6:43757896_C_A	rs998584	6	43757896	C/A
chr6:188	1	HCT, HGB, RBC#	Mature red cell	HCT		6:43801905_CT_C	rs869197558	6	43801905	CT/C
chr6:189	1	HCT, HGB, RBC#	Mature red cell	HCT	HCT, HGB	6:43809802_T_C	rs9472135	6	43809802	T/C
chr6:190	1	HCT, HGB, RBC#	Mature red cell	HCT		6:43941137_T_C	rs17287978	6	43941137	T/C
chr6:191	1	HCT, HGB, RBC#	Mature red cell	HCT		6:44030011_A_G	rs833805	6	44030011	A/G
chr6:192	1	MCV	Mature red cell	MCV		6:44203319_G_A	rs62401155	6	44203319	G/A	SLC29A1
chr6:193	1	MONO%, MONO#	Myeloid white cell, Compound white cell	MONO#		6:44232074_A_G	rs730775	6	44232074	A/G	SLC29A1
chr6:194	1	MONO%, MONO#, GRAN%MYELOID	Myeloid white cell, Compound white cell	MONO#		6:44596121_T_C	rs75492293	6	44596121	T/C
chr6:195	2	MPV, MONO#	Platelet, Myeloid white cell	MONO#		6:46893355_G_A	rs2012011	6	46893355	G/A
chr6:196	4	RET%, HLSR%, RDW, RET#, HLSR#, IRF	Mature red cell, Immature red cell	HLSR#		6:47452270_T_C	rs9296559	6	47452270	T/C
chr6:197	2	MPV, PLT#, PDW	Platelet	PDW		6:47609592_A_G	rs9473147	6	47609592	A/G
chr6:198	1	PLT#	Platelet	PLT#		6:52267254_G_A	rs2078064	6	52267254	G/A
chr6:199	1	MPV	Platelet	MPV		6:52281072_T_A	rs56032325	6	52281072	T/A
chr6:200	2	PCT, HGB, PLT#	Platelet, Mature red cell	PCT		6:52656169_T_G	rs2894802	6	52656169	T/G
chr6:201	1	PDW	Platelet	PDW		6:71346966_C_G	rs2494979	6	71346966	C/G
chr6:202	2	NEUT%, MONO%, MONO#, GRAN%MYELOID	Myeloid white cell, Compound white cell	GRAN%MYELOID		6:82463376_C_T	rs915125	6	82463376	C/T
chr6:203	1	BASO#	Myeloid white cell	BASO#		6:82464987_G_A	rs171835	6	82464987	G/A
chr6:205	1	WBC#, NEUT#, MYELOID#, GRAN#, (NEUT+EO)#, (BASO+NEUT)#, GRAN%MYELOID	Myeloid white cell, Compound white cell	NEUT#		6:87837958_TATG_T	rs200638392	6	87837958	TATG/T
chr6:204	2	NEUT%, EO%, LYMPH%, EO%GRAN, NEUT%GRAN	Myeloid white cell, Compound white cell	NEUT%		6:87990625_GAA_G	rs545836323	6	87990625	GAA/G
chr6:206	1	MONO%	Compound white cell	MONO%		6:88133315_G_A	rs6912958	6	88133315	G/A
chr6:208	1	MCV	Mature red cell	MCV		6:90936894_C_A	rs206913	6	90936894	C/A
chr6:207	4	EO%, MONO%, WBC#, EO#, (EO+BASO)#, EO%GRAN, NEUT%GRAN	Myeloid white cell, Compound white cell	(EO+BASO)#		6:90956409_A_G	rs62408225	6	90956409	A/G
chr6:209	1	LYMPH#	Lymphoid white cell	LYMPH#		6:90976768_G_A	rs72928038	6	90976768	G/A
chr6:210	3	MONO%, MONO#, GRAN%MYELOID	Myeloid white cell, Compound white cell	GRAN%MYELOID		6:107442277_A_G	rs9480737	6	107442277	A/G
chr6:211	2	EO%, EO#, (EO+BASO)#, EO%GRAN, NEUT%GRAN	Myeloid white cell, Compound white cell	EO%		6:107444153_T_C	rs6568466	6	107444153	T/C
chr6:212	1	LYMPH#	Lymphoid white cell	LYMPH#		6:108053969_G_T	rs6568490	6	108053969	G/T
chr6:213	1	LYMPH%	Compound white cell	LYMPH%		6:108125271_GA_G	rs55853946	6	108125271	GA/G
chr6:214	1	NEUT%	Compound white cell	NEUT%		6:108131298_G_A	rs11966931	6	108131298	G/A
chr6:215	1	PDW	Platelet	PDW		6:108885623_C_T	rs1536057	6	108885623	C/T
chr6:216	2	RET%, HLSR%, HLSR#	Immature red cell	HLSR%		6:108962642_C_T	rs9480866	6	108962642	C/T
chr6:217	1	MCV	Mature red cell	MCV		6:109304058_A_G	rs11153147	6	109304058	A/G
chr6:218	1	RDW	Mature red cell	RDW		6:109583799_G_A	rs36052053	6	109583799	G/A
chr6:219	8	NEUT%, LYMPH%, BASO%, RET%, HLSR%, PCT, RBC#, WBC#, PLT#, RDW, MCV, MCH, MCHC, HLSR#, NEUT#, BASO#, MYELOID#, GRAN#, (NEUT+EO)#, (BASO+NEUT)#	Platelet, Mature red cell, Immature red cell, Myeloid white cell, Compound white cell	MCH	MCH, MCV, RBC#, RDW, WBC#	6:109590004_A_G	rs9487023	6	109590004	A/G
chr6:220	1	MCH	Mature red cell	MCH		6:109602790_G_A	rs13204927	6	109602790	G/A
chr6:221	1	IRF	Immature red cell	IRF	MCH, MCV, RBC#	6:109631782_A_G	rs9374081	6	109631782	A/G
chr6:222	1	GRAN%MYELOID	Myeloid white cell	GRAN%MYELOID		6:109703683_G_C	rs2275652	6	109703683	G/C
chr6:223	2	PLT#, PDW	Platelet	PDW		6:110716136_C_T	rs9372253	6	110716136	C/T
chr6:224	1	MPV, PDW	Platelet	PDW		6:110717493_C_T	rs2057149	6	110717493	C/T
chr6:225	1	RET%, HLSR%, RET#, HLSR#, IRF	Immature red cell	HLSR%		6:110760008_A_G	rs12210538	6	110760008	A/G
chr6:226	2	MCV, MCH	Mature red cell	MCV		6:111529453_A_T	rs1234598	6	111529453	A/T
chr6:227	1	NEUT%GRAN	Myeloid white cell	NEUT%GRAN		6:117257543_T_C	rs665401	6	117257543	T/C
chr6:228	1	MPV	Platelet	MPV		6:119102271_A_G	rs7743045	6	119102271	A/G
chr6:229	1	LYMPH#	Lymphoid white cell	LYMPH#		6:122719631_G_T	rs516805	6	122719631	G/T
chr6:230	1	PCT	Platelet	PCT		6:122778949_C_CATAT	rs149291347	6	122778949	C/CATAT
chr6:231	1	HLSR#	Immature red cell	HLSR#		6:126179111_G_A	rs6920965	6	126179111	G/A
chr6:232	1	HCT	Mature red cell	HCT		6:126811928_A_T	rs2326451	6	126811928	A/T
chr6:233	2	RET#, HLSR#	Immature red cell	RET#		6:127434138_C_T	rs1936799	6	127434138	C/T
chr6:234	1	HGB, RBC#	Mature red cell	HGB		6:127448249_C_G	rs1936807	6	127448249	C/G
chr6:235	2	HCT, LYMPH#	Mature red cell, Lymphoid white cell	LYMPH#		6:130374461_T_A	rs7740107	6	130374461	T/A
chr6:236	1	MONO%	Compound white cell	MONO%		6:131044799_G_A	rs2221651	6	131044799	G/A
chr6:237	1	PCT, PLT#	Platelet	PCT		6:131142989_GA_G	rs141573810	6	131142989	GA/G
chr6:238	1	MCV	Mature red cell	MCV		6:131328080_G_C	rs6921542	6	131328080	G/C
chr6:239	1	RET%, HLSR%, RET#, HLSR#	Immature red cell	HLSR#		6:132820279_C_CCT	rs147324647	6	132820279	C/CCT
chr6:240	1	RDW	Mature red cell	RDW		6:132830944_A_G	rs9493341	6	132830944	A/G
chr6:241	2	PCT, PLT#	Platelet	PCT		6:135051318_TCC_T	rs71736125	6	135051318	TCC/T
chr6:242	2	RET%, HLSR%	Immature red cell	RET%		6:135282656_T_C	rs9389248	6	135282656	T/C
chr6:244	1	RET#, HLSR#	Immature red cell	RET#		6:135322620_C_T	rs9402673	6	135322620	C/T
chr6:243	3	PCT, RDW, MCV, MCH	Platelet, Mature red cell	MCH		6:135382980_T_G	rs6904897	6	135382980	T/G
chr6:245	2	RBC#, MCHC	Mature red cell	RBC#		6:135392100_C_A	rs4896131	6	135392100	C/A
chr6:246	1	PCT, PLT#	Platelet	PCT		6:135405122_A_C	rs1331308	6	135405122	A/C
chr6:249	1	RBC#	Mature red cell	RBC#		6:135412636_T_C	rs41294858	6	135412636	T/C
chr6:247	4	EO%, HCT, MCV, MCH, EO#, (EO+BASO)#, EO%GRAN, NEUT%GRAN	Mature red cell, Myeloid white cell, Compound white cell	MCH		6:135415208_G_A	rs2210366	6	135415208	G/A
chr6:248	7	RET%, HCT, PCT, HGB, RBC#, WBC#, PLT#, RDW, MCV, MCV, MCH, MCH, MCHC, NEUT#, MONO#, EO#, LYMPH#, MYELOID#, GRAN#, (EO+BASO)#, (NEUT+EO)#, (BASO+NEUT)#	Platelet, Mature red cell, Immature red cell, Myeloid white cell, Lymphoid white cell, Compound white cell	MCH	EO#, HCT, HGB, MCH, MCHC, MCV, PCT, PLT#, RBC#, RDW, WBC#	6:135418916_A_G	rs7776054	6	135418916	A/G
chr6:250	1	BASO%, BASO#, BASO%GRAN	Myeloid white cell, Compound white cell	BASO%		6:135499460_T_A	rs9376098	6	135499460	T/A
chr6:251	3	WBC#, NEUT#, MONO#, MYELOID#, GRAN#, (NEUT+EO)#, (BASO+NEUT)#	Myeloid white cell, Compound white cell	MYELOID#		6:135669097_T_A	rs2746427	6	135669097	T/A
chr6:252	2	RET%, HLSR%, RBC#, MCV, MCH, RET#, HLSR#, IRF	Mature red cell, Immature red cell	IRF		6:139835780_G_A	rs668887	6	139835780	G/A
chr6:253	1	RET%, HLSR%, RBC#, MCV, MCH, RET#, HLSR#, IRF	Mature red cell, Immature red cell	IRF	MCH, MCV, RBC#	6:139840693_A_C	rs592423	6	139840693	A/C
chr6:254	1	IRF	Immature red cell	IRF		6:139842127_A_T	rs3890984	6	139842127	A/T
chr6:255	1	MPV	Platelet	MPV		6:139857341_A_G	rs35304300	6	139857341	A/G
chr6:256	1	RDW	Mature red cell	RDW		6:139951690_A_G	rs10223451	6	139951690	A/G
chr6:257	1	NEUT%, MONO%, MONO#, GRAN%MYELOID, EO%GRAN, NEUT%GRAN	Myeloid white cell, Compound white cell	GRAN%MYELOID		6:144385777_C_T	rs149110519	6	144385777	C/T
chr6:258	1	MPV	Platelet	MPV		6:145994858_G_T	rs80133860	6	145994858	G/T
chr6:259	1	MONO#	Myeloid white cell	MONO#		6:156938699_C_T	rs2817441	6	156938699	C/T
chr6:260	1	PDW	Platelet	PDW		6:158092638_T_C	rs688181	6	158092638	T/C
chr6:261	1	PDW	Platelet	PDW		6:158241702_CAT_C	rs71826849	6	158241702	CAT/C
chr6:262	1	WBC#, GRAN#, (NEUT+EO)#	Myeloid white cell, Compound white cell	WBC#		6:159470058_G_A	rs212409	6	159470058	G/A
chr6:263	1	NEUT#, MYELOID#, (BASO+NEUT)#	Myeloid white cell	NEUT#		6:159515077_A_G	rs2451279	6	159515077	A/G
chr6:264	2	PCT, RBC#, PLT#, MCV, MCH	Platelet, Mature red cell	PCT	MCH	6:164463355_G_A	rs4709819	6	164463355	G/A
chr7:1	1	RBC#	Mature red cell	RBC#		7:656936_CTT_C	rs71016890	7	656936	CTT/C
chr7:2	1	HCT, HGB	Mature red cell	HCT		7:671593_C_CA	rs35750745	7	671593	C/CA
chr7:3	1	HCT, HGB, RBC#	Mature red cell	RBC#		7:1286567_G_T	rs62435145	7	1286567	G/T
chr7:4	3	PCT, PLT#, MONO#	Platelet, Myeloid white cell	PLT#		7:2873279_G_T	rs1182180	7	2873279	G/T
chr7:5	1	EO%, EO#, (EO+BASO)#, EO%GRAN, NEUT%GRAN	Myeloid white cell, Compound white cell	EO%		7:3171020_T_C	rs13223928	7	3171020	T/C
chr7:6	1	MCH, IRF	Mature red cell, Immature red cell	MCH		7:5234662_C_T	rs11771301	7	5234662	C/T
chr7:7	1	MCV	Mature red cell	MCV		7:5268516_C_A	rs11761408	7	5268516	C/A
chr7:8	1	RET%	Immature red cell	RET%		7:6054389_C_A	rs34097030	7	6054389	C/A
chr7:9	1	RET%, HLSR%, RET#, HLSR#	Immature red cell	RET%		7:6086610_C_G		7	6086610	C/G
chr7:10	1	RDW	Mature red cell	RDW		7:6436865_C_CT	rs79237498	7	6436865	C/CT
chr7:11	4	NEUT%, MONO%, LYMPH%, MPV, MONO#, LYMPH#, GRAN%MYELOID	Platelet, Myeloid white cell, Lymphoid white cell, Compound white cell	GRAN%MYELOID		7:6502367_T_C	rs6796	7	6502367	T/C
chr7:12	1	NEUT#, (BASO+NEUT)#	Myeloid white cell	(BASO+NEUT)#		7:6704332_A_G	rs2251188	7	6704332	A/G
chr7:13	1	HCT, HGB	Mature red cell	HCT		7:6749758_G_A	rs6967414	7	6749758	G/A
chr7:14	1	GRAN#, (EO+BASO)#, (NEUT+EO)#	Myeloid white cell	(EO+BASO)#		7:8018180_G_A	rs7804306	7	8018180	G/A
chr7:15	1	GRAN%MYELOID	Myeloid white cell	GRAN%MYELOID		7:8056076_A_G	rs6968802	7	8056076	A/G
chr7:16	1	LYMPH#	Lymphoid white cell	LYMPH#		7:14018023_AAC_A	rs10554441	7	14018023	AAC/A
chr7:17	1	RET%, HLSR%, RET#, HLSR#, IRF	Immature red cell	HLSR%		7:16699977_A_T	rs706027	7	16699977	A/T
chr7:18	1	MPV	Platelet	MPV		7:16700798_G_A	rs696279	7	16700798	G/A
chr7:19	1	RET%, HLSR%, RET#, HLSR#	Immature red cell	HLSR%		7:16731042_G_T	rs696281	7	16731042	G/T
chr7:20	2	RDW, MCH	Mature red cell	RDW		7:17814536_G_A	rs2537594	7	17814536	G/A
chr7:21	1	PCT	Platelet	PCT		7:18200463_A_C	rs1019068	7	18200463	A/C
chr7:22	4	EO%, EO#, (EO+BASO)#, EO%GRAN, NEUT%GRAN	Myeloid white cell, Compound white cell	EO#		7:20583155_ATCT_A	rs34025520	7	20583155	ATCT/A
chr7:23	1	LYMPH#	Lymphoid white cell	LYMPH#		7:22746564_T_A	rs13242809	7	22746564	T/A
chr7:24	1	EO%, EO#, (EO+BASO)#, EO%GRAN, NEUT%GRAN	Myeloid white cell, Compound white cell	EO#		7:22784486_TTATATATAAATATATATATATATATA_T	rs36229146	7	22784486	TTATATATAAATATATATATATATATA/T
chr7:25	1	MONO%, GRAN%MYELOID	Myeloid white cell, Compound white cell	GRAN%MYELOID		7:26070765_T_C	rs62446306	7	26070765	T/C
chr7:26	1	MONO#	Myeloid white cell	MONO#		7:27191804_A_G		7	27191804	A/G
chr7:27	1	LYMPH%	Compound white cell	LYMPH%		7:28167391_A_T	rs10254284	7	28167391	A/T
chr7:28	1	LYMPH#	Lymphoid white cell	LYMPH#		7:28178262_G_T	rs4722762	7	28178262	G/T
chr7:29	1	NEUT%, LYMPH%, WBC#, NEUT#, MYELOID#, GRAN#, (NEUT+EO)#, (BASO+NEUT)#, GRAN%MYELOID, EO%GRAN, NEUT%GRAN	Myeloid white cell, Compound white cell	NEUT#		7:28277107_C_G	rs2158799	7	28277107	C/G
chr7:30	1	MONO#	Myeloid white cell	MONO#		7:28307305_T_G	rs35110517	7	28307305	T/G
chr7:31	1	NEUT%, MONO%, LYMPH%, WBC#, NEUT#, BASO#, MYELOID#, GRAN#, (NEUT+EO)#, (BASO+NEUT)#, GRAN%MYELOID, EO%GRAN, NEUT%GRAN	Myeloid white cell, Compound white cell	(BASO+NEUT)#		7:28724374_G_T	rs56388170	7	28724374	G/T
chr7:32	2	RET%, HLSR%, RDW, HLSR#	Mature red cell, Immature red cell	RDW		7:32953295_C_T	rs3956705	7	32953295	C/T
chr7:33	1	RDW	Mature red cell	RDW		7:33085372_AT_A	rs369837642	7	33085372	AT/A
chr7:34	1	PLT#	Platelet	PLT#		7:36085061_A_T	rs2700937	7	36085061	A/T
chr7:35	2	EO%, EO#, (EO+BASO)#, EO%GRAN, NEUT%GRAN	Myeloid white cell, Compound white cell	EO#		7:37403647_A_G	rs77972791	7	37403647	A/G
chr7:36	2	MPV, PDW	Platelet	PDW		7:37441260_G_A	rs11765583	7	37441260	G/A
chr7:37	1	LYMPH#	Lymphoid white cell	LYMPH#		7:39972125_G_A	rs10243593	7	39972125	G/A
chr7:38	1	RBC#	Mature red cell	RBC#	PLT#, WBC#	7:44808223_G_A	rs1050338	7	44808223	G/A
chr7:39	1	MCH	Mature red cell	MCH	PLT#, WBC#	7:44814172_G_A	rs13231886	7	44814172	G/A
chr7:40	4	PCT, MPV, PLT#, MCV	Platelet, Mature red cell	PCT		7:44887076_A_G	rs714543	7	44887076	A/G
chr7:41	1	MONO%, WBC#, NEUT#, LYMPH#, MYELOID#, GRAN#, (NEUT+EO)#, (BASO+NEUT)#, GRAN%MYELOID	Myeloid white cell, Lymphoid white cell, Compound white cell	LYMPH#		7:45009341_A_G	rs3735485	7	45009341	A/G
chr7:42	2	HLSR%, HLSR#, IRF	Immature red cell	IRF		7:47437274_G_A	rs59893503	7	47437274	G/A
chr7:43	1	NEUT#, MYELOID#, GRAN#, (NEUT+EO)#, (BASO+NEUT)#	Myeloid white cell	MYELOID#		7:47447921_A_G	rs834603	7	47447921	A/G
chr7:45	1	MONO#	Myeloid white cell	MONO#		7:50266634_G_C	rs62445347	7	50266634	G/C
chr7:44	3	NEUT%, MONO%, NEUT#, GRAN#, (NEUT+EO)#, (BASO+NEUT)#, GRAN%MYELOID, NEUT%GRAN	Myeloid white cell, Compound white cell	MONO%		7:50284557_G_A	rs76641566	7	50284557	G/A
chr7:46	1	MONO%, MONO#, GRAN%MYELOID	Myeloid white cell, Compound white cell	MONO%	MONO#	7:50307334_A_G	rs4385425	7	50307334	A/G
chr7:47	1	MONO%, GRAN%MYELOID	Myeloid white cell, Compound white cell	MONO%		7:50324652_A_G	rs4917131	7	50324652	A/G
chr7:48	1	NEUT%, MONO%, MONO#, GRAN%MYELOID	Myeloid white cell, Compound white cell	MONO%		7:50370254_C_T	rs149007767	7	50370254	C/T
chr7:49	1	RBC#, MCV, MCH, IRF	Mature red cell, Immature red cell	MCV	MCH, MCV	7:50427982_G_A	rs6592965	7	50427982	G/A
chr7:50	1	MONO%, MONO#, GRAN%MYELOID	Myeloid white cell, Compound white cell	GRAN%MYELOID		7:50436731_A_G	rs78697948	7	50436731	A/G
chr7:51	1	MONO%, GRAN%MYELOID	Myeloid white cell, Compound white cell	GRAN%MYELOID	MCH, MCV, RBC#	7:50436948_A_G	rs12718731	7	50436948	A/G
chr7:52	1	MONO#	Myeloid white cell	MONO#		7:50443141_T_C	rs80271829	7	50443141	T/C
chr7:53	1	EO#, (EO+BASO)#, EO%GRAN	Myeloid white cell	EO#		7:50444152_G_T	rs150640087	7	50444152	G/T
chr7:54	1	EO#, (EO+BASO)#	Myeloid white cell	(EO+BASO)#		7:50807425_G_A	rs17548938	7	50807425	G/A
chr7:55	1	MONO%, GRAN%MYELOID	Myeloid white cell, Compound white cell	MONO%		7:65116937_GATGAA_G	rs201697372	7	65116937	GATGAA/G
chr7:56	1	PLT#	Platelet	PLT#		7:73026378_C_T	rs17145750	7	73026378	C/T
chr7:57	2	MONO%, RET%, HLSR%, RET#, HLSR#, GRAN%MYELOID	Immature red cell, Myeloid white cell, Compound white cell	RET#		7:73042085_C_T	rs62466318	7	73042085	C/T
chr7:58	1	MPV	Platelet	MPV		7:73186344_CAAAATAAAATAAAT_C	rs150264463	7	73186344	CAAAATAAAATAAAT/C
chr7:59	1	PDW	Platelet	PDW		7:73187952_T_C	rs4302704	7	73187952	T/C
chr7:60	1	RDW	Mature red cell	RDW		7:74236723_C_T	rs801011	7	74236723	C/T
chr7:61	1	BASO%, BASO#, BASO%GRAN	Myeloid white cell, Compound white cell	BASO#		7:75247329_C_T	rs1186222	7	75247329	C/T
chr7:62	1	EO%, EO#, (EO+BASO)#, EO%GRAN	Myeloid white cell, Compound white cell	(EO+BASO)#		7:75442294_C_T	rs11465296	7	75442294	C/T
chr7:63	1	EO%, EO#, (EO+BASO)#, EO%GRAN	Myeloid white cell, Compound white cell	EO#		7:75442730_T_G	rs2302006	7	75442730	T/G
chr7:64	2	BASO#, NEUT%GRAN	Myeloid white cell	NEUT%GRAN		7:75459162_G_T		7	75459162	G/T
chr7:65	1	NEUT%GRAN	Myeloid white cell	NEUT%GRAN		7:75460567_G_A	rs740311	7	75460567	G/A
chr7:66	2	EO%, EO#, (EO+BASO)#, EO%GRAN, NEUT%GRAN	Myeloid white cell, Compound white cell	EO%		7:75481612_T_C	rs6969965	7	75481612	T/C
chr7:67	1	EO%, EO#, (EO+BASO)#, EO%GRAN, NEUT%GRAN	Myeloid white cell, Compound white cell	EO%		7:75486779_C_CT	rs140948517	7	75486779	C/CT
chr7:68	1	MPV	Platelet	MPV		7:75664921_C_G	rs10954750	7	75664921	C/G
chr7:69	1	MPV	Platelet	MPV		7:80216205_G_A	rs11764390	7	80216205	G/A
chr7:70	1	PLT#	Platelet	PLT#	PLT#	7:80218961_C_T	rs6961069	7	80218961	C/T
chr7:71	2	RBC#, MCV	Mature red cell	MCV		7:80305278_T_TGAGGGTTGA	rs112908525	7	80305278	T/TGAGGGTTGA
chr7:72	1	RDW	Mature red cell	RDW		7:80320633_G_A	rs7797401	7	80320633	G/A
chr7:73	1	MCH	Mature red cell	MCH		7:92097611_C_T	rs13229255	7	92097611	C/T
chr7:74	3	WBC#, NEUT#, BASO#, EO#, MYELOID#, GRAN#, (EO+BASO)#, (NEUT+EO)#, (BASO+NEUT)#, GRAN%MYELOID	Myeloid white cell, Compound white cell	GRAN%MYELOID		7:92236829_A_G	rs4272	7	92236829	A/G
chr7:75	1	MONO%	Compound white cell	MONO%	NEUT#	7:92250140_T_G	rs42044	7	92250140	T/G
chr7:76	1	MCV	Mature red cell	MCV		7:92273578_C_T	rs10225965	7	92273578	C/T
chr7:77	1	(EO+BASO)#	Myeloid white cell	(EO+BASO)#		7:92408329_C_T	rs8	7	92408329	C/T
chr7:78	1	NEUT%, LYMPH%, WBC#, NEUT#, MONO#, BASO#, EO#, MYELOID#, GRAN#, (EO+BASO)#, (NEUT+EO)#, (BASO+NEUT)#	Myeloid white cell, Compound white cell	MYELOID#	EO#, MONO#, NEUT#, WBC#	7:92408370_C_T	rs445	7	92408370	C/T
chr7:79	1	MCV, MCH	Mature red cell	MCV		7:92682609_G_A	rs739385	7	92682609	G/A
chr7:80	1	MCV	Mature red cell	MCV		7:98526557_C_T	rs139472942	7	98526557	C/T
chr7:82	3	PCT, PLT#, PDW	Platelet	PDW		7:100002772_A_G	rs76913697	7	100002772	A/G
chr7:83	1	HCT, HGB	Mature red cell	HCT		7:100083971_G_A	rs546810441	7	100083971	G/A
chr7:81	3	HCT, HGB, RBC#	Mature red cell	HCT		7:100134686_A_C	rs554093579	7	100134686	A/C
chr7:84	1	RDW	Mature red cell	RDW		7:100218631_C_T	rs41295942	7	100218631	C/T
chr7:87	1	HCT	Mature red cell	HCT		7:100232933_T_A	rs769651870	7	100232933	T/A
chr7:86	4	PCT, RBC#, PLT#, RDW, MCV, MCH, MCHC	Platelet, Mature red cell	MCH	HCT, HGB, MCH, MCHC, MCV, RBC#, RDW	7:100235970_C_A	rs7385804	7	100235970	C/A
chr7:88	1	HLSR%, IRF	Immature red cell	HLSR%		7:100237202_G_GA	rs564636753	7	100237202	G/GA
chr7:85	2	HGB, RDW	Mature red cell	HGB	HGB	7:100239422_G_A	rs531909210	7	100239422	G/A
chr7:89	1	RET%	Immature red cell	RET%	MCV	7:100240191_A_G	rs4434553	7	100240191	A/G
chr7:90	1	HCT, HGB	Mature red cell	HCT	HCT, HGB	7:100275444_G_A	rs62482253	7	100275444	G/A
chr7:91	1	HGB	Mature red cell	HGB	HGB, MCV, RBC#	7:100298904_T_C	rs11772705	7	100298904	T/C
chr7:92	1	RBC#	Mature red cell	RBC#		7:100309180_A_G	rs143593369	7	100309180	A/G
chr7:93	1	HCT, HGB	Mature red cell	HCT		7:100314474_C_T	rs149823406	7	100314474	C/T
chr7:94	1	HCT, RBC#	Mature red cell	RBC#	RBC#, HGB, MCV	7:100321528_G_T	rs551238	7	100321528	G/T
chr7:95	1	MCV, MCH	Mature red cell	MCH		7:100414147_G_A	rs116979562	7	100414147	G/A	ACHE
chr7:96	1	RET%, PCT, MPV, PDW, RET#	Platelet, Immature red cell	PDW		7:101499930_G_A	rs139141690	7	101499930	G/A
chr7:97	1	MPV	Platelet	MPV		7:101707518_C_T	rs412332	7	101707518	C/T
chr7:98	3	MPV, PLT#, PDW	Platelet	MPV	MPV, PLT#	7:106372219_C_G	rs342293	7	106372219	C/G
chr7:99	1	EO%, EO#, EO%GRAN	Myeloid white cell, Compound white cell	EO%		7:112782556_G_A	rs12705849	7	112782556	G/A
chr7:100	1	RET%, HLSR%, RET#, HLSR#, IRF	Immature red cell	RET%		7:116200092_T_C	rs9920	7	116200092	T/C
chr7:102	2	MPV, PDW	Platelet	PDW		7:116515781_A_T	rs13224082	7	116515781	A/T
chr7:101	2	PCT, PLT#	Platelet	PLT#		7:116521644_T_A	rs11562010	7	116521644	T/A
chr7:103	1	PCT, PLT#	Platelet	PLT#		7:123317140_A_G	rs1506636	7	123317140	A/G
chr7:104	5	RET%, PCT, MPV, PLT#, RET#	Platelet, Immature red cell	PLT#	PLT#	7:123411910_C_T	rs77300440	7	123411910	C/T
chr7:105	3	PCT, PLT#, PDW	Platelet	PLT#		7:129281919_C_A	rs7788849	7	129281919	C/A
chr7:106	1	MCV	Mature red cell	MCV		7:129602879_A_G	rs2140875	7	129602879	A/G
chr7:107	1	PCT, PLT#, BASO#	Platelet, Myeloid white cell	PLT#		7:129663496_C_T	rs11556924	7	129663496	C/T
chr7:108	1	PCT	Platelet	PCT		7:130758576_C_T	rs12669378	7	130758576	C/T
chr7:109	1	MPV	Platelet	MPV		7:133984127_A_G	rs2075371	7	133984127	A/G
chr7:110	1	HCT, HGB	Mature red cell	HCT		7:134369310_A_G	rs11760376	7	134369310	A/G
chr7:111	4	RET%, HLSR%, RET#, HLSR#, IRF	Immature red cell	HLSR%		7:134382784_C_T	rs4524734	7	134382784	C/T
chr7:112	1	PCT, MPV, MCH	Platelet, Mature red cell	PCT		7:135346262_T_G	rs35150201	7	135346262	T/G
chr7:113	1	PLT#, PDW	Platelet	PDW		7:135628370_T_C		7	135628370	T/C
chr7:114	1	MONO%, MONO#, GRAN%MYELOID	Myeloid white cell, Compound white cell	MONO%		7:137881690_T_C	rs7785014	7	137881690	T/C
chr7:115	1	PCT	Platelet	PCT		7:139843525_C_T		7	139843525	C/T
chr7:116	1	HLSR%, HLSR#, IRF	Immature red cell	IRF		7:142651354_G_A	rs8176059	7	142651354	G/A	KEL
chr7:117	1	BASO#	Myeloid white cell	BASO#		7:143081942_G_C	rs11772895	7	143081942	G/C
chr7:118	2	EO%, NEUT#, EO#, (EO+BASO)#, (BASO+NEUT)#, EO%GRAN, NEUT%GRAN	Myeloid white cell, Compound white cell	EO%		7:148869277_G_A	rs4727027	7	148869277	G/A
chr7:119	3	NEUT%, LYMPH%, LYMPH#	Lymphoid white cell, Compound white cell	NEUT%		7:150238359_G_A	rs939960	7	150238359	G/A
chr7:120	2	HCT, HGB, RBC#	Mature red cell	HCT	HCT, HGB, RBC#	7:151413194_T_C	rs10224210	7	151413194	T/C
chr7:121	1	MPV	Platelet	MPV		7:152357059_C_T	rs3218477	7	152357059	C/T
chr7:122	1	MPV	Platelet	MPV		7:158625877_C_CA	rs35547687	7	158625877	C/CA
chr8:1	4	MONO%, BASO%, MONO#, BASO#, GRAN%MYELOID	Myeloid white cell, Compound white cell	GRAN%MYELOID		8:6698894_A_G	rs881362	8	6698894	A/G
chr8:2	1	BASO%, BASO%GRAN	Myeloid white cell, Compound white cell	BASO%		8:6823565_C_G	rs2702912	8	6823565	C/G
chr8:3	1	MONO%, MONO#, BASO#, GRAN%MYELOID	Myeloid white cell, Compound white cell	MONO%		8:6880925_A_G	rs7826487	8	6880925	A/G
chr8:4	1	BASO#	Myeloid white cell	BASO#		8:6900336_G_A	rs10086568	8	6900336	G/A
chr8:5	1	BASO%	Compound white cell	BASO%		8:6902622_C_G	rs6981058	8	6902622	C/G
chr8:6	1	MONO%, (BASO+NEUT)#, GRAN%MYELOID	Myeloid white cell, Compound white cell	GRAN%MYELOID		8:6906040_A_G	rs11137087	8	6906040	A/G
chr8:7	1	RDW	Mature red cell	RDW		8:8094961_A_G	rs2948294	8	8094961	A/G
chr8:8	1	BASO#	Myeloid white cell	BASO#		8:8308044_A_C	rs2921071	8	8308044	A/C
chr8:9	1	MCV	Mature red cell	MCV		8:8853270_G_T	rs1964356	8	8853270	G/T
chr8:10	1	MCH	Mature red cell	MCH		8:8863059_C_G	rs6993244	8	8863059	C/G
chr8:11	1	PDW	Platelet	PDW		8:8946163_G_A	rs4841097	8	8946163	G/A
chr8:12	3	RET%, HLSR%, RET#, HLSR#	Immature red cell	RET%		8:9026639_C_T	rs378974	8	9026639	C/T
chr8:13	1	RET%, PDW, RET#	Platelet, Immature red cell	PDW		8:9030160_G_A	rs3748136	8	9030160	G/A
chr8:14	1	NEUT%	Compound white cell	NEUT%		8:9183596_A_G	rs4841132	8	9183596	A/G
chr8:15	1	EO%, EO%GRAN	Myeloid white cell, Compound white cell	EO%GRAN		8:10243101_G_T	rs6601450	8	10243101	G/T
chr8:16	1	WBC#	Compound white cell	WBC#		8:10647823_A_G		8	10647823	A/G
chr8:17	1	LYMPH#	Lymphoid white cell	LYMPH#		8:10673008_T_C	rs11250079	8	10673008	T/C
chr8:18	1	NEUT#, MYELOID#, GRAN#, (NEUT+EO)#, (BASO+NEUT)#	Myeloid white cell	(BASO+NEUT)#		8:10706411_C_G	rs1991651	8	10706411	C/G
chr8:19	1	NEUT%, LYMPH%	Compound white cell	LYMPH%		8:10732905_A_G	rs1864585	8	10732905	A/G
chr8:20	1	MONO#	Myeloid white cell	MONO#		8:11836514_G_A	rs11992162	8	11836514	G/A
chr8:21	1	MPV	Platelet	MPV		8:19024816_G_A	rs13257813	8	19024816	G/A
chr8:22	1	PDW	Platelet	PDW		8:19855844_GTATTTT_G	rs140426714	8	19855844	GTATTTT/G
chr8:23	1	RDW, MCHC	Mature red cell	RDW		8:19912370_G_A	rs115849089	8	19912370	G/A
chr8:24	2	RBC#, MCV, MCH	Mature red cell	MCV		8:21791772_C_T	rs58141407	8	21791772	C/T
chr8:25	1	MCV	Mature red cell	MCV		8:22927017_G_T	rs78905543	8	22927017	G/T
chr8:26	1	EO%, EO#, (EO+BASO)#, NEUT%GRAN	Myeloid white cell, Compound white cell	(EO+BASO)#		8:22957003_T_C	rs12545733	8	22957003	T/C
chr8:27	2	WBC#, NEUT#, BASO#, MYELOID#, GRAN#, (NEUT+EO)#, (BASO+NEUT)#	Myeloid white cell, Compound white cell	GRAN#		8:22974450_T_C		8	22974450	T/C
chr8:28	1	MCV	Mature red cell	MCV		8:23359280_C_A	rs9644031	8	23359280	C/A
chr8:29	1	HGB, MCH	Mature red cell	MCH		8:23372787_T_TTTTG	rs34057264	8	23372787	T/TTTTG
chr8:30	2	RET%, RET#	Immature red cell	RET%		8:23399537_A_G	rs12549025	8	23399537	A/G
chr8:31	1	MCHC	Mature red cell	MCHC		8:23416887_T_C	rs2018490	8	23416887	T/C
chr8:32	1	RDW, MCV	Mature red cell	RDW		8:23423669_A_G	rs2942194	8	23423669	A/G
chr8:33	1	RBC#	Mature red cell	RBC#		8:23426915_TACAC_T	rs146287838	8	23426915	TACAC/T
chr8:34	1	MCH	Mature red cell	MCH		8:23450510_A_G	rs950893	8	23450510	A/G
chr8:35	2	HLSR%, RDW, HLSR#, IRF	Mature red cell, Immature red cell	IRF		8:26266834_G_A	rs3808576	8	26266834	G/A
chr8:36	4	LYMPH%, PCT, PLT#, MCV, MCH, NEUT#, MYELOID#, GRAN#, (NEUT+EO)#, (BASO+NEUT)#	Platelet, Mature red cell, Myeloid white cell, Compound white cell	PCT		8:30280833_G_A	rs2979489	8	30280833	G/A
chr8:37	1	RET%, HLSR%, RET#, HLSR#	Immature red cell	RET%		8:41512581_CACAGCAGAGTCTAT_C	rs6150565	8	41512581	CACAGCAGAGTCTAT/C
chr8:38	2	RET%, HLSR%, MCHC, RET#, HLSR#, LYMPH#	Mature red cell, Immature red cell, Lymphoid white cell	RET#	MCHC	8:41549491_G_A	rs72638986	8	41549491	G/A
chr8:39	1	RET%, HLSR%, MCHC, RET#, HLSR#	Mature red cell, Immature red cell	RET#		8:41589736_T_G	rs149489081	8	41589736	T/G
chr8:40	2	LYMPH%, RET%, HLSR%, MCV, MCHC, RET#, HLSR#, LYMPH#, IRF	Mature red cell, Immature red cell, Lymphoid white cell, Compound white cell	RET#	MCHC	8:41630447_G_A	rs4737010	8	41630447	G/A
chr8:41	2	NEUT%, GRAN%MYELOID	Myeloid white cell, Compound white cell	NEUT%		8:41631558_CAGAATTCCTAA_C	rs67464700	8	41631558	CAGAATTCCTAA/C
chr8:42	2	RET%, RDW, RET#	Mature red cell, Immature red cell	RET#		8:41653540_T_G	rs12550646	8	41653540	T/G
chr8:43	3	HGB, RBC#, MCV, MCHC	Mature red cell	MCHC	MCHC	8:42433985_TC_T	rs34658409	8	42433985	TC/T
chr8:44	1	NEUT%, EO%, MONO%, MONO#, EO#, (EO+BASO)#, GRAN%MYELOID, EO%GRAN, NEUT%GRAN	Myeloid white cell, Compound white cell	GRAN%MYELOID		8:48651633_A_G	rs45577137	8	48651633	A/G
chr8:45	1	RBC#, MCV	Mature red cell	MCV		8:48885436_T_A	rs762679	8	48885436	T/A		MCM4
chr8:46	1	MYELOID#	Myeloid white cell	MYELOID#		8:55422440_C_T	rs10104003	8	55422440	C/T
chr8:47	1	MPV	Platelet	MPV		8:56764456_A_G	rs6992820	8	56764456	A/G
chr8:48	1	WBC#, NEUT#, MYELOID#, GRAN#, (NEUT+EO)#, (BASO+NEUT)#	Myeloid white cell, Compound white cell	MYELOID#		8:56791244_C_T	rs2271400	8	56791244	C/T
chr8:49	1	EO%, EO#, (EO+BASO)#	Myeloid white cell, Compound white cell	EO%		8:61636887_A_G	rs35914442	8	61636887	A/G
chr8:50	3	NEUT%, MONO%, LYMPH%, BASO%, WBC#, NEUT#, MYELOID#, GRAN#, (NEUT+EO)#, (BASO+NEUT)#, GRAN%MYELOID, EO%GRAN, NEUT%GRAN, BASO%GRAN	Myeloid white cell, Compound white cell	NEUT#		8:61650831_A_T	rs7846314	8	61650831	A/T
chr8:51	2	EO#, (EO+BASO)#	Myeloid white cell	EO#		8:61755868_G_T	rs4449834	8	61755868	G/T
chr8:52	1	PCT	Platelet	PCT		8:66822030_T_G	rs6472235	8	66822030	T/G
chr8:53	1	PLT#	Platelet	PLT#		8:66926423_A_G	rs11995702	8	66926423	A/G
chr8:54	2	WBC#, NEUT#, MONO#, MYELOID#, GRAN#, (NEUT+EO)#, (BASO+NEUT)#	Myeloid white cell, Compound white cell	MYELOID#		8:68813188_C_G	rs12542907	8	68813188	C/G
chr8:55	1	HLSR#	Immature red cell	HLSR#		8:72514092_T_C	rs12547135	8	72514092	T/C
chr8:56	1	WBC#	Compound white cell	WBC#		8:79013333_G_A	rs16939607	8	79013333	G/A
chr8:57	1	MONO#	Myeloid white cell	MONO#		8:79144277_A_G	rs17485419	8	79144277	A/G
chr8:58	2	NEUT%, LYMPH%, LYMPH#	Lymphoid white cell, Compound white cell	LYMPH#		8:79657263_T_C	rs2919917	8	79657263	T/C
chr8:59	3	RET%, HLSR%, MCHC, RET#, HLSR#	Mature red cell, Immature red cell	HLSR#		8:86274030_T_G	rs6997458	8	86274030	T/G
chr8:60	1	HGB	Mature red cell	HGB		8:95935164_C_A	rs12548874	8	95935164	C/A
chr8:61	1	MCH, MCHC	Mature red cell	MCH		8:98640062_A_G	rs1031868	8	98640062	A/G
chr8:62	1	RDW	Mature red cell	RDW		8:98652148_C_A	rs1155998	8	98652148	C/A
chr8:63	1	LYMPH#	Lymphoid white cell	LYMPH#		8:101388283_G_A	rs11779535	8	101388283	G/A
chr8:64	1	NEUT#, GRAN#, (NEUT+EO)#, (BASO+NEUT)#	Myeloid white cell	GRAN#		8:103852407_G_A	rs2436845	8	103852407	G/A
chr8:65	1	WBC#, MYELOID#	Myeloid white cell, Compound white cell	MYELOID#		8:103928722_C_CA	rs755885030	8	103928722	C/CA
chr8:66	2	PCT, MPV, PLT#, PDW, BASO#	Platelet, Myeloid white cell	PLT#	MPV, PLT#	8:106581528_A_T	rs6993770	8	106581528	A/T
chr8:67	2	HLSR%, IRF	Immature red cell	IRF		8:108393959_A_G	rs1654723	8	108393959	A/G
chr8:69	1	HGB	Mature red cell	HGB		8:116495909_T_A	rs800911	8	116495909	T/A
chr8:68	4	MONO%, HCT, RBC#, MONO#, GRAN%MYELOID	Mature red cell, Myeloid white cell, Compound white cell	MONO%		8:116601902_C_T	rs6469606	8	116601902	C/T
chr8:70	1	RET%, HLSR%, RET#, HLSR#, IRF	Immature red cell	HLSR%		8:116667634_A_G	rs2737265	8	116667634	A/G
chr8:71	1	EO%	Compound white cell	EO%		8:119848956_G_A	rs1493935	8	119848956	G/A
chr8:72	1	EO#, (EO+BASO)#	Myeloid white cell	EO#		8:119939859_A_G	rs7834745	8	119939859	A/G
chr8:73	3	NEUT%, LYMPH%, RDW, NEUT#, MYELOID#, GRAN#, (NEUT+EO)#, (BASO+NEUT)#	Mature red cell, Myeloid white cell, Compound white cell	RDW	RDW	8:126482077_A_G	rs2954021	8	126482077	A/G
chr8:74	1	RBC#, MCH, MCHC	Mature red cell	MCHC		8:126500031_C_G	rs28601761	8	126500031	C/G
chr8:75	1	RET%, HLSR%, RET#	Immature red cell	RET%		8:126506694_G_A	rs112875651	8	126506694	G/A
chr8:76	1	BASO%, BASO%GRAN	Myeloid white cell, Compound white cell	BASO%		8:126523523_C_T	rs4360309	8	126523523	C/T
chr8:77	1	PCT	Platelet	PCT		8:128828372_C_CACAA	rs10622381	8	128828372	C/CACAA
chr8:78	1	HCT	Mature red cell	HCT		8:128928246_C_T	rs12548864	8	128928246	C/T
chr8:79	2	HGB, MCV, MCH	Mature red cell	MCH		8:128958771_C_T	rs12548939	8	128958771	C/T
chr8:80	3	EO%, EO#, (EO+BASO)#, EO%GRAN, NEUT%GRAN	Myeloid white cell, Compound white cell	(EO+BASO)#		8:129004975_G_A	rs11786130	8	129004975	G/A
chr8:81	1	WBC#, LYMPH#	Lymphoid white cell, Compound white cell	WBC#		8:129012574_C_T	rs10087240	8	129012574	C/T
chr8:83	1	EO%GRAN	Myeloid white cell	EO%GRAN		8:130602928_T_C	rs77959102	8	130602928	T/C
chr8:82	2	EO%, MONO#, EO#, (EO+BASO)#, EO%GRAN	Myeloid white cell, Compound white cell	EO%		8:130604272_AC_A	rs11327184	8	130604272	AC/A
chr8:85	1	NEUT%, NEUT%GRAN	Myeloid white cell, Compound white cell	NEUT%GRAN	MONO#	8:130607775_G_T	rs16904123	8	130607775	G/T
chr8:86	1	WBC#, NEUT#, GRAN#, (NEUT+EO)#, (BASO+NEUT)#	Myeloid white cell, Compound white cell	WBC#		8:130611749_C_CT	rs397731840	8	130611749	C/CT
chr8:84	4	MONO%, LYMPH%, RBC#, MCV, MCH, MONO#, MYELOID#, GRAN%MYELOID	Mature red cell, Myeloid white cell, Compound white cell	MONO#	MONO#, NEUT#, WBC#	8:130618025_C_T		8	130618025	C/T
chr8:87	1	WBC#, NEUT#, GRAN#, (NEUT+EO)#, (BASO+NEUT)#	Myeloid white cell, Compound white cell	(NEUT+EO)#	WBC#	8:130624816_C_T	rs1982094	8	130624816	C/T
chr8:88	1	BASO%, BASO%GRAN	Myeloid white cell, Compound white cell	BASO%GRAN		8:130626164_G_A	rs10100356	8	130626164	G/A
chr8:89	2	MONO%, GRAN%MYELOID	Myeloid white cell, Compound white cell	MONO%		8:130626828_C_G	rs77527100	8	130626828	C/G
chr8:90	1	MONO%, MONO#, GRAN%MYELOID	Myeloid white cell, Compound white cell	MONO%		8:130678706_T_C	rs138628047	8	130678706	T/C
chr8:91	1	MYELOID#	Myeloid white cell	MYELOID#		8:130690726_AAAT_A	rs71302381	8	130690726	AAAT/A
chr8:92	1	EO%	Compound white cell	EO%		8:130694767_TTGAGAC_T	rs34920939	8	130694767	TTGAGAC/T
chr8:93	1	MONO#, MYELOID#, (BASO+NEUT)#	Myeloid white cell	MYELOID#		8:130696137_G_C	rs6993442	8	130696137	G/C
chr8:94	1	LYMPH#	Lymphoid white cell	LYMPH#		8:130976074_G_A	rs16904181	8	130976074	G/A
chr8:95	1	MPV	Platelet	MPV		8:131179560_GA_G	rs78363913	8	131179560	GA/G
chr8:96	1	PLT#	Platelet	PLT#		8:131331073_T_C	rs1158570	8	131331073	T/C
chr8:97	1	MCH	Mature red cell	MCH		8:135684638_C_T		8	135684638	C/T
chr8:98	1	MCH	Mature red cell	MCH		8:141876287_C_G	rs72683786	8	141876287	C/G
chr8:99	1	RET%, HLSR%, HLSR#	Immature red cell	HLSR%		8:142228909_G_A	rs753778	8	142228909	G/A
chr8:100	1	IRF	Immature red cell	IRF		8:142232256_A_G	rs59918340	8	142232256	A/G
chr8:101	1	PCT	Platelet	PCT		8:142302024_C_T	rs12677618	8	142302024	C/T
chr8:102	2	WBC#, NEUT#, MYELOID#, GRAN#, (NEUT+EO)#, (BASO+NEUT)#	Myeloid white cell, Compound white cell	(NEUT+EO)#		8:142337790_C_T	rs6986779	8	142337790	C/T
chr8:103	1	RDW	Mature red cell	RDW		8:144688736_C_G		8	144688736	C/G
chr8:104	3	PCT, MPV, PLT#, PDW	Platelet	PDW	PLT#, MPV	8:144993377_A_G		8	144993377	A/G
chr8:105	1	EO%, EO#, (EO+BASO)#, EO%GRAN, NEUT%GRAN	Myeloid white cell, Compound white cell	EO%GRAN		8:145158607_G_A	rs34173062	8	145158607	G/A
chr8:106	1	MCV, MCH	Mature red cell	MCV		8:145181017_G_T	rs73381355	8	145181017	G/T
chr8:107	1	MCHC	Mature red cell	MCHC		8:145710909_G_GA	rs201794926	8	145710909	G/GA
chr9:1	1	MPV	Platelet	MPV		9:239313_G_C	rs471756	9	239313	G/C
chr9:2	1	PDW	Platelet	PDW		9:246357_A_G	rs785830	9	246357	A/G
chr9:3	1	MPV	Platelet	MPV		9:273178_G_GA	rs3215853	9	273178	G/GA
chr9:4	2	WBC#, MPV, NEUT#, (BASO+NEUT)#	Platelet, Myeloid white cell, Compound white cell	NEUT#		9:286491_G_A	rs3209441	9	286491	G/A		DOCK8
chr9:5	1	MYELOID#, GRAN#, (NEUT+EO)#, GRAN%MYELOID	Myeloid white cell	(NEUT+EO)#		9:305428_T_G	rs1969949	9	305428	T/G
chr9:6	1	MPV, PLT#	Platelet	MPV		9:329343_CA_C	rs56318916	9	329343	CA/C
chr9:7	1	MPV	Platelet	MPV		9:341829_G_T	rs7869524	9	341829	G/T
chr9:8	1	HCT, HGB	Mature red cell	HGB		9:2622146_ACGGCGGCGG_A	rs369552432	9	2622146	ACGGCGGCGG/A
chr9:9	1	HCT, HGB, RBC#	Mature red cell	HCT		9:4118111_G_T	rs6415788	9	4118111	G/T
chr9:10	1	RBC#	Mature red cell	RBC#		9:4670315_G_A	rs445684	9	4670315	G/A
chr9:11	1	MCH	Mature red cell	MCH		9:4746363_T_G	rs4742045	9	4746363	T/G
chr9:12	1	WBC#	Compound white cell	WBC#	PLT#	9:4746539_C_T	rs447124	9	4746539	C/T
chr9:13	1	RBC#	Mature red cell	RBC#		9:4748405_C_G	rs296880	9	4748405	C/G
chr9:14	1	NEUT%, NEUT#, MYELOID#, GRAN#, (NEUT+EO)#, (BASO+NEUT)#, GRAN%MYELOID	Myeloid white cell, Compound white cell	GRAN#	PLT#	9:4763176_T_C	rs385893	9	4763176	T/C
chr9:15	1	PCT, PLT#	Platelet	PCT		9:4763368_C_A	rs409950	9	4763368	C/A
chr9:16	1	LYMPH%, PCT, PLT#	Platelet, Compound white cell	PCT	PCT	9:4763491_G_A	rs12005199	9	4763491	G/A
chr9:17	1	EO#	Myeloid white cell	EO#	PLT#	9:4793798_G_T	rs296847	9	4793798	G/T
chr9:18	1	PCT, PLT#	Platelet	PCT		9:4840380_A_G	rs10974808	9	4840380	A/G
chr9:19	5	HLSR%, RBC#, RDW, MCV, MCH, HLSR#, IRF	Mature red cell, Immature red cell	MCV	MCH, MCV, PLT#	9:4847570_T_C	rs7874244	9	4847570	T/C
chr9:20	1	PCT, PLT#	Platelet	PCT		9:4856234_G_A	rs1887430	9	4856234	G/A
chr9:21	3	EO%, PCT, PLT#, EO%GRAN, NEUT%GRAN	Platelet, Myeloid white cell, Compound white cell	PCT		9:5015901_T_A	rs10815146	9	5015901	T/A
chr9:22	1	EO#, (EO+BASO)#	Myeloid white cell	EO#		9:5075628_C_G	rs10283564	9	5075628	C/G
chr9:23	1	PCT, PLT#	Platelet	PLT#	PLT#	9:5081828_G_C	rs150221602	9	5081828	G/C		JAK2
chr9:24	1	PCT, PLT#	Platelet	PCT		9:5126343_G_A	rs41316003	9	5126343	G/A		JAK2
chr9:25	1	EO%, EO#, (EO+BASO)#, EO%GRAN, NEUT%GRAN	Myeloid white cell, Compound white cell	EO%		9:6193455_C_A	rs2381416	9	6193455	C/A
chr9:26	1	NEUT%GRAN	Myeloid white cell	NEUT%GRAN	EO#	9:6197377_A_G	rs10975479	9	6197377	A/G
chr9:28	1	EO%, EO#, (EO+BASO)#, EO%GRAN	Myeloid white cell, Compound white cell	EO#		9:6282511_G_A		9	6282511	G/A
chr9:27	3	EO%, EO#, (EO+BASO)#, EO%GRAN, NEUT%GRAN	Myeloid white cell, Compound white cell	EO%		9:6288604_G_C	rs145697747	9	6288604	G/C
chr9:29	1	HCT, HGB, RBC#	Mature red cell	HCT		9:13980152_G_A	rs7875291	9	13980152	G/A
chr9:30	1	HLSR%, HLSR#	Immature red cell	HLSR#		9:16901228_C_T	rs13300853	9	16901228	C/T
chr9:31	2	PCT, WBC#, PLT#, MONO#, LYMPH#	Platelet, Myeloid white cell, Lymphoid white cell, Compound white cell	PCT	PLT#	9:21986847_T_A	rs3731211	9	21986847	T/A
chr9:32	1	MONO%	Compound white cell	MONO%		9:22141552_G_T	rs2065504	9	22141552	G/T
chr9:33	4	NEUT%, PCT, PLT#, MONO#, LYMPH#, GRAN%MYELOID	Platelet, Myeloid white cell, Lymphoid white cell, Compound white cell	PCT		9:22151139_G_A	rs6475611	9	22151139	G/A
chr9:34	1	WBC#	Compound white cell	WBC#		9:22155709_C_T	rs944802	9	22155709	C/T
chr9:35	1	HCT, HGB, RBC#	Mature red cell	RBC#		9:32455262_T_C	rs7045087	9	32455262	T/C
chr9:36	1	HLSR%, HLSR#, IRF	Immature red cell	IRF		9:34057208_TA_T	rs34756862	9	34057208	TA/T
chr9:37	2	NEUT%, GRAN%MYELOID	Myeloid white cell, Compound white cell	GRAN%MYELOID		9:34116083_T_C	rs10971930	9	34116083	T/C
chr9:38	1	PDW	Platelet	PDW		9:35716066_T_C	rs2737273	9	35716066	T/C
chr9:39	1	PCT, PLT#	Platelet	PCT		9:38198228_T_TG	rs11446839	9	38198228	T/TG
chr9:40	2	PLT#, PDW	Platelet	PDW		9:73072945_AG_A	rs200092657	9	73072945	AG/A
chr9:41	1	MPV	Platelet	MPV		9:73124343_A_T	rs56184018	9	73124343	A/T
chr9:42	2	RET%, HLSR%, HLSR#	Immature red cell	HLSR%		9:76979602_C_CCAA	rs140297755	9	76979602	C/CCAA
chr9:43	2	RET%, RET#	Immature red cell	RET#		9:79814194_C_T	rs62573167	9	79814194	C/T
chr9:44	1	LYMPH#	Lymphoid white cell	LYMPH#		9:82297990_A_G	rs10867411	9	82297990	A/G
chr9:45	1	MCV, MCH	Mature red cell	MCH		9:85128518_T_G		9	85128518	T/G
chr9:46	2	EO%, EO%GRAN, NEUT%GRAN	Myeloid white cell, Compound white cell	EO%GRAN	WBC#	9:86368660_G_A	rs7047907	9	86368660	G/A
chr9:47	4	NEUT%, LYMPH%, RET%, HLSR%, PCT, PLT#, RDW, MCHC, RET#, HLSR#, LYMPH#	Platelet, Mature red cell, Immature red cell, Lymphoid white cell, Compound white cell	PCT		9:91392686_TTC_T	rs142550358	9	91392686	TTC/T
chr9:48	2	MONO%, MONO#, GRAN%MYELOID	Myeloid white cell, Compound white cell	MONO#		9:91453631_T_C	rs9410380	9	91453631	T/C
chr9:49	1	WBC#, MONO#	Myeloid white cell, Compound white cell	MONO#		9:91535713_T_C	rs1157008	9	91535713	T/C
chr9:50	1	MONO#, GRAN%MYELOID	Myeloid white cell	MONO#		9:91593290_T_C	rs62551476	9	91593290	T/C
chr9:51	1	MONO%	Compound white cell	MONO%		9:91616843_G_A	rs34075341	9	91616843	G/A
chr9:52	1	HLSR#	Immature red cell	HLSR#		9:92003679_C_T	rs11526468	9	92003679	C/T
chr9:53	2	RET%, HLSR%, RET#	Immature red cell	HLSR%		9:92031360_CAT_C	rs58785784	9	92031360	CAT/C
chr9:54	2	PLT#, PDW	Platelet	PDW		9:93567281_A_G	rs2780701	9	93567281	A/G
chr9:55	1	NEUT%GRAN	Myeloid white cell	NEUT%GRAN		9:93949075_T_C	rs10991814	9	93949075	T/C
chr9:56	2	EO%, EO#, (EO+BASO)#, EO%GRAN	Myeloid white cell, Compound white cell	EO#		9:94096752_C_T	rs201272561	9	94096752	C/T
chr9:57	1	RDW	Mature red cell	RDW		9:97269182_TG_T	rs35219595	9	97269182	TG/T
chr9:58	2	PCT, MPV, PLT#, PDW	Platelet	PDW		9:99192919_A_C	rs10820606	9	99192919	A/C
chr9:59	2	PCT, PLT#, PDW	Platelet	PLT#	PLT#	9:100707992_A_G	rs10984466	9	100707992	A/G
chr9:60	3	RBC#, MCV, MCH, IRF	Mature red cell, Immature red cell	MCV		9:100763456_CT_C	rs11338569	9	100763456	CT/C
chr9:61	1	PDW	Platelet	PDW		9:113312231_G_C	rs61751937	9	113312231	G/C
chr9:62	1	EO%, (EO+BASO)#	Myeloid white cell, Compound white cell	EO%		9:113636793_C_T	rs551517	9	113636793	C/T
chr9:63	1	EO%GRAN, NEUT%GRAN	Myeloid white cell	EO%GRAN		9:113638375_C_T	rs10980607	9	113638375	C/T
chr9:64	1	EO#	Myeloid white cell	EO#		9:113640132_T_A	rs547116	9	113640132	T/A
chr9:65	2	NEUT%, MONO%, MONO#, GRAN%MYELOID	Myeloid white cell, Compound white cell	MONO#	MONO#	9:113912553_A_G	rs10980797	9	113912553	A/G
chr9:66	4	MONO%, WBC#, MONO#, MYELOID#, GRAN%MYELOID	Myeloid white cell, Compound white cell	MONO#	MONO#	9:113924517_C_A	rs7034139	9	113924517	C/A
chr9:67	1	MONO%, MONO#, GRAN%MYELOID	Myeloid white cell, Compound white cell	MONO%		9:113953994_G_A	rs17207368	9	113953994	G/A
chr9:68	1	RDW	Mature red cell	RDW		9:114686305_T_A	rs144721045	9	114686305	T/A
chr9:69	3	EO%, EO#, (EO+BASO)#, EO%GRAN, NEUT%GRAN	Myeloid white cell, Compound white cell	EO%GRAN		9:117690758_T_C	rs10982456	9	117690758	T/C
chr9:70	1	LYMPH#	Lymphoid white cell	LYMPH#		9:123685092_T_C	rs1014530	9	123685092	T/C
chr9:71	1	MONO%, MONO#, GRAN%MYELOID	Myeloid white cell, Compound white cell	MONO%		9:127009395_C_T	rs55793580	9	127009395	C/T
chr9:72	2	PCT, PLT#	Platelet	PCT		9:127188228_ATG_A	rs35115423	9	127188228	ATG/A
chr9:73	2	MONO%, GRAN%MYELOID	Myeloid white cell, Compound white cell	MONO%		9:130527677_A_G	rs10739695	9	130527677	A/G
chr9:74	1	HCT, HGB, RBC#	Mature red cell	HGB		9:130628524_T_A	rs67145503	9	130628524	T/A
chr9:75	1	PCT	Platelet	PCT		9:131466489_G_T	rs13289095	9	131466489	G/T
chr9:76	1	RDW	Mature red cell	RDW		9:131867130_G_A	rs10988207	9	131867130	G/A
chr9:77	1	EO#, (EO+BASO)#	Myeloid white cell	EO#		9:135857646_C_T	rs117868203	9	135857646	C/T
chr9:78	1	RDW, IRF	Mature red cell, Immature red cell	RDW		9:135860412_G_A	rs73660574	9	135860412	G/A
chr9:80	1	MCV	Mature red cell	MCV		9:135864177_C_T	rs2073820	9	135864177	C/T
chr9:79	2	RET%, HLSR%, MPV, PLT#, MCH, RET#, HLSR#, IRF	Platelet, Mature red cell, Immature red cell	MPV		9:135864436_C_G		9	135864436	C/G
chr9:81	1	EO%, BASO%, RET%, PCT, WBC#, MPV, PLT#, PDW, RET#, BASO#, EO#, MYELOID#, GRAN#, (EO+BASO)#, (NEUT+EO)#, EO%GRAN, NEUT%GRAN	Platelet, Immature red cell, Myeloid white cell, Compound white cell	MPV	PLT#	9:135864513_C_T	rs150813342	9	135864513	C/T		GFI1B
chr9:82	1	EO%GRAN	Myeloid white cell	EO%GRAN		9:135869211_T_C	rs114741563	9	135869211	T/C
chr9:83	1	BASO%, BASO#, BASO%GRAN	Myeloid white cell, Compound white cell	BASO%		9:135874752_G_A	rs550065584	9	135874752	G/A
chr9:84	1	EO%, EO#, (EO+BASO)#	Myeloid white cell, Compound white cell	EO#		9:135877106_CA_C	rs34149660	9	135877106	CA/C
chr9:85	1	EO%, EO#, (EO+BASO)#, EO%GRAN, NEUT%GRAN	Myeloid white cell, Compound white cell	EO%		9:135880469_C_A	rs605642	9	135880469	C/A
chr9:86	7	HCT, PCT, HGB, RBC#, PLT#, RDW, MCV, MCH, MCHC, RET#, GRAN%MYELOID	Platelet, Mature red cell, Immature red cell, Myeloid white cell	RBC#	HGB, MCH, MCHC, MCV, RBC#, RDW	9:136130855_TTCTG_T	rs149037075	9	136130855	TTCTG/T	GBGT1/ABO
chr9:87	1	MONO#	Myeloid white cell	MONO#	MONO#, WBC#	9:136137106_G_A	rs687289	9	136137106	G/A	GBGT1/ABO
chr9:89	2	RBC#, RDW	Mature red cell	RBC#		9:136139907_GAAACTGCC_G	rs149092047	9	136139907	GAAACTGCC/G	GBGT1/ABO
chr9:90	1	MONO%	Compound white cell	MONO%		9:136145414_C_A	rs587611953	9	136145414	C/A	GBGT1/ABO
chr9:88	3	HCT, HGB, WBC#, PDW, NEUT#, MYELOID#, GRAN#, (EO+BASO)#, (NEUT+EO)#, (BASO+NEUT)#	Platelet, Mature red cell, Myeloid white cell, Compound white cell	HGB	HCT, HGB, RBC#, WBC#	9:136149709_AC_A	rs8176643	9	136149709	AC/A	GBGT1/ABO
chr9:91	1	HCT, HGB	Mature red cell	HCT		9:136825333_G_A	rs2519796	9	136825333	G/A
chr9:93	1	EO%, EO#, (EO+BASO)#	Myeloid white cell, Compound white cell	EO%		9:136902829_A_AT	rs532553681	9	136902829	A/AT
chr9:92	7	NEUT%, MPV, PLT#, PDW, NEUT#, (BASO+NEUT)#, GRAN%MYELOID, EO%GRAN, NEUT%GRAN	Platelet, Myeloid white cell, Compound white cell	MPV		9:136921464_A_G	rs2157770	9	136921464	A/G
chr9:95	1	MPV	Platelet	MPV		9:136942136_C_A	rs10821556	9	136942136	C/A
chr9:94	2	RET%, HLSR%, RDW, MCV, MCH, RET#, HLSR#	Mature red cell, Immature red cell	MCV	PLT#	9:136950919_TTC_T	rs35259020	9	136950919	TTC/T
chr9:96	1	RET%, HLSR%, RET#, HLSR#, IRF	Immature red cell	IRF		9:137118170_G_A	rs1475718	9	137118170	G/A
chr9:97	1	GRAN%MYELOID	Myeloid white cell	GRAN%MYELOID		9:139272502_T_C	rs3812565	9	139272502	T/C
chr9:98	2	WBC#, NEUT#, MYELOID#, GRAN#, (NEUT+EO)#, (BASO+NEUT)#	Myeloid white cell, Compound white cell	GRAN#		9:139320323_CCG_C	rs142483589	9	139320323	CCG/C
chr9:99	1	MONO%	Compound white cell	MONO%		9:139328369_T_C	rs10781543	9	139328369	T/C
chr9:100	1	EO#	Myeloid white cell	EO#		9:139356987_T_C	rs57994353	9	139356987	T/C
chr9:101	1	LYMPH#	Lymphoid white cell	LYMPH#		9:139925983_G_A	rs117125309	9	139925983	G/A
chr9:102	1	WBC#	Compound white cell	WBC#		9:139932927_G_A	rs7025728	9	139932927	G/A
chr9:103	1	LYMPH#	Lymphoid white cell	LYMPH#		9:139933060_A_AAAAT	rs369457490	9	139933060	A/AAAAT
chr9:104	1	MONO%	Compound white cell	MONO%		9:139934907_G_A	rs9411298	9	139934907	G/A
chr9:105	1	RET%, HLSR%, MCV, MCH, MCHC, RET#, HLSR#	Mature red cell, Immature red cell	MCH		9:140100317_C_G	rs113809617	9	140100317	C/G
chr10:1	5	EO%, BASO%, BASO#, EO#, (EO+BASO)#, EO%GRAN, NEUT%GRAN, BASO%GRAN	Myeloid white cell, Compound white cell	(EO+BASO)#		10:959111_T_C	rs12264390	10	959111	T/C
chr10:2	1	LYMPH#	Lymphoid white cell	LYMPH#		10:6091017_T_A	rs7090504	10	6091017	T/A
chr10:3	1	LYMPH%	Compound white cell	LYMPH%		10:6094697_C_T	rs61839660	10	6094697	C/T
chr10:4	1	EO#	Myeloid white cell	EO#		10:8115362_C_A	rs10905284	10	8115362	C/A
chr10:5	1	MONO%, GRAN%MYELOID	Myeloid white cell, Compound white cell	MONO%		10:8464205_C_A	rs563592774	10	8464205	C/A
chr10:6	1	MONO#	Myeloid white cell	MONO#		10:8465203_G_C	rs2485713	10	8465203	G/C
chr10:7	1	EO#	Myeloid white cell	EO#		10:8578342_C_A	rs1830951	10	8578342	C/A
chr10:8	1	EO%, (EO+BASO)#, EO%GRAN, NEUT%GRAN	Myeloid white cell, Compound white cell	EO%		10:8595839_G_A	rs10795656	10	8595839	G/A
chr10:9	2	EO%, EO#, (EO+BASO)#, EO%GRAN, NEUT%GRAN	Myeloid white cell, Compound white cell	EO%		10:9032316_G_C	rs11256008	10	9032316	G/C
chr10:10	1	EO%, EO#, (EO+BASO)#, EO%GRAN, NEUT%GRAN	Myeloid white cell, Compound white cell	EO%		10:9043404_G_A	rs61840192	10	9043404	G/A
chr10:11	1	MPV	Platelet	MPV		10:11836092_G_A	rs118033845	10	11836092	G/A
chr10:12	1	MPV	Platelet	MPV		10:11895097_T_C	rs11593377	10	11895097	T/C
chr10:13	1	RDW	Mature red cell	RDW		10:13757765_G_T	rs12413816	10	13757765	G/T
chr10:14	1	PDW	Platelet	PDW		10:14615644_G_A	rs7068157	10	14615644	G/A
chr10:15	1	PDW	Platelet	PDW		10:16874565_T_C	rs1797081	10	16874565	T/C
chr10:16	2	MONO%, GRAN%MYELOID	Myeloid white cell, Compound white cell	GRAN%MYELOID		10:22393690_C_A	rs3011641	10	22393690	C/A
chr10:17	1	PDW	Platelet	PDW		10:23176726_G_A	rs2364708	10	23176726	G/A
chr10:18	1	RDW	Mature red cell	RDW		10:24858390_A_G	rs4332427	10	24858390	A/G
chr10:19	6	RET%, HLSR%, PCT, WBC#, PLT#, RDW, RET#, HLSR#, NEUT#, MONO#, LYMPH#, IRF, MYELOID#, GRAN#, (NEUT+EO)#, (BASO+NEUT)#	Platelet, Mature red cell, Immature red cell, Myeloid white cell, Lymphoid white cell, Compound white cell	HLSR#		10:25218243_G_T	rs10828725	10	25218243	G/T
chr10:20	5	EO%, MONO%, BASO#, EO#, LYMPH#, IRF, (EO+BASO)#, EO%GRAN, NEUT%GRAN	Immature red cell, Myeloid white cell, Lymphoid white cell, Compound white cell	(EO+BASO)#		10:26736240_T_C	rs3006802	10	26736240	T/C
chr10:21	1	PCT	Platelet	PCT		10:27476948_T_C	rs788210	10	27476948	T/C
chr10:22	5	NEUT%, LYMPH%, WBC#, NEUT#, EO#, MYELOID#, GRAN#, (EO+BASO)#, (NEUT+EO)#, (BASO+NEUT)#, GRAN%MYELOID	Myeloid white cell, Compound white cell	GRAN#		10:28780373_T_C	rs2998286	10	28780373	T/C
chr10:23	1	MONO#	Myeloid white cell	MONO#		10:30496905_A_G	rs475616	10	30496905	A/G
chr10:24	1	PDW	Platelet	PDW		10:32669070_CACAT_C	rs10559647	10	32669070	CACAT/C
chr10:25	1	WBC#, NEUT#, MONO#, MYELOID#, GRAN#, (NEUT+EO)#, (BASO+NEUT)#	Myeloid white cell, Compound white cell	WBC#		10:44872361_T_TAA		10	44872361	T/TAA
chr10:26	3	HLSR%, RBC#, MCV, MCH, IRF	Mature red cell, Immature red cell	MCV	MCV	10:45395839_G_A	rs7909074	10	45395839	G/A
chr10:28	3	RDW, MCV, MCH, IRF	Mature red cell, Immature red cell	RDW		10:45952896_C_G	rs77677521	10	45952896	C/G
chr10:29	2	RET%, HLSR%, MCV, MCH, RET#, HLSR#, IRF	Mature red cell, Immature red cell	IRF	MCH, MCV	10:45953767_A_G	rs7908745	10	45953767	A/G
chr10:30	1	HLSR#	Immature red cell	HLSR#		10:45957247_C_CA	rs11394256	10	45957247	C/CA
chr10:31	1	RDW	Mature red cell	RDW		10:46003259_G_GA	rs34156328	10	46003259	G/GA
chr10:27	5	NEUT%, HLSR%, RBC#, MCV, MCH, LYMPH#, IRF	Mature red cell, Immature red cell, Lymphoid white cell, Compound white cell	MCV	MCH, MCV	10:46024677_A_G	rs34897497	10	46024677	A/G
chr10:32	3	PCT, WBC#, PLT#, LYMPH#	Platelet, Lymphoid white cell, Compound white cell	PCT		10:50263201_A_G	rs4272720	10	50263201	A/G
chr10:33	1	PCT	Platelet	PCT		10:63818425_T_A	rs10821952	10	63818425	T/A
chr10:34	1	EO%, EO#, (EO+BASO)#, EO%GRAN, NEUT%GRAN	Myeloid white cell, Compound white cell	EO#		10:64388631_G_C	rs10995240	10	64388631	G/C
chr10:35	1	EO%, EO#, (EO+BASO)#, EO%GRAN, NEUT%GRAN	Myeloid white cell, Compound white cell	EO#		10:64431206_T_C	rs12413946	10	64431206	T/C
chr10:36	1	MONO#	Myeloid white cell	MONO#		10:64566258_C_T		10	64566258	C/T
chr10:37	2	MCV, MCH, HLSR#, IRF	Mature red cell, Immature red cell	MCH		10:64916651_C_A	rs72829144	10	64916651	C/A
chr10:38	6	NEUT%, WBC#, MPV, PLT#, PDW, NEUT#, MYELOID#, GRAN#, (NEUT+EO)#, (BASO+NEUT)#, BASO%GRAN	Platelet, Myeloid white cell, Compound white cell	MPV	PLT#, WBC#, MPV	10:65066186_G_T	rs10761741	10	65066186	G/T
chr10:39	1	MONO%, GRAN%MYELOID	Myeloid white cell, Compound white cell	GRAN%MYELOID		10:65112397_CAA_C	rs547770310	10	65112397	CAA/C
chr10:40	1	LYMPH#	Lymphoid white cell	LYMPH#		10:70975071_A_AT	rs59073566	10	70975071	A/AT
chr10:41	2	RET%, HLSR%, HCT, HGB, RBC#, RDW, MCV, MCH, RET#, HLSR#, IRF	Mature red cell, Immature red cell	HCT	HCT, HGB	10:71094504_T_C	rs17476364	10	71094504	T/C
chr10:42	1	LYMPH%	Compound white cell	LYMPH%		10:72332726_C_T	rs182049218	10	72332726	C/T
chr10:43	1	LYMPH#	Lymphoid white cell	LYMPH#		10:72382869_A_C		10	72382869	A/C
chr10:44	1	IRF	Immature red cell	IRF		10:72644378_A_G	rs10999573	10	72644378	A/G
chr10:45	1	LYMPH%, LYMPH#	Lymphoid white cell, Compound white cell	LYMPH#		10:73508791_T_C	rs748113	10	73508791	T/C
chr10:46	1	WBC#, MYELOID#	Myeloid white cell, Compound white cell	WBC#	NEUT#, WBC#	10:73520632_A_C	rs3747869	10	73520632	A/C
chr10:47	1	MONO#	Myeloid white cell	MONO#		10:73525525_T_C	rs7919533	10	73525525	T/C
chr10:48	1	RBC#	Mature red cell	RBC#		10:80800318_G_A	rs11002791	10	80800318	G/A
chr10:49	1	PDW	Platelet	PDW		10:80949988_C_T	rs74142329	10	80949988	C/T
chr10:50	2	NEUT%, LYMPH%, GRAN#	Myeloid white cell, Compound white cell	LYMPH%		10:81045207_T_C	rs1250569	10	81045207	T/C
chr10:51	2	HLSR%, HLSR#	Immature red cell	HLSR#		10:81114060_G_A	rs7332	10	81114060	G/A
chr10:52	1	PCT, PLT#	Platelet	PCT		10:81164146_C_T	rs116052829	10	81164146	C/T
chr10:53	1	EO#, (EO+BASO)#	Myeloid white cell	EO#		10:89655242_C_CA	rs3831732	10	89655242	C/CA
chr10:54	1	EO%, EO%GRAN, NEUT%GRAN	Myeloid white cell, Compound white cell	EO%		10:89699209_C_T	rs2673803	10	89699209	C/T
chr10:55	1	NEUT#, (NEUT+EO)#	Myeloid white cell	(NEUT+EO)#		10:91004916_C_A	rs2246941	10	91004916	C/A
chr10:56	1	RBC#	Mature red cell	RBC#		10:91447419_G_A	rs4934494	10	91447419	G/A
chr10:57	2	EO%, EO#, (EO+BASO)#, EO%GRAN	Myeloid white cell, Compound white cell	EO#		10:94450233_G_T		10	94450233	G/T
chr10:58	1	PCT, PLT#	Platelet	PCT	PLT#	10:94839642_G_A	rs2068888	10	94839642	G/A
chr10:59	1	PCT	Platelet	PCT		10:96026184_CA_C	rs11289753	10	96026184	CA/C
chr10:60	1	RDW	Mature red cell	RDW		10:96183351_T_C	rs11187938	10	96183351	T/C
chr10:61	1	MPV	Platelet	MPV		10:97053775_G_T	rs1328599	10	97053775	G/T
chr10:62	1	MONO%	Compound white cell	MONO%		10:98470341_A_C	rs12573330	10	98470341	A/C
chr10:63	1	LYMPH%	Compound white cell	LYMPH%		10:98966485_G_A	rs10882873	10	98966485	G/A
chr10:64	1	NEUT%	Compound white cell	NEUT%		10:98968967_G_A	rs9630089	10	98968967	G/A
chr10:65	2	WBC#, NEUT#, MONO#, MYELOID#, GRAN#, (NEUT+EO)#, (BASO+NEUT)#, BASO%GRAN	Myeloid white cell, Compound white cell	MYELOID#		10:99073972_C_CCAGGTTCAAGCGAT	rs397933924	10	99073972	C/CCAGGTTCAAGCGAT
chr10:66	2	MONO%, GRAN%MYELOID	Myeloid white cell, Compound white cell	MONO%		10:99136403_C_T	rs61863818	10	99136403	C/T
chr10:67	1	MONO#	Myeloid white cell	MONO#		10:99144154_A_G	rs11189181	10	99144154	A/G
chr10:68	1	PCT	Platelet	PCT		10:101278725_C_T	rs11190133	10	101278725	C/T
chr10:69	1	MONO%, MONO#, GRAN%MYELOID	Myeloid white cell, Compound white cell	MONO#	MCH	10:101292390_C_T	rs11190141	10	101292390	C/T
chr10:70	3	RBC#, MCV, MCH	Mature red cell	MCV		10:101322555_A_G	rs989978	10	101322555	A/G
chr10:71	1	MPV	Platelet	MPV		10:102075479_G_A	rs603424	10	102075479	G/A
chr10:72	1	BASO#	Myeloid white cell	BASO#		10:102119000_C_T	rs55710213	10	102119000	C/T
chr10:73	1	MCH	Mature red cell	MCH		10:103902058_CTA_C	rs138828258	10	103902058	CTA/C
chr10:74	1	MCV	Mature red cell	MCV		10:103937244_C_T	rs6584485	10	103937244	C/T
chr10:75	1	(EO+BASO)#	Myeloid white cell	(EO+BASO)#		10:104337938_G_A	rs113422568	10	104337938	G/A
chr10:76	1	WBC#	Compound white cell	WBC#		10:104487443_G_A	rs7917772	10	104487443	G/A
chr10:77	1	MONO#	Myeloid white cell	MONO#		10:104565199_C_CT	rs562752749	10	104565199	C/CT
chr10:78	1	IRF	Immature red cell	IRF		10:104628873_A_G	rs7085104	10	104628873	A/G
chr10:80	1	MCV, MCH	Mature red cell	MCH		10:104791594_GC_G	rs200510190	10	104791594	GC/G
chr10:79	2	RET%, HLSR%, RET#, HLSR#	Immature red cell	RET%		10:104866958_A_G	rs7896547	10	104866958	A/G
chr10:81	1	RDW	Mature red cell	RDW		10:104946669_CA_C	rs559546873	10	104946669	CA/C
chr10:82	1	MPV	Platelet	MPV		10:114151126_C_CA	rs35383388	10	114151126	C/CA
chr10:83	1	MPV	Platelet	MPV		10:114154752_G_A	rs146605626	10	114154752	G/A
chr10:84	1	MONO%, GRAN%MYELOID	Myeloid white cell, Compound white cell	GRAN%MYELOID		10:114711755_C_T	rs10885396	10	114711755	C/T
chr10:85	1	EO%, EO#	Myeloid white cell, Compound white cell	EO%		10:115348046_G_A	rs7080536	10	115348046	G/A
chr10:86	1	LYMPH#	Lymphoid white cell	LYMPH#		10:115732087_A_AAG		10	115732087	A/AAG
chr10:87	1	MPV, PDW	Platelet	MPV		10:121010256_A_G	rs10886430	10	121010256	A/G
chr10:88	1	RDW	Mature red cell	RDW		10:124677899_T_G	rs6599636	10	124677899	T/G
chr10:89	1	WBC#	Compound white cell	WBC#		10:126348565_G_A	rs3781454	10	126348565	G/A
chr10:90	1	MPV	Platelet	MPV		10:126368366_C_T	rs1998418	10	126368366	C/T
chr10:91	1	BASO#	Myeloid white cell	BASO#		10:126383363_T_C	rs4450131	10	126383363	T/C
chr11:1	1	MPV	Platelet	MPV		11:193863_T_C	rs2294081	11	193863	T/C
chr11:2	2	PCT, MPV, PLT#	Platelet	MPV	MPV, PLT#	11:196944_C_T	rs11604127	11	196944	C/T
chr11:3	1	RDW	Mature red cell	RDW		11:205198_C_A	rs3782123	11	205198	C/A
chr11:5	1	MONO#	Myeloid white cell	MONO#		11:306884_T_C	rs10751647	11	306884	T/C
chr11:4	4	NEUT%, MONO%, BASO#, GRAN%MYELOID	Myeloid white cell, Compound white cell	GRAN%MYELOID		11:306920_T_A	rs7115703	11	306920	T/A
chr11:7	1	PLT#	Platelet	PLT#		11:308065_T_C	rs9704108	11	308065	T/C
chr11:6	3	LYMPH%, WBC#, NEUT#, EO#, MYELOID#, GRAN#, (EO+BASO)#, (NEUT+EO)#, (BASO+NEUT)#	Myeloid white cell, Compound white cell	(NEUT+EO)#		11:308314_T_C	rs14408	11	308314	T/C
chr11:8	2	MONO%, GRAN%MYELOID	Myeloid white cell, Compound white cell	GRAN%MYELOID		11:309508_G_A	rs741738	11	309508	G/A
chr11:9	1	EO%, EO%GRAN, NEUT%GRAN	Myeloid white cell, Compound white cell	EO%GRAN		11:327143_G_A	rs28475163	11	327143	G/A
chr11:10	1	MPV	Platelet	MPV		11:838722_T_C	rs6762	11	838722	T/C	CD151
chr11:11	1	MONO%, MONO#, GRAN%MYELOID	Myeloid white cell, Compound white cell	MONO#		11:1874221_C_T	rs907612	11	1874221	C/T
chr11:13	1	MCV	Mature red cell	MCV		11:2320884_A_G	rs1501466	11	2320884	A/G
chr11:12	2	BASO%, MCH, BASO#, (EO+BASO)#	Mature red cell, Myeloid white cell, Compound white cell	BASO#		11:2323198_C_G	rs734095	11	2323198	C/G
chr11:14	1	MONO#	Myeloid white cell	MONO#		11:2348860_T_A	rs2521295	11	2348860	T/A
chr11:15	1	PCT	Platelet	PCT		11:2709019_A_G	rs231353	11	2709019	A/G
chr11:16	1	PCT	Platelet	PCT		11:2891965_A_G	rs2239897	11	2891965	A/G
chr11:17	1	MPV, PDW	Platelet	MPV		11:3887176_C_G	rs11030122	11	3887176	C/G
chr11:18	2	RDW, MCV, MCH	Mature red cell	MCH		11:4160681_T_C	rs11031096	11	4160681	T/C
chr11:19	1	RDW	Mature red cell	RDW		11:5297429_G_A	rs112176573	11	5297429	G/A	HBB
chr11:20	1	MPV	Platelet	MPV		11:5690544_A_T	rs12271225	11	5690544	A/T
chr11:21	1	MPV	Platelet	MPV		11:5701074_C_A	rs11601507	11	5701074	C/A
chr11:22	1	MPV	Platelet	MPV		11:5701409_G_C	rs3824949	11	5701409	G/C
chr11:23	1	RBC#	Mature red cell	RBC#	PLT#, HGB	11:8742865_TC_T	rs34723331	11	8742865	TC/T
chr11:24	1	PCT, PLT#	Platelet	PLT#	PLT#	11:8819003_T_C	rs10769960	11	8819003	T/C
chr11:25	4	RET%, HLSR%, HGB, HLSR#, IRF	Mature red cell, Immature red cell	HGB	HGB	11:8847041_C_A	rs10769966	11	8847041	C/A
chr11:26	1	HCT	Mature red cell	HCT	HGB	11:8899528_A_G	rs2742540	11	8899528	A/G
chr11:27	1	PDW	Platelet	PDW		11:9751196_G_A	rs10840293	11	9751196	G/A
chr11:28	1	RET%, HLSR%, MCHC, RET#	Mature red cell, Immature red cell	RET%		11:9769562_C_G	rs415895	11	9769562	C/G
chr11:29	2	HCT, HGB, RBC#	Mature red cell	HCT	HCT, HGB, HCT	11:10180991_A_G	rs55893317	11	10180991	A/G
chr11:30	1	HCT, HGB	Mature red cell	HCT		11:10249664_CTGTT_C	rs568645819	11	10249664	CTGTT/C
chr11:31	1	MPV	Platelet	MPV		11:10708489_C_G	rs719152	11	10708489	C/G
chr11:32	1	RDW, MCV	Mature red cell	RDW		11:16359567_G_A	rs17462448	11	16359567	G/A
chr11:33	1	RET%	Immature red cell	RET%		11:16410499_C_T	rs72871339	11	16410499	C/T
chr11:34	1	RET%	Immature red cell	RET%		11:16612936_A_T	rs12365482	11	16612936	A/T
chr11:35	2	HLSR%, MCV, MCH, RET#, HLSR#	Mature red cell, Immature red cell	RET#		11:16759064_T_TA	rs376898975	11	16759064	T/TA
chr11:36	1	RBC#, MCV, MCH	Mature red cell	MCV		11:19224677_T_A	rs10766533	11	19224677	T/A
chr11:37	1	HCT, HGB	Mature red cell	HCT		11:30903442_T_A	rs662735	11	30903442	T/A
chr11:38	1	RBC#	Mature red cell	RBC#		11:31424823_T_C	rs6484504	11	31424823	T/C
chr11:39	1	RBC#, MCV, MCH	Mature red cell	MCH		11:33913568_T_C	rs2273799	11	33913568	T/C
chr11:40	1	HLSR%, HLSR#	Immature red cell	HLSR%		11:44581593_T_C		11	44581593	T/C
chr11:41	1	RDW	Mature red cell	RDW		11:44594611_T_A	rs60865046	11	44594611	T/A
chr11:42	1	MONO%	Compound white cell	MONO%		11:47274685_C_CGTGTGTGTGTGTGTGTGTGTGTGTGT		11	47274685	C/CGTGTGTGTGTGTGTGTGTGTGTGTGT
chr11:43	1	LYMPH%	Compound white cell	LYMPH%		11:47284302_TCCATGTGCCTCA_T	rs6144337	11	47284302	TCCATGTGCCTCA/T
chr11:44	1	MCH	Mature red cell	MCH		11:47468569_A_G	rs3824867	11	47468569	A/G
chr11:45	2	PCT, PLT#	Platelet	PLT#		11:47481533_T_C	rs7950696	11	47481533	T/C
chr11:46	1	IRF	Immature red cell	IRF		11:47575370_A_T	rs2868996	11	47575370	A/T
chr11:47	1	LYMPH#	Lymphoid white cell	LYMPH#		11:47682725_A_T	rs60515486	11	47682725	A/T
chr11:48	1	GRAN%MYELOID	Myeloid white cell	GRAN%MYELOID		11:47799230_A_AT	rs574820692	11	47799230	A/AT
chr11:49	1	HCT, WBC#	Mature red cell, Compound white cell	WBC#		11:47888036_A_C	rs11039436	11	47888036	A/C
chr11:50	1	NEUT#, MYELOID#, GRAN#, (NEUT+EO)#, (BASO+NEUT)#	Myeloid white cell	GRAN#		11:47949368_CAAAAAAAAAAAAAAAAAAAAAAA_C	rs552557467	11	47949368	CAAAAAAAAAAAAAAAAAAAAAAA/C
chr11:51	1	EO%	Compound white cell	EO%		11:57131570_T_C	rs74628114	11	57131570	T/C
chr11:52	1	PDW	Platelet	PDW		11:57195917_G_A	rs11822910	11	57195917	G/A
chr11:53	9	MONO%, HCT, PCT, HGB, RBC#, WBC#, MPV, PLT#, RDW, MCV, RET#, EO#, MYELOID#, GRAN#, (EO+BASO)#, (NEUT+EO)#, GRAN%MYELOID	Platelet, Mature red cell, Immature red cell, Myeloid white cell, Compound white cell	RDW	HGB, RBC#, PLT#, RDW	11:61581450_A_G	rs7394579	11	61581450	A/G
chr11:54	1	NEUT#, (BASO+NEUT)#	Myeloid white cell	(BASO+NEUT)#		11:61618169_A_G	rs61897795	11	61618169	A/G
chr11:55	1	IRF	Immature red cell	IRF		11:63852716_C_T	rs10897473	11	63852716	C/T
chr11:56	1	HLSR%, HLSR#, IRF	Immature red cell	IRF		11:63974966_G_A	rs149000560	11	63974966	G/A		FERMT3
chr11:57	1	PLT#	Platelet	PLT#		11:63999240_G_C	rs3741404	11	63999240	G/C
chr11:58	1	HLSR%, HLSR#	Immature red cell	HLSR#		11:64024056_C_A	rs588177	11	64024056	C/A
chr11:59	1	MCV	Mature red cell	MCV		11:65091609_G_A	rs2904967	11	65091609	G/A
chr11:60	1	PCT	Platelet	PCT		11:65253800_A_C	rs587080	11	65253800	A/C
chr11:61	1	MCH, MCHC	Mature red cell	MCH		11:65351364_G_A	rs10160596	11	65351364	G/A
chr11:62	1	RDW	Mature red cell	RDW		11:65354150_G_A	rs11227229	11	65354150	G/A
chr11:63	1	EO#, (EO+BASO)#	Myeloid white cell	EO#		11:65369226_CA_C	rs34686164	11	65369226	CA/C
chr11:64	1	MPV	Platelet	MPV		11:65380916_G_A	rs2004649	11	65380916	G/A
chr11:65	1	PLT#	Platelet	PLT#		11:65412035_G_A	rs2448490	11	65412035	G/A
chr11:66	1	HLSR%, HLSR#, IRF	Immature red cell	IRF		11:65473798_C_A	rs10750766	11	65473798	C/A
chr11:67	3	EO%, EO#, (EO+BASO)#, EO%GRAN, NEUT%GRAN	Myeloid white cell, Compound white cell	EO#		11:65665256_A_G	rs634534	11	65665256	A/G
chr11:68	1	RBC#, MCV	Mature red cell	MCV		11:66897377_CAA_C	rs531184891	11	66897377	CAA/C
chr11:69	1	MCH	Mature red cell	MCH		11:67041966_CTTTTTTTTTTTTTTTTTTT_C	rs569598265	11	67041966	CTTTTTTTTTTTTTTTTTTT/C
chr11:70	2	MCV, MCH	Mature red cell	MCV	MCH, MCV	11:67221854_T_C	rs1790761	11	67221854	T/C
chr11:71	1	MCV	Mature red cell	MCV		11:67224391_G_A	rs12803635	11	67224391	G/A
chr11:72	1	MPV	Platelet	MPV		11:72501220_A_G	rs56133113	11	72501220	A/G
chr11:73	2	BASO%, BASO#, BASO%GRAN	Myeloid white cell, Compound white cell	BASO#		11:72943483_G_A	rs149467613	11	72943483	G/A
chr11:74	1	PCT, MPV	Platelet	MPV		11:72947934_G_A	rs11235688	11	72947934	G/A
chr11:75	1	HGB	Mature red cell	HGB		11:75531695_C_T	rs10899133	11	75531695	C/T
chr11:77	1	EO%, EO#, (EO+BASO)#, EO%GRAN, NEUT%GRAN	Myeloid white cell, Compound white cell	EO%		11:76293758_G_A	rs7936323	11	76293758	G/A
chr11:76	2	EO%, EO#, (EO+BASO)#, EO%GRAN, NEUT%GRAN	Myeloid white cell, Compound white cell	EO#		11:76299431_G_A	rs55646091	11	76299431	G/A
chr11:78	1	PLT#	Platelet	PLT#		11:85731286_C_G	rs655641	11	85731286	C/G
chr11:79	1	BASO#	Myeloid white cell	BASO#		11:89932911_TAA_T	rs200830364	11	89932911	TAA/T
chr11:80	1	BASO%	Compound white cell	BASO%		11:89951367_GA_G	rs34787918	11	89951367	GA/G
chr11:81	1	MPV	Platelet	MPV		11:94828467_TCTC_T	rs10605167	11	94828467	TCTC/T
chr11:82	1	MCV, MCH	Mature red cell	MCV		11:94886632_T_C	rs496321	11	94886632	T/C
chr11:83	1	RET%, HLSR%, RET#, HLSR#, IRF	Immature red cell	IRF		11:95308854_T_A	rs11021221	11	95308854	T/A
chr11:84	2	RET%, RDW, RET#	Mature red cell, Immature red cell	RET#		11:100453046_C_T	rs72996113	11	100453046	C/T
chr11:85	1	PCT	Platelet	PCT		11:100501571_C_G	rs1111890	11	100501571	C/G
chr11:86	1	LYMPH#	Lymphoid white cell	LYMPH#		11:100507047_G_A	rs7939778	11	100507047	G/A
chr11:87	1	RET%, HLSR%, RET#, HLSR#	Immature red cell	HLSR#		11:100638255_G_A	rs667575	11	100638255	G/A
chr11:88	4	PCT, RBC#, WBC#, MCV, MCH	Platelet, Mature red cell, Compound white cell	PCT		11:108044995_A_G	rs7129527	11	108044995	A/G
chr11:89	1	EO%, EO#, (EO+BASO)#	Myeloid white cell, Compound white cell	(EO+BASO)#		11:108165407_C_G	rs582297	11	108165407	C/G
chr11:90	1	PLT#, NEUT#, MYELOID#, GRAN#, (NEUT+EO)#, (BASO+NEUT)#	Platelet, Myeloid white cell	PLT#		11:108248774_C_G	rs192022	11	108248774	C/G
chr11:91	1	LYMPH#	Lymphoid white cell	LYMPH#		11:108406943_G_A	rs117706999	11	108406943	G/A
chr11:92	1	PCT, MPV, PLT#	Platelet	PLT#		11:113953622_G_A	rs73000929	11	113953622	G/A
chr11:93	1	MONO%, WBC#, NEUT#, MYELOID#, GRAN#, (NEUT+EO)#, (BASO+NEUT)#, GRAN%MYELOID	Myeloid white cell, Compound white cell	GRAN%MYELOID		11:113957197_G_A	rs2846630	11	113957197	G/A
chr11:94	2	MPV, PLT#	Platelet	MPV		11:113981241_A_G	rs17116384	11	113981241	A/G
chr11:95	1	WBC#, NEUT#, MYELOID#, GRAN#, (NEUT+EO)#, (BASO+NEUT)#	Myeloid white cell, Compound white cell	NEUT#		11:113984109_C_A	rs238914	11	113984109	C/A
chr11:96	1	MONO%	Compound white cell	MONO%		11:114040394_A_G	rs77669868	11	114040394	A/G
chr11:97	1	EO#	Myeloid white cell	EO#		11:116590787_G_A	rs6589563	11	116590787	G/A
chr11:98	2	RET%, HLSR%, MPV, PLT#, RDW, PDW, MCHC, RET#, HLSR#, (EO+BASO)#	Platelet, Mature red cell, Immature red cell, Myeloid white cell	PDW		11:116648917_G_C	rs964184	11	116648917	G/C
chr11:99	1	EO%, EO%GRAN, NEUT%GRAN	Myeloid white cell, Compound white cell	EO%GRAN		11:116652351_A_G	rs12274192	11	116652351	A/G
chr11:100	1	PLT#	Platelet	PLT#		11:116701669_G_A	rs2070667	11	116701669	G/A
chr11:101	1	PCT	Platelet	PCT		11:116702362_T_C	rs645901	11	116702362	T/C
chr11:102	2	EO%, EO#, (EO+BASO)#	Myeloid white cell, Compound white cell	EO#		11:116805064_T_G	rs77204473	11	116805064	T/G
chr11:103	1	WBC#, NEUT#, MONO#, MYELOID#, GRAN#, (NEUT+EO)#, (BASO+NEUT)#	Myeloid white cell, Compound white cell	WBC#		11:118081270_C_T	rs143034248	11	118081270	C/T
chr11:104	1	LYMPH#	Lymphoid white cell	LYMPH#		11:119029849_T_C	rs485030	11	119029849	T/C
chr11:105	1	NEUT%	Compound white cell	NEUT%		11:119030752_T_C	rs674424	11	119030752	T/C
chr11:106	2	PCT, PLT#	Platelet	PCT	PLT#	11:119060963_T_C	rs45535039	11	119060963	T/C
chr11:107	1	PCT	Platelet	PCT	PLT#	11:119075323_G_A	rs4938637	11	119075323	G/A
chr11:108	1	PLT#	Platelet	PLT#		11:119094647_G_A	rs11217191	11	119094647	G/A
chr11:109	1	RET%, HLSR%, RET#, HLSR#	Immature red cell	RET#		11:119130933_CT_C	rs68034047	11	119130933	CT/C
chr11:110	1	PCT	Platelet	PCT		11:119152204_CT_C	rs34775460	11	119152204	CT/C
chr11:112	2	NEUT%, LYMPH%, LYMPH#, GRAN%MYELOID	Myeloid white cell, Lymphoid white cell, Compound white cell	LYMPH#		11:122518525_A_G	rs6589939	11	122518525	A/G
chr11:111	2	MONO%, WBC#, MONO#, MYELOID#	Myeloid white cell, Compound white cell	MONO#		11:122520060_AC_A	rs144110170	11	122520060	AC/A
chr11:113	1	RDW	Mature red cell	RDW		11:122949545_C_G	rs7115329	11	122949545	C/G
chr11:114	2	NEUT%, EO%GRAN, NEUT%GRAN	Myeloid white cell, Compound white cell	NEUT%GRAN		11:126163612_T_G	rs8177376	11	126163612	T/G
chr11:115	1	MPV, PDW	Platelet	MPV		11:126285301_G_A	rs7949566	11	126285301	G/A
chr11:116	1	PLT#	Platelet	PLT#		11:126290510_A_G	rs4937127	11	126290510	A/G
chr11:117	2	MCV, MCH	Mature red cell	MCH		11:127939662_G_T	rs1425869	11	127939662	G/T
chr11:118	2	EO%, BASO%, BASO#, EO#, EO%GRAN, NEUT%GRAN, BASO%GRAN	Myeloid white cell, Compound white cell	EO%		11:128185850_G_C	rs10893844	11	128185850	G/C
chr11:119	1	EO%, EO#, (EO+BASO)#	Myeloid white cell, Compound white cell	(EO+BASO)#		11:128216692_C_T	rs4937323	11	128216692	C/T
chr11:120	1	WBC#, NEUT#, MYELOID#, GRAN#, (NEUT+EO)#, (BASO+NEUT)#	Myeloid white cell, Compound white cell	WBC#		11:128328913_G_A	rs8705	11	128328913	G/A
chr11:121	1	PCT, PLT#	Platelet	PLT#		11:128330520_T_C	rs4937333	11	128330520	T/C
chr11:122	2	MONO#, LYMPH#	Myeloid white cell, Lymphoid white cell	MONO#		11:128333016_CAT_C	rs34834119	11	128333016	CAT/C
chr11:123	1	LYMPH%	Compound white cell	LYMPH%		11:128385169_G_A	rs10790962	11	128385169	G/A
chr11:124	1	LYMPH#	Lymphoid white cell	LYMPH#		11:128482436_GA_G	rs71973827	11	128482436	GA/G
chr11:125	1	PCT, PLT#	Platelet	PCT		11:128565034_C_T	rs10893909	11	128565034	C/T
chr12:1	1	PDW	Platelet	PDW		12:727508_A_G	rs61916664	12	727508	A/G
chr12:2	1	PCT, PLT#, LYMPH#	Platelet, Lymphoid white cell	PLT#		12:740009_C_G	rs34038797	12	740009	C/G
chr12:3	1	MONO%, GRAN%MYELOID	Myeloid white cell, Compound white cell	GRAN%MYELOID		12:751514_A_G	rs61916675	12	751514	A/G
chr12:4	1	MONO#	Myeloid white cell	MONO#		12:751619_A_T	rs7487827	12	751619	A/T
chr12:5	2	EO%, EO#, EO%GRAN, NEUT%GRAN	Myeloid white cell, Compound white cell	EO%		12:980925_C_A	rs11613704	12	980925	C/A
chr12:6	3	HCT, HGB, RBC#	Mature red cell	RBC#	HCT, HCT	12:2517887_G_A	rs35407591	12	2517887	G/A
chr12:7	1	PDW	Platelet	PDW		12:3235839_C_T	rs11062517	12	3235839	C/T
chr12:8	1	EO#, (EO+BASO)#	Myeloid white cell	(EO+BASO)#		12:4318723_C_T	rs12820863	12	4318723	C/T
chr12:9	5	RBC#, WBC#, MCV, MCH, MONO#, IRF	Mature red cell, Immature red cell, Myeloid white cell, Compound white cell	MCH	HCT, HGB, MCH, MCV, RBC#	12:4331272_G_T	rs11611397	12	4331272	G/T
chr12:10	1	MPV	Platelet	MPV		12:6128443_T_C	rs216311	12	6128443	T/C		VWF
chr12:11	3	MPV, PLT#, PDW	Platelet	MPV	PLT#, MPV	12:6290541_A_G	rs4290286	12	6290541	A/G
chr12:12	1	MPV	Platelet	MPV	MPV	12:6332838_A_G	rs4764487	12	6332838	A/G
chr12:13	2	PCT, PLT#, MONO#, LYMPH#	Platelet, Myeloid white cell, Lymphoid white cell	MONO#		12:6447522_G_A	rs4149577	12	6447522	G/A
chr12:14	1	PCT	Platelet	PCT		12:6493100_G_T	rs28999107	12	6493100	G/T
chr12:15	1	MONO%, GRAN%MYELOID	Myeloid white cell, Compound white cell	MONO%		12:6493351_A_G	rs10849448	12	6493351	A/G
chr12:16	2	NEUT%, LYMPH%, PCT, WBC#, PLT#, LYMPH#	Platelet, Lymphoid white cell, Compound white cell	LYMPH#		12:6502832_G_A	rs10466905	12	6502832	G/A
chr12:17	1	MONO#	Myeloid white cell	MONO#	PLT#	12:6511657_G_A	rs4020660	12	6511657	G/A
chr12:18	1	RDW	Mature red cell	RDW		12:7112902_T_C	rs60015123	12	7112902	T/C
chr12:19	1	MPV	Platelet	MPV		12:8142199_G_GA	rs56990409	12	8142199	G/GA
chr12:20	2	NEUT%, GRAN%MYELOID	Myeloid white cell, Compound white cell	GRAN%MYELOID		12:8208244_C_T	rs11057065	12	8208244	C/T
chr12:21	4	RET%, HLSR%, RET#, HLSR#	Immature red cell	RET%		12:8851148_C_A	rs112056543	12	8851148	C/A
chr12:22	3	MONO%, LYMPH%, WBC#, LYMPH#	Lymphoid white cell, Compound white cell	LYMPH#		12:9910132_C_A	rs10844706	12	9910132	C/A
chr12:23	2	NEUT%, LYMPH%, LYMPH#	Lymphoid white cell, Compound white cell	LYMPH#		12:9912730_C_T	rs3176789	12	9912730	C/T
chr12:24	4	NEUT%, MONO%, MCV, MONO#, GRAN%MYELOID	Mature red cell, Myeloid white cell, Compound white cell	GRAN%MYELOID		12:10600368_G_A	rs2734442	12	10600368	G/A
chr12:25	1	LYMPH%, LYMPH#	Lymphoid white cell, Compound white cell	LYMPH#		12:12521151_C_A	rs61923561	12	12521151	C/A
chr12:26	1	LYMPH#	Lymphoid white cell	LYMPH#		12:12877983_A_G	rs77216612	12	12877983	A/G
chr12:27	1	HCT, HGB	Mature red cell	HCT		12:13046211_C_T	rs12811512	12	13046211	C/T
chr12:28	1	RET#	Immature red cell	RET#		12:26463082_C_T	rs11048456	12	26463082	C/T
chr12:29	1	MCV	Mature red cell	MCV		12:27033470_G_T	rs76439304	12	27033470	G/T
chr12:30	2	MPV, PLT#, PDW	Platelet	MPV	MPV	12:29435480_G_A	rs2015599	12	29435480	G/A
chr12:31	1	MPV	Platelet	MPV		12:32664437_C_T	rs61927245	12	32664437	C/T
chr12:32	1	MPV	Platelet	MPV		12:32818659_TGTGTGC_T	rs150273160	12	32818659	TGTGTGC/T
chr12:33	1	PCT	Platelet	PCT		12:48192062_A_C	rs34922454	12	48192062	A/C
chr12:34	1	LYMPH#	Lymphoid white cell	LYMPH#		12:48208368_T_C	rs11168249	12	48208368	T/C
chr12:35	1	PLT#	Platelet	PLT#		12:48212719_C_T	rs73109811	12	48212719	C/T
chr12:36	1	PCT	Platelet	PCT		12:48429776_C_T	rs733592	12	48429776	C/T
chr12:37	1	HCT, HGB	Mature red cell	HCT		12:48512285_C_A	rs4760682	12	48512285	C/A		PFKM
chr12:38	1	PLT#	Platelet	PLT#		12:48699606_TGTTTTGTTTTG_T	rs201673768	12	48699606	TGTTTTGTTTTG/T
chr12:39	1	HCT, HGB, RBC#	Mature red cell	HCT		12:48736303_C_A	rs2732480	12	48736303	C/A
chr12:40	2	MPV, PLT#, PDW	Platelet	PDW		12:49662391_C_T	rs7958679	12	49662391	C/T
chr12:41	1	WBC#, NEUT#, MYELOID#, GRAN#, (NEUT+EO)#, (BASO+NEUT)#	Myeloid white cell, Compound white cell	NEUT#		12:50758821_C_CA		12	50758821	C/CA
chr12:42	2	PCT, PLT#	Platelet	PCT		12:50930650_A_AT	rs11390181	12	50930650	A/AT
chr12:43	1	RDW	Mature red cell	RDW		12:51051006_CAAAAAAA_C	rs71086466	12	51051006	CAAAAAAA/C
chr12:44	1	MPV	Platelet	MPV		12:51673700_CTTT_C	rs781329210	12	51673700	CTTT/C
chr12:45	1	PCT, WBC#, MONO#, MYELOID#	Platelet, Myeloid white cell, Compound white cell	WBC#		12:52305786_C_T	rs1700159	12	52305786	C/T
chr12:46	1	NEUT#, GRAN#, (NEUT+EO)#, (BASO+NEUT)#	Myeloid white cell	NEUT#		12:52361653_C_G	rs111930700	12	52361653	C/G
chr12:47	1	MCV, MCH	Mature red cell	MCH		12:52461819_G_A	rs10783487	12	52461819	G/A
chr12:49	4	RBC#, MCV, MCH, RET#	Mature red cell, Immature red cell	MCV		12:53757831_A_G	rs12582170	12	53757831	A/G
chr12:48	2	NEUT%, NEUT#, GRAN#, (NEUT+EO)#, (BASO+NEUT)#	Myeloid white cell, Compound white cell	NEUT#		12:53791171_G_A	rs138952514	12	53791171	G/A
chr12:50	1	MONO%, GRAN%MYELOID	Myeloid white cell, Compound white cell	GRAN%MYELOID		12:53838259_G_A	rs550235164	12	53838259	G/A
chr12:51	1	MONO%, MPV, RDW, MCV, MCH, MONO#, GRAN%MYELOID	Platelet, Mature red cell, Myeloid white cell, Compound white cell	MPV		12:54685880_C_T	rs35979828	12	54685880	C/T
chr12:52	2	PCT, PLT#, RDW	Platelet, Mature red cell	RDW		12:54698408_G_A		12	54698408	G/A
chr12:53	3	RBC#, MPV, PLT#, PDW	Platelet, Mature red cell	MPV	MPV, PLT#	12:54717508_T_TTTCTC	rs60822569	12	54717508	T/TTTCTC
chr12:54	2	EO%, (EO+BASO)#, EO%GRAN, NEUT%GRAN	Myeloid white cell, Compound white cell	EO%		12:56401085_G_A	rs10876864	12	56401085	G/A
chr12:55	1	EO#	Myeloid white cell	EO#		12:56449435_G_A	rs7302200	12	56449435	G/A
chr12:56	1	MPV	Platelet	MPV		12:57019443_T_C	rs7973618	12	57019443	T/C
chr12:57	3	HLSR%, PDW, HLSR#	Platelet, Immature red cell	PDW	MPV, PLT#	12:57036023_G_A	rs2950393	12	57036023	G/A
chr12:58	1	PCT, MCV	Platelet, Mature red cell	PCT		12:57146069_T_G	rs2277339	12	57146069	T/G
chr12:59	1	PLT#	Platelet	PLT#		12:57151329_A_G	rs2958137	12	57151329	A/G
chr12:60	1	EO%, EO#, (EO+BASO)#, EO%GRAN, NEUT%GRAN	Myeloid white cell, Compound white cell	EO#		12:57489709_T_C	rs1059513	12	57489709	T/C
chr12:61	1	PLT#	Platelet	PLT#		12:57848639_G_A	rs3809114	12	57848639	G/A
chr12:62	1	PCT	Platelet	PCT		12:62664272_C_T	rs1074958	12	62664272	C/T
chr12:63	1	MPV, PLT#	Platelet	MPV		12:65005079_C_G	rs1716505	12	65005079	C/G
chr12:64	2	MPV, PLT#	Platelet	MPV		12:65033142_AT_A	rs68054310	12	65033142	AT/A
chr12:65	1	BASO#	Myeloid white cell	BASO#	BASO#	12:66721101_C_G	rs1691799	12	66721101	C/G
chr12:66	1	BASO%, BASO%GRAN	Myeloid white cell, Compound white cell	BASO%	BASO#	12:66779537_A_G	rs61925898	12	66779537	A/G
chr12:67	1	NEUT%, NEUT#, GRAN#, (NEUT+EO)#, (BASO+NEUT)#	Myeloid white cell, Compound white cell	NEUT%		12:69732105_T_C	rs4761234	12	69732105	T/C
chr12:68	1	MONO%, MONO#, GRAN%MYELOID	Myeloid white cell, Compound white cell	MONO#		12:69744014_C_A	rs1800973	12	69744014	C/A
chr12:69	1	PCT	Platelet	PCT		12:78220740_G_A	rs113825134	12	78220740	G/A
chr12:70	3	RBC#, MCV, MCH, NEUT#, MYELOID#, GRAN#, (NEUT+EO)#, (BASO+NEUT)#	Mature red cell, Myeloid white cell	MCH	RBC#	12:88818479_C_G	rs6538148	12	88818479	C/G
chr12:71	1	MONO#, GRAN%MYELOID	Myeloid white cell	MONO#		12:89898377_A_AT	rs35761782	12	89898377	A/AT
chr12:72	1	EO%, EO#, (EO+BASO)#, EO%GRAN, NEUT%GRAN	Myeloid white cell, Compound white cell	EO#		12:92519289_G_A	rs7135535	12	92519289	G/A
chr12:73	1	IRF	Immature red cell	IRF		12:93709892_T_C	rs4761702	12	93709892	T/C
chr12:74	1	MCV, MCH	Mature red cell	MCH		12:93758318_A_AT	rs59883166	12	93758318	A/AT
chr12:75	2	RET%, HLSR%, RET#, HLSR#, IRF	Immature red cell	HLSR%		12:95857982_TA_T	rs72449396	12	95857982	TA/T
chr12:76	1	LYMPH#	Lymphoid white cell	LYMPH#		12:101873240_A_C	rs17041439	12	101873240	A/C
chr12:77	2	MONO%, MONO#, GRAN%MYELOID	Myeloid white cell, Compound white cell	MONO#		12:108721636_G_A	rs12312487	12	108721636	G/A
chr12:78	1	MPV	Platelet	MPV		12:109250356_A_G	rs987044	12	109250356	A/G
chr12:79	1	PCT, PLT#	Platelet	PCT		12:109475012_G_T	rs4388979	12	109475012	G/T
chr12:80	1	PLT#	Platelet	PLT#		12:111800258_G_A	rs3809272	12	111800258	G/A
chr12:82	1	MONO%, MONO#	Myeloid white cell, Compound white cell	MONO#		12:111844956_C_T	rs540639423	12	111844956	C/T
chr12:83	1	MCH	Mature red cell	MCH	PLT#	12:111847740_A_G	rs3803170	12	111847740	A/G
chr12:81	5	NEUT%, EO%, LYMPH%, RET%, HLSR%, HCT, PCT, HGB, RBC#, WBC#, PLT#, RET#, HLSR#, NEUT#, MONO#, BASO#, EO#, LYMPH#, IRF, MYELOID#, GRAN#, (EO+BASO)#, (NEUT+EO)#, (BASO+NEUT)#, EO%GRAN, NEUT%GRAN	Platelet, Mature red cell, Immature red cell, Myeloid white cell, Lymphoid white cell, Compound white cell	PCT	EO#, HCT, HGB, LYMPH#, PLT#, RBC#, WBC#	12:111884608_T_C	rs3184504	12	111884608	T/C
chr12:84	1	PCT, PLT#	Platelet	PCT	PLT#	12:111885295_G_A	rs148636776	12	111885295	G/A
chr12:85	1	PLT#	Platelet	PLT#		12:111890233_AT_A	rs11348701	12	111890233	AT/A
chr12:86	1	MCV	Mature red cell	MCV		12:112003695_T_A	rs615134	12	112003695	T/A
chr12:87	1	PCT	Platelet	PCT		12:112013944_C_A	rs61941262	12	112013944	C/A
chr12:88	1	PDW	Platelet	PDW		12:112023067_G_A	rs11065961	12	112023067	G/A
chr12:89	2	PCT, WBC#, PLT#, NEUT#, MYELOID#, GRAN#, (NEUT+EO)#, (BASO+NEUT)#	Platelet, Myeloid white cell, Compound white cell	PCT		12:112088447_T_A	rs749237684	12	112088447	T/A
chr12:90	1	PCT, PLT#	Platelet	PCT		12:112248761_A_G	rs530203431	12	112248761	A/G
chr12:91	1	PLT#	Platelet	PLT#		12:112371459_AT_A	rs141043717	12	112371459	AT/A
chr12:92	1	PCT, PLT#	Platelet	PCT		12:112524720_C_CAGG	rs10661645	12	112524720	C/CAGG
chr12:93	1	RET%, RET#	Immature red cell	RET#		12:112830579_T_G	rs7314031	12	112830579	T/G
chr12:94	1	HLSR%, HLSR#	Immature red cell	HLSR#		12:112979034_AAT_A	rs35675096	12	112979034	AAT/A
chr12:95	1	PCT, PLT#	Platelet	PLT#		12:115556307_T_G	rs35427	12	115556307	T/G
chr12:96	1	MONO%, MONO#, GRAN%MYELOID	Myeloid white cell, Compound white cell	MONO%		12:116839021_C_T	rs73204034	12	116839021	C/T
chr12:97	1	MPV	Platelet	MPV		12:117478767_TTCC_T	rs34344826	12	117478767	TTCC/T
chr12:98	1	RDW	Mature red cell	RDW		12:118682751_C_T	rs428073	12	118682751	C/T
chr12:100	1	RET%, HLSR%, HLSR#	Immature red cell	HLSR%		12:120920129_AT_A	rs11352199	12	120920129	AT/A
chr12:99	4	RET%, HLSR%, RET#, HLSR#, IRF	Immature red cell	HLSR%		12:121020250_A_T	rs523522	12	121020250	A/T
chr12:101	4	RBC#, RDW, MCV, MCH	Mature red cell	MCV	MCH, MCV, RBC#, RDW	12:121154221_T_C	rs34734847	12	121154221	T/C
chr12:102	1	RET#	Immature red cell	RET#		12:121183873_G_GC	rs11438927	12	121183873	G/GC
chr12:103	1	IRF	Immature red cell	IRF		12:121223058_C_CA	rs745448634	12	121223058	C/CA
chr12:104	2	MCV, MCH, EO#	Mature red cell, Myeloid white cell	MCV		12:121363835_C_T	rs77741769	12	121363835	C/T
chr12:105	1	PCT, PLT#	Platelet	PCT		12:121414915_G_A	rs2255531	12	121414915	G/A
chr12:106	1	HGB	Mature red cell	HGB		12:121454622_C_T	rs1182933	12	121454622	C/T
chr12:107	1	RET%, PCT, MPV, PLT#, PDW	Platelet, Immature red cell	MPV	MPV	12:122216910_A_G	rs11553699	12	122216910	A/G
chr12:108	1	PCT	Platelet	PCT		12:122219787_T_C	rs9165	12	122219787	T/C
chr12:109	1	MPV	Platelet	MPV		12:122426643_T_C	rs11043280	12	122426643	T/C
chr12:110	1	MCV	Mature red cell	MCV		12:122461566_G_A	rs7954584	12	122461566	G/A
chr12:111	1	RET%	Immature red cell	RET%		12:122948907_T_C	rs116896792	12	122948907	T/C
chr12:112	1	MPV	Platelet	MPV		12:123493123_A_G	rs12820906	12	123493123	A/G
chr12:113	4	NEUT%, LYMPH%, PCT, PLT#	Platelet, Compound white cell	LYMPH%		12:123771015_G_A	rs71444571	12	123771015	G/A
chr12:114	1	LYMPH#	Lymphoid white cell	LYMPH#		12:123895906_G_C	rs28577594	12	123895906	G/C
chr12:115	1	LYMPH#	Lymphoid white cell	LYMPH#		12:124399155_G_A	rs79478560	12	124399155	G/A
chr12:116	1	RET#	Immature red cell	RET#		12:124409502_G_A	rs7133378	12	124409502	G/A
chr12:117	1	WBC#	Compound white cell	WBC#		12:124421453_T_C	rs9863	12	124421453	T/C
chr12:118	1	RDW	Mature red cell	RDW		12:132434391_G_T	rs57565032	12	132434391	G/T
chr12:119	1	RBC#	Mature red cell	RBC#		12:133112394_CGT_C	rs34390795	12	133112394	CGT/C
chr13:1	1	MPV, PDW	Platelet	MPV		13:28158035_G_C	rs76900683	13	28158035	G/C
chr13:2	1	MONO#	Myeloid white cell	MONO#		13:28542961_C_G	rs1805106	13	28542961	C/G
chr13:3	1	MONO#	Myeloid white cell	MONO#		13:28597187_C_T	rs61946325	13	28597187	C/T
chr13:5	1	MONO%, WBC#, MONO#, MYELOID#, GRAN%MYELOID	Myeloid white cell, Compound white cell	MONO#		13:28604007_T_C	rs76428106	13	28604007	T/C
chr13:4	3	MONO%, LYMPH%, WBC#, NEUT#, MONO#, MYELOID#, GRAN#, (NEUT+EO)#, (BASO+NEUT)#, GRAN%MYELOID	Myeloid white cell, Compound white cell	MONO#		13:28637838_A_G	rs9554228	13	28637838	A/G
chr13:6	1	MONO#	Myeloid white cell	MONO#		13:28649996_C_A	rs189992044	13	28649996	C/A
chr13:7	1	MYELOID#	Myeloid white cell	MYELOID#		13:28674797_G_A	rs117145034	13	28674797	G/A
chr13:8	1	MONO%, MONO#, GRAN%MYELOID	Myeloid white cell, Compound white cell	MONO#		13:28842950_C_CT	rs377741153	13	28842950	C/CT
chr13:9	2	HCT, HGB	Mature red cell	HGB		13:29239630_T_C	rs1340818	13	29239630	T/C
chr13:11	1	MCV	Mature red cell	MCV		13:31071795_G_A	rs9508759	13	31071795	G/A
chr13:10	2	MCV, MCH	Mature red cell	MCV		13:31073866_G_C	rs9579586	13	31073866	G/C
chr13:12	2	MPV, PLT#	Platelet	MPV	PLT#	13:33180044_T_TC	rs532990872	13	33180044	T/TC
chr13:13	1	EO%, EO#, (EO+BASO)#, EO%GRAN, NEUT%GRAN	Myeloid white cell, Compound white cell	EO%		13:40355913_T_C	rs9532434	13	40355913	T/C
chr13:14	1	MONO%, GRAN%MYELOID	Myeloid white cell, Compound white cell	MONO%		13:40974023_G_A	rs77526211	13	40974023	G/A
chr13:15	1	NEUT%	Compound white cell	NEUT%		13:40975937_C_T	rs6563831	13	40975937	C/T
chr13:16	1	MONO%, MONO#, GRAN%MYELOID	Myeloid white cell, Compound white cell	MONO%		13:41002641_T_C	rs1892548	13	41002641	T/C
chr13:17	1	MCV	Mature red cell	MCV		13:41160270_T_C	rs9532563	13	41160270	T/C
chr13:18	4	EO%, MONO%, MCH, MONO#, EO#, (EO+BASO)#, GRAN%MYELOID, EO%GRAN	Mature red cell, Myeloid white cell, Compound white cell	GRAN%MYELOID		13:41216534_C_T	rs4325427	13	41216534	C/T
chr13:19	1	RBC#	Mature red cell	RBC#		13:41254104_C_A	rs9549260	13	41254104	C/A
chr13:20	1	NEUT%GRAN	Myeloid white cell	NEUT%GRAN		13:41347517_A_G	rs9315786	13	41347517	A/G
chr13:21	1	PCT	Platelet	PCT		13:41493917_A_AAAT	rs34213683	13	41493917	A/AAAT
chr13:22	2	NEUT%, LYMPH%, LYMPH#	Lymphoid white cell, Compound white cell	LYMPH#		13:41557090_CT_C	rs149282647	13	41557090	CT/C
chr13:23	1	LYMPH%	Compound white cell	LYMPH%		13:43026661_G_A	rs1830790	13	43026661	G/A
chr13:24	1	HLSR%, HLSR#, IRF	Immature red cell	HLSR%		13:45588205_A_G	rs73181516	13	45588205	A/G
chr13:25	1	MPV	Platelet	MPV		13:47242857_CGGTGGCGG_C	rs143636430	13	47242857	CGGTGGCGG/C
chr13:26	1	PDW	Platelet	PDW		13:47246824_C_G	rs9534463	13	47246824	C/G
chr13:27	1	PDW	Platelet	PDW		13:47250344_C_T	rs11620465	13	47250344	C/T
chr13:28	2	NEUT#, MONO#, MYELOID#, GRAN#, (NEUT+EO)#, (BASO+NEUT)#	Myeloid white cell	MONO#		13:50123270_TA_T	rs66645127	13	50123270	TA/T
chr13:29	1	EO%, EO%GRAN	Myeloid white cell, Compound white cell	EO%		13:50954721_G_A	rs201798	13	50954721	G/A
chr13:30	1	RET%, HLSR%, RET#, HLSR#	Immature red cell	HLSR%		13:51388960_C_T	rs9535495	13	51388960	C/T
chr13:31	2	PCT, PLT#	Platelet	PCT		13:71236611_T_A	rs670180	13	71236611	T/A
chr13:32	1	PCT	Platelet	PCT		13:72342605_A_G	rs9572786	13	72342605	A/G
chr13:33	1	MONO%, MONO#, GRAN%MYELOID	Myeloid white cell, Compound white cell	MONO%		13:72513420_A_G	rs73217470	13	72513420	A/G
chr13:34	2	MCV, MCH	Mature red cell	MCV		13:73275607_T_C	rs184739375	13	73275607	T/C
chr13:35	2	LYMPH%, LYMPH#	Lymphoid white cell, Compound white cell	LYMPH#		13:74702540_CA_C	rs66504755	13	74702540	CA/C
chr13:36	1	EO%	Compound white cell	EO%		13:74704287_C_T	rs9600235	13	74704287	C/T
chr13:37	2	RBC#, MCV, MCH	Mature red cell	MCV		13:76057383_G_A	rs9573567	13	76057383	G/A
chr13:38	1	MPV	Platelet	MPV		13:76058971_T_C	rs9573569	13	76058971	T/C
chr13:39	1	PLT#	Platelet	PLT#		13:95894627_G_A	rs9524862	13	95894627	G/A
chr13:40	2	PCT, PLT#	Platelet	PLT#	PLT#	13:95899716_C_A	rs4148435	13	95899716	C/A
chr13:41	1	PCT	Platelet	PCT		13:95901241_C_T	rs4773860	13	95901241	C/T
chr13:42	2	EO%, EO#, (EO+BASO)#, EO%GRAN, NEUT%GRAN	Myeloid white cell, Compound white cell	EO#		13:99877471_C_T	rs7332672	13	99877471	C/T
chr13:43	2	PCT, WBC#, PLT#, PDW, MYELOID#	Platelet, Myeloid white cell, Compound white cell	PCT		13:108960385_T_A	rs374039502	13	108960385	T/A
chr13:44	1	MONO%, GRAN%MYELOID	Myeloid white cell, Compound white cell	MONO%		13:108993494_A_G	rs12874404	13	108993494	A/G
chr13:45	1	MONO#	Myeloid white cell	MONO#		13:109003805_C_T	rs150861794	13	109003805	C/T
chr13:46	1	RBC#	Mature red cell	RBC#		13:109412704_A_G	rs9521011	13	109412704	A/G
chr13:47	1	MCV, MCH	Mature red cell	MCH		13:109419159_G_T	rs9521017	13	109419159	G/T
chr13:48	1	MONO#	Myeloid white cell	MONO#		13:109812085_G_GC	rs75900305	13	109812085	G/GC
chr13:49	1	MONO%, GRAN%MYELOID	Myeloid white cell, Compound white cell	MONO%		13:110011839_T_C	rs9555596	13	110011839	T/C
chr13:50	1	MONO#	Myeloid white cell	MONO#		13:110026928_T_C	rs1887639	13	110026928	T/C
chr13:51	1	MCV, MCH	Mature red cell	MCH		13:110402066_A_T	rs61358232	13	110402066	A/T
chr13:52	1	RET%	Immature red cell	RET%		13:110411642_A_C	rs754205	13	110411642	A/C
chr13:53	1	PCT, PLT#	Platelet	PLT#		13:110492626_C_T	rs11841319	13	110492626	C/T
chr13:54	1	MONO#	Myeloid white cell	MONO#		13:110820255_T_G	rs58814158	13	110820255	T/G
chr13:55	3	RET%, RDW, MCV	Mature red cell, Immature red cell	RDW		13:113352916_A_G	rs76533333	13	113352916	A/G
chr13:56	1	RDW	Mature red cell	RDW		13:113479820_A_G		13	113479820	A/G
chr13:57	1	MCV, MCH	Mature red cell	MCH		13:113853035_A_G	rs61966459	13	113853035	A/G
chr13:58	1	PDW	Platelet	PDW		13:113911532_C_G	rs9549367	13	113911532	C/G
chr13:59	1	PDW	Platelet	PDW		13:114012509_C_T	rs117748422	13	114012509	C/T
chr13:60	1	MPV, PLT#, PDW	Platelet	PDW	MPV	13:114016886_G_C	rs4907622	13	114016886	G/C
chr13:61	1	MPV	Platelet	MPV		13:114024868_T_C	rs57567837	13	114024868	T/C
chr13:62	1	RBC#, RDW	Mature red cell	RDW		13:114551993_T_C	rs6602909	13	114551993	T/C
chr13:63	1	LYMPH#	Lymphoid white cell	LYMPH#		13:114633330_T_C	rs73579370	13	114633330	T/C
chr13:64	1	LYMPH#	Lymphoid white cell	LYMPH#		13:114920867_G_A		13	114920867	G/A
chr13:65	1	LYMPH#	Lymphoid white cell	LYMPH#		13:114947510_G_A	rs547320937	13	114947510	G/A
chr14:1	1	HCT	Mature red cell	HCT		14:21542766_A_G	rs12889267	14	21542766	A/G
chr14:2	3	RET%, HLSR%, RDW, MCV, MCH, RET#, HLSR#	Mature red cell, Immature red cell	RDW		14:23494277_A_G	rs8013143	14	23494277	A/G
chr14:3	1	RDW	Mature red cell	RDW		14:23514235_C_T	rs60432013	14	23514235	C/T
chr14:4	1	BASO#	Myeloid white cell	BASO#		14:23577198_C_T	rs9743723	14	23577198	C/T
chr14:5	1	BASO%, BASO%GRAN	Myeloid white cell, Compound white cell	BASO%		14:23585333_C_T	rs4982731	14	23585333	C/T
chr14:6	1	EO%, (EO+BASO)#, NEUT%GRAN	Myeloid white cell, Compound white cell	NEUT%GRAN		14:23587046_A_C	rs147453535	14	23587046	A/C
chr14:7	1	MONO%	Compound white cell	MONO%		14:23587838_G_T	rs141903485	14	23587838	G/T
chr14:8	1	EO%, EO#, EO%GRAN	Myeloid white cell, Compound white cell	EO#		14:23589057_G_A	rs2239633	14	23589057	G/A
chr14:9	1	NEUT%, MONO%, MONO#, (EO+BASO)#, GRAN%MYELOID, NEUT%GRAN	Myeloid white cell, Compound white cell	MONO%		14:23589349_A_G	rs2239630	14	23589349	A/G
chr14:10	1	BASO%, BASO#, BASO%GRAN	Myeloid white cell, Compound white cell	BASO%		14:23592517_C_T	rs28479481	14	23592517	C/T
chr14:11	3	LYMPH%, WBC#, NEUT#, MONO#, EO#, MYELOID#, GRAN#, (EO+BASO)#, (NEUT+EO)#, (BASO+NEUT)#	Myeloid white cell, Compound white cell	MONO#		14:25461989_T_C	rs2038700	14	25461989	T/C
chr14:12	1	MPV	Platelet	MPV		14:31362510_G_T	rs12897108	14	31362510	G/T
chr14:13	1	HCT	Mature red cell	HCT		14:34646269_C_T	rs797343	14	34646269	C/T
chr14:14	3	RET%, HLSR%, MCV, RET#, HLSR#, IRF	Mature red cell, Immature red cell	HLSR%		14:35286162_G_A	rs17592366	14	35286162	G/A
chr14:15	1	MONO#	Myeloid white cell	MONO#		14:35355300_A_G	rs1400745	14	35355300	A/G
chr14:16	1	LYMPH#	Lymphoid white cell	LYMPH#		14:35559126_C_T	rs2038255	14	35559126	C/T
chr14:17	1	MONO%	Compound white cell	MONO%		14:35572163_G_A	rs111778408	14	35572163	G/A
chr14:18	1	GRAN%MYELOID	Myeloid white cell	GRAN%MYELOID		14:35600022_T_A	rs11621710	14	35600022	T/A
chr14:19	1	LYMPH#	Lymphoid white cell	LYMPH#		14:35871093_C_T	rs696	14	35871093	C/T
chr14:20	2	EO%, EO#, (EO+BASO)#, EO%GRAN, NEUT%GRAN	Myeloid white cell, Compound white cell	EO#		14:35882492_G_T	rs8020739	14	35882492	G/T
chr14:21	1	MCV, MCH	Mature red cell	MCH		14:37688129_CAA_C	rs150658949	14	37688129	CAA/C
chr14:22	1	MPV	Platelet	MPV		14:51113398_T_C	rs3015497	14	51113398	T/C
chr14:23	1	MPV	Platelet	MPV		14:51208673_G_A	rs146291102	14	51208673	G/A
chr14:24	1	PCT	Platelet	PCT		14:55172429_C_T	rs8012145	14	55172429	C/T
chr14:25	2	MPV, PDW	Platelet	MPV	MPV	14:55664889_A_C	rs80226907	14	55664889	A/C
chr14:26	1	PLT#	Platelet	PLT#		14:55897538_A_G	rs4470077	14	55897538	A/G
chr14:27	3	RDW, MCV, MCH	Mature red cell	RDW		14:58759960_A_AT		14	58759960	A/AT
chr14:28	1	RDW	Mature red cell	RDW		14:64233717_A_G	rs8008068	14	64233717	A/G
chr14:29	1	HCT, HGB, RBC#	Mature red cell	HGB		14:64703593_G_T	rs1256061	14	64703593	G/T
chr14:30	1	LYMPH#	Lymphoid white cell	LYMPH#		14:64926097_T_C	rs2281603	14	64926097	T/C
chr14:31	1	LYMPH%	Compound white cell	LYMPH%		14:64960562_C_CA	rs34544996	14	64960562	C/CA
chr14:32	1	RDW	Mature red cell	RDW		14:65256188_A_G	rs11851199	14	65256188	A/G
chr14:33	1	MCHC	Mature red cell	MCHC		14:65263590_C_CT	rs3215645	14	65263590	C/CT
chr14:34	3	RET%, HLSR%, RDW, RET#, HLSR#	Mature red cell, Immature red cell	RDW		14:65283676_G_A	rs2285002	14	65283676	G/A
chr14:35	1	PLT#	Platelet	PLT#		14:65487451_C_CT		14	65487451	C/CT
chr14:36	1	RBC#, MPV, MCV, MCH, MCHC	Platelet, Mature red cell	MCH	MCH, MCHC, MCV	14:65487694_T_C	rs11627485	14	65487694	T/C
chr14:37	1	PCT	Platelet	PCT		14:65799876_G_A	rs11158588	14	65799876	G/A
chr14:38	1	HLSR%, HLSR#, IRF	Immature red cell	IRF		14:67883624_A_C	rs17248895	14	67883624	A/C
chr14:39	1	MCV	Mature red cell	MCV		14:68329020_G_A	rs72725119	14	68329020	G/A
chr14:40	4	PCT, RBC#, MPV, PLT#, MCH	Platelet, Mature red cell	PLT#	PLT#	14:68481566_CAA_C	rs369495964	14	68481566	CAA/C
chr14:41	1	WBC#, NEUT#, MYELOID#, GRAN#, (NEUT+EO)#, (BASO+NEUT)#	Myeloid white cell, Compound white cell	WBC#		14:69179971_C_T	rs10138752	14	69179971	C/T
chr14:42	1	MPV	Platelet	MPV		14:69212885_A_G	rs12589699	14	69212885	A/G
chr14:43	1	MPV	Platelet	MPV		14:69342250_C_T	rs2073307	14	69342250	C/T
chr14:44	1	MPV, PDW	Platelet	MPV	PLT#	14:69425467_T_C	rs117672662	14	69425467	T/C
chr14:45	1	MPV, PLT#	Platelet	MPV		14:69452088_A_G	rs10220411	14	69452088	A/G
chr14:46	1	PLT#	Platelet	PLT#	PLT#	14:69489056_C_T	rs191021045	14	69489056	C/T
chr14:47	1	PDW	Platelet	PDW		14:69490471_T_G	rs73275566	14	69490471	T/G
chr14:48	2	MPV, PLT#	Platelet	MPV		14:69596083_A_G	rs77327054	14	69596083	A/G
chr14:49	1	GRAN%MYELOID	Myeloid white cell	GRAN%MYELOID		14:69912282_G_GTTAG		14	69912282	G/GTTAG
chr14:50	1	RDW, MCH	Mature red cell	RDW		14:70354858_A_C	rs1958078	14	70354858	A/C
chr14:51	1	RDW	Mature red cell	RDW		14:73706169_T_G	rs1145949	14	73706169	T/G
chr14:52	2	RET%, HLSR%, HGB, RET#, HLSR#, IRF	Mature red cell, Immature red cell	RET%		14:74208345_CGCTCCTCTGCAGGCTTCCGCA_C	rs533217053	14	74208345	CGCTCCTCTGCAGGCTTCCGCA/C
chr14:53	1	MCH	Mature red cell	MCH		14:74238030_G_A	rs144991697	14	74238030	G/A
chr14:54	1	MCV	Mature red cell	MCV		14:74341685_C_T	rs142209667	14	74341685	C/T
chr14:55	2	RDW, MCV	Mature red cell	RDW		14:74547318_T_A	rs7148979	14	74547318	T/A
chr14:56	1	PLT#	Platelet	PLT#		14:75228647_A_C	rs7146395	14	75228647	A/C
chr14:57	1	EO%, EO#, (EO+BASO)#, EO%GRAN, NEUT%GRAN	Myeloid white cell, Compound white cell	EO%GRAN		14:75975648_C_G	rs175705	14	75975648	C/G
chr14:58	1	LYMPH#	Lymphoid white cell	LYMPH#		14:75981856_T_C	rs175714	14	75981856	T/C
chr14:59	2	WBC#, MYELOID#, GRAN#, (BASO+NEUT)#	Myeloid white cell, Compound white cell	GRAN#		14:77862679_GC_G	rs11361923	14	77862679	GC/G
chr14:60	1	NEUT%, NEUT#, (NEUT+EO)#	Myeloid white cell, Compound white cell	(NEUT+EO)#		14:77961609_G_C	rs11625487	14	77961609	G/C
chr14:61	1	RDW	Mature red cell	RDW		14:78112393_G_A	rs59721556	14	78112393	G/A
chr14:62	1	PCT, PLT#	Platelet	PCT		14:81884515_A_G	rs3844535	14	81884515	A/G
chr14:63	1	MPV	Platelet	MPV		14:92245983_G_C	rs61237505	14	92245983	G/C
chr14:64	1	LYMPH%	Compound white cell	LYMPH%		14:93012625_G_A	rs61409971	14	93012625	G/A
chr14:65	4	PCT, WBC#, NEUT#, MONO#, EO#, MYELOID#, GRAN#, (EO+BASO)#, (NEUT+EO)#	Platelet, Myeloid white cell, Compound white cell	MYELOID#		14:93114787_G_A	rs72699866	14	93114787	G/A
chr14:66	1	(BASO+NEUT)#	Myeloid white cell	(BASO+NEUT)#		14:93118669_G_A	rs3742716	14	93118669	G/A
chr14:67	1	PCT	Platelet	PCT	PLT#	14:93516398_T_G	rs36084521	14	93516398	T/G
chr14:68	1	EO%, EO#, (EO+BASO)#, EO%GRAN, NEUT%GRAN	Myeloid white cell, Compound white cell	EO#		14:94417531_T_C	rs11555542	14	94417531	T/C
chr14:69	1	PLT#	Platelet	PLT#		14:94847262_T_A	rs17580	14	94847262	T/A
chr14:70	1	MCV, MCH	Mature red cell	MCV		14:96003198_G_A	rs35362007	14	96003198	G/A
chr14:71	1	PCT	Platelet	PCT		14:101172443_T_C	rs9324022	14	101172443	T/C
chr14:72	1	PCT, PLT#	Platelet	PCT		14:101176769_G_A	rs1555405	14	101176769	G/A
chr14:73	1	RDW	Mature red cell	RDW		14:102614877_CA_C	rs57236717	14	102614877	CA/C
chr14:74	1	PLT#	Platelet	PLT#		14:102904179_G_C	rs1190545	14	102904179	G/C
chr14:75	1	PCT	Platelet	PCT		14:102984274_G_C	rs3936840	14	102984274	G/C
chr14:76	1	MCV, MCH	Mature red cell	MCH		14:102994065_T_C	rs4900538	14	102994065	T/C
chr14:78	2	PCT, MPV, PLT#	Platelet	PLT#		14:103081465_G_GC	rs11382616	14	103081465	G/GC
chr14:77	2	HLSR%, HLSR#, IRF	Immature red cell	IRF		14:103190362_A_G	rs11628569	14	103190362	A/G
chr14:79	2	LYMPH%, LYMPH#	Lymphoid white cell, Compound white cell	LYMPH#		14:103382038_A_C	rs2224234	14	103382038	A/C
chr14:80	2	PCT, MPV, PLT#, PDW	Platelet	MPV	MPV, PLT#	14:103566835_C_G		14	103566835	C/G
chr14:81	1	MPV	Platelet	MPV		14:103576444_C_G		14	103576444	C/G
chr14:83	1	MCH	Mature red cell	MCH	MCH	14:103846799_C_T	rs77697190	14	103846799	C/T
chr14:82	3	MONO%, MONO#, GRAN%MYELOID	Myeloid white cell, Compound white cell	MONO#		14:103847287_T_A	rs8022179	14	103847287	T/A
chr14:85	1	MCV	Mature red cell	MCV		14:104007500_C_T	rs11160753	14	104007500	C/T
chr14:84	2	RET#, HLSR#	Immature red cell	RET#		14:104017793_G_A	rs12893668	14	104017793	G/A
chr14:86	2	MPV, PLT#, PDW	Platelet	MPV	MPV	14:105758964_C_T	rs4555082	14	105758964	C/T
chr15:1	1	RDW	Mature red cell	RDW		15:31540989_A_G	rs8024893	15	31540989	A/G
chr15:2	2	PCT, PLT#	Platelet	PCT		15:39274752_T_G	rs2411233	15	39274752	T/G
chr15:3	1	MCH	Mature red cell	MCH		15:40284208_T_A	rs28714278	15	40284208	T/A
chr15:4	1	RET%, HLSR%, RDW	Mature red cell, Immature red cell	RDW		15:40306334_C_A	rs12050884	15	40306334	C/A
chr15:5	2	EO%, EO%GRAN	Myeloid white cell, Compound white cell	EO%GRAN		15:41774423_A_G	rs1942	15	41774423	A/G
chr15:6	1	NEUT%, NEUT#, (NEUT+EO)#, (BASO+NEUT)#, NEUT%GRAN	Myeloid white cell, Compound white cell	NEUT%		15:41782684_A_C	rs12440045	15	41782684	A/C
chr15:7	1	LYMPH%	Compound white cell	LYMPH%		15:41787972_C_G	rs1655557	15	41787972	C/G
chr15:8	2	LYMPH%, WBC#, NEUT#, MYELOID#, GRAN#, (NEUT+EO)#, (BASO+NEUT)#	Myeloid white cell, Compound white cell	MYELOID#		15:42233673_T_A	rs4924590	15	42233673	T/A
chr15:9	1	MONO#	Myeloid white cell	MONO#		15:42235032_A_G	rs17739167	15	42235032	A/G
chr15:10	4	WBC#, PLT#, NEUT#, MONO#, MYELOID#, GRAN#, (NEUT+EO)#, (BASO+NEUT)#	Platelet, Myeloid white cell, Compound white cell	MONO#		15:42250306_A_AGATTGTTG		15	42250306	A/AGATTGTTG
chr15:11	1	MONO%, MONO#, GRAN%MYELOID	Myeloid white cell, Compound white cell	MONO%		15:42651900_G_C	rs149698681	15	42651900	G/C
chr15:12	3	MONO%, HCT, PCT, HGB, PLT#, MCH	Platelet, Mature red cell, Compound white cell	PCT	HGB, PLT#	15:43820717_C_T	rs55707100	15	43820717	C/T
chr15:13	1	MCH	Mature red cell	MCH		15:44720011_C_T	rs116908763	15	44720011	C/T
chr15:14	1	BASO%, BASO%GRAN	Myeloid white cell, Compound white cell	BASO%		15:50219253_C_T	rs4386084	15	50219253	C/T
chr15:15	1	GRAN%MYELOID	Myeloid white cell	GRAN%MYELOID		15:50797991_A_C	rs11854087	15	50797991	A/C
chr15:16	1	WBC#, MYELOID#, GRAN#, (NEUT+EO)#	Myeloid white cell, Compound white cell	WBC#		15:50800095_G_A	rs3131610	15	50800095	G/A
chr15:17	2	NEUT#, (BASO+NEUT)#	Myeloid white cell	NEUT#		15:51055822_A_G	rs12905525	15	51055822	A/G
chr15:18	1	MCV, MCH	Mature red cell	MCV		15:56545985_A_C	rs2713936	15	56545985	A/C
chr15:19	1	RDW	Mature red cell	RDW		15:56624382_G_A	rs7168886	15	56624382	G/A
chr15:20	1	PLT#	Platelet	PLT#		15:57078278_G_A	rs7178196	15	57078278	G/A
chr15:21	1	PDW	Platelet	PDW		15:57179300_A_G	rs2278613	15	57179300	A/G
chr15:22	1	MPV	Platelet	MPV		15:57498691_T_G	rs2733310	15	57498691	T/G
chr15:23	1	HGB	Mature red cell	HGB		15:58727325_A_G	rs261332	15	58727325	A/G
chr15:24	2	RET%, HLSR%, RET#, HLSR#	Immature red cell	HLSR%		15:62800455_A_G	rs812957	15	62800455	A/G
chr15:25	1	IRF	Immature red cell	IRF		15:62852953_A_G	rs59191668	15	62852953	A/G
chr15:26	1	IRF	Immature red cell	IRF		15:63079543_T_A	rs8041447	15	63079543	T/A
chr15:27	1	HLSR%, HLSR#, IRF	Immature red cell	IRF		15:63092900_G_C	rs35997243	15	63092900	G/C
chr15:28	1	MPV, PLT#, PDW	Platelet	MPV	PLT#, MPV	15:63341996_T_C	rs11071720	15	63341996	T/C
chr15:29	1	HLSR%, RET#, HLSR#	Immature red cell	HLSR#		15:63798569_GA_G	rs35639661	15	63798569	GA/G
chr15:30	1	RET%	Immature red cell	RET%		15:63998914_CTT_C	rs34366173	15	63998914	CTT/C
chr15:31	1	PDW	Platelet	PDW		15:64349614_G_A	rs141207816	15	64349614	G/A
chr15:32	3	MONO%, MONO#, MYELOID#	Myeloid white cell, Compound white cell	MONO#		15:64629873_A_G	rs7180079	15	64629873	A/G
chr15:33	1	WBC#, NEUT#, GRAN#, (NEUT+EO)#, (BASO+NEUT)#	Myeloid white cell, Compound white cell	WBC#		15:64654967_A_T	rs60606273	15	64654967	A/T
chr15:34	3	MPV, PLT#, PDW	Platelet	PDW	MPV, PLT#	15:65191448_G_T	rs1684053	15	65191448	G/T
chr15:35	1	MONO%, MONO#, GRAN%MYELOID	Myeloid white cell, Compound white cell	MONO%		15:65742390_C_T	rs28574727	15	65742390	C/T
chr15:36	2	MCH, MCHC	Mature red cell	MCH		15:66054349_T_C	rs7181649	15	66054349	T/C
chr15:37	4	RBC#, MCV, MCH, MCHC	Mature red cell	MCH	MCV	15:66070693_C_T	rs2572207	15	66070693	C/T
chr15:38	2	HGB, MCV	Mature red cell	MCV	MCH, MCV	15:66075872_C_T	rs2414884	15	66075872	C/T
chr15:39	1	HGB	Mature red cell	HGB		15:66944221_T_TA	rs11377084	15	66944221	T/TA
chr15:40	2	EO%, EO#, (EO+BASO)#, EO%GRAN	Myeloid white cell, Compound white cell	EO#		15:67449660_A_G	rs2033784	15	67449660	A/G
chr15:41	1	RBC#	Mature red cell	RBC#		15:72118777_G_C	rs2625529	15	72118777	G/C
chr15:42	1	PDW	Platelet	PDW		15:75019449_C_T	rs2470893	15	75019449	C/T
chr15:43	1	RBC#	Mature red cell	RBC#		15:75052495_C_T	rs12903896	15	75052495	C/T
chr15:44	2	NEUT%, MONO%, GRAN%MYELOID	Myeloid white cell, Compound white cell	GRAN%MYELOID		15:75139426_A_G		15	75139426	A/G
chr15:45	1	MONO#	Myeloid white cell	MONO#		15:75201736_CT_C	rs67631345	15	75201736	CT/C
chr15:46	1	MCV	Mature red cell	MCV	MCV	15:75292732_A_AT	rs35154717	15	75292732	A/AT
chr15:47	1	HCT, HGB, RBC#	Mature red cell	HCT	HGB	15:76298744_A_G	rs11072567	15	76298744	A/G
chr15:48	1	HCT, RBC#	Mature red cell	HCT		15:76302910_C_G	rs74024059	15	76302910	C/G
chr15:49	1	PCT	Platelet	PCT		15:77266051_G_A	rs62027291	15	77266051	G/A
chr15:50	3	RET%, HCT, RDW, MCHC, RET#	Mature red cell, Immature red cell	RDW	MCHC	15:78537155_T_C	rs1879154	15	78537155	T/C
chr15:51	1	RBC#	Mature red cell	RBC#		15:78551927_A_G	rs11638511	15	78551927	A/G
chr15:52	1	RDW	Mature red cell	RDW		15:78565820_C_T	rs11853189	15	78565820	C/T
chr15:53	2	EO%, MONO%, MONO#, EO#, (EO+BASO)#, GRAN%MYELOID, EO%GRAN, NEUT%GRAN	Myeloid white cell, Compound white cell	MONO#		15:80222572_T_G	rs12916091	15	80222572	T/G
chr15:54	1	EO%GRAN	Myeloid white cell	EO%GRAN		15:80255209_C_T	rs2562754	15	80255209	C/T
chr15:55	3	EO%, MONO%, MONO#, EO#, (EO+BASO)#, GRAN%MYELOID, NEUT%GRAN	Myeloid white cell, Compound white cell	MONO#		15:80260014_T_C		15	80260014	T/C
chr15:56	2	RET%, HLSR%, RET#, HLSR#	Immature red cell	RET#		15:80363253_C_T	rs4778581	15	80363253	C/T
chr15:57	1	MONO%, GRAN%MYELOID	Myeloid white cell, Compound white cell	MONO%		15:86122779_T_C		15	86122779	T/C
chr15:58	1	MCV	Mature red cell	MCV		15:86249722_G_A	rs74346567	15	86249722	G/A
chr15:59	1	EO%, EO%GRAN, NEUT%GRAN	Myeloid white cell, Compound white cell	EO%		15:86297085_T_A	rs35740288	15	86297085	T/A
[truncated: 708 more rows]
