# Supplementary material for: The Allelic Landscape of Human Blood Cell Trait Variation and Links to Common Complex Disease
Source: Cell. 2016 Nov 17;167(5):1415–1429.e19. doi: 10.1016/j.cell.2016.10.042 (PMC5300907; doi:10.1016/j.cell.2016.10.042)
Supplement: Table S4. Summary of Associated Variants and Their Consequences, Related to Figures 3, 4, and 5 and the STAR Methods — Summary statistics and annotations for each conditionally significant variant. Each row corresponds to a variant-trait association. Effect size estimates, standard errors, p values and -log10 (p values) from the univariable meta-analysis are given for each of the 6,736 variant-index associations, ordered by chromosome and position (all coordinates are with respect to GRCh37) as well as summary statistics from the conditional analyses. All effect size estimates (given as per-standard deviation changes) and allele frequencies correspond to additive models. The REF allele is the baseline allele and ALT allele the effect allele. For variants with ancestral allele annotations, the ancestral allele and derived allele frequency are given. Further variant annotation is provided using the Ensembl Variant Effect Predictor using the “most severe” option (McLaren et al., 2016). Genes, in which we identify variants, known to cause relevant rare diseases from the ClinVar database are also provided. [file mmc4.xlsx]

## Sheet: ST4
Supplemental Table 4. Summary of associated variants and their consequences
																Univariable Analyses					Multiple Regression ("Conditional") Analyses
Associated Blood Index	Associated Blood Index Class	Locus ID	Unique Variant ID	rsID (where available)	Chr (GRCh37)	BP (GRCh37)	REF/ALT (GRCh37)	Minor Allele	Ancestral Allele	Frequency Class	Alternative Allele Frequency	Minor Allele Frequency	Derived Allele Frequency	Lead Association for Variant	Lead Variant for Locus	Estimate of Effect Direction (REF=Baseline, ALT=Effect)	Estimate of Additive Allelic Effect (REF=Baseline, ALT=Effect)	Standard Error of Estimator	-log₁₀ P	Unadjusted R²	Estimate of Effect Direction (REF=Baseline, ALT=Effect)	Estimate of Additive Allelic Effect (REF=Baseline, ALT=Effect)	Standard Error of Estimator	-log₁₀ P	Most Serious VEP Consequence of Variant	VEP IMPACT of Most Serious Consequence	Gene Symbol(s) for Most Serious Consequence	Ensembl Gene ID(s) for Most Serious Consequence	ClinVar Variant Disease Name	ClinVar Clinical Significance
PLT#	Platelet	chr1:1	1:2146165_C_A	rs78265569	1	2146165	C/A	A	C	Common	0.0894	0.0894	0.0894	TRUE	TRUE	-	-0.0457835	0.00647863	11.8	0.000341281	-	-0.038942	0.005577	11.536	intron_variant	MODIFIER	RP11-181G12.4	ENSG00000234396
PCT	Platelet	chr1:1	1:2146165_C_A	rs78265569	1	2146165	C/A	A	C	Common	0.0894	0.0894	0.0894	FALSE	TRUE	-	-0.0403757	0.00650085	9.27814	0.000265421	-	-0.036002	0.0056952	9.5857	intron_variant	MODIFIER	RP11-181G12.4	ENSG00000234396
PDW	Platelet	chr1:2	1:2233961_G_A	rs11576356	1	2233961	G/A	A	G	Common	0.1787	0.1787	0.1787	TRUE	TRUE	-	-0.0298904	0.00467594	9.78692	0.000262252	-	-0.026217	0.0041735	9.4744	intron_variant	MODIFIER	SKI	ENSG00000157933
PCT	Platelet	chr1:3	1:2980277_T_C	rs2072732	1	2980277	T/C	C	C	Common	0.1916	0.1916	0.8084	TRUE	TRUE	+	0.0361967	0.00468206	13.9715	0.000405872	+	0.029609	0.0042075	11.706	non_coding_transcript_exon_variant	MODIFIER	LINC00982	ENSG00000177133
MPV	Platelet	chr1:4	1:2996602_T_C	rs1569419	1	2996602	T/C	T	C	Common	0.7645	0.2355	0.2355	FALSE	TRUE	+	0.0421135	0.00430041	21.918	0.000638618	+	0.042252	0.0034816	33.152	intron_variant	MODIFIER	PRDM16	ENSG00000142611
PDW	Platelet	chr1:4	1:2996602_T_C	rs1569419	1	2996602	T/C	T	C	Common	0.7645	0.2355	0.2355	FALSE	TRUE	+	0.028591	0.00427661	10.6378	0.000294344	+	0.027361	0.0038167	12.119	intron_variant	MODIFIER	PRDM16	ENSG00000142611
PCT	Platelet	chr1:4	1:2996602_T_C	rs1569419	1	2996602	T/C	T	C	Common	0.7644	0.2356	0.2356	TRUE	TRUE	+	0.043875	0.00435444	23.1512	0.000693363	+	0.035192	0.0039132	18.615	intron_variant	MODIFIER	PRDM16	ENSG00000142611
RBC#	Mature red cell	chr1:4	1:2996602_T_C	rs1569419	1	2996602	T/C	T	C	Common	0.7653	0.2347	0.2347	FALSE	TRUE	+	0.0270296	0.00424169	9.7302	0.000262455	+	0.025175	0.0037919	10.5	intron_variant	MODIFIER	PRDM16	ENSG00000142611
MCV	Mature red cell	chr1:4	1:2996602_T_C	rs1569419	1	2996602	T/C	T	C	Common	0.7652	0.2348	0.2348	FALSE	TRUE	-	-0.031143	0.00420817	12.8679	0.000348518	-	-0.029264	0.003526	15.978	intron_variant	MODIFIER	PRDM16	ENSG00000142611
MCH	Mature red cell	chr1:4	1:2996602_T_C	rs1569419	1	2996602	T/C	T	C	Common	0.7652	0.2348	0.2348	FALSE	TRUE	-	-0.0318694	0.00422078	13.3632	0.000364964	-	-0.030521	0.0035417	17.161	intron_variant	MODIFIER	PRDM16	ENSG00000142611
HCT	Mature red cell	chr1:5	1:3318832_G_GC	rs145611121	1	3318832	G/GC	G		Common	0.643	0.357		TRUE	TRUE	-	-0.0219096	0.00369877	8.50143	0.000220384	-	-0.022583	0.0034264	10.359	intron_variant	MODIFIER	PRDM16	ENSG00000142611
HGB	Mature red cell	chr1:6	1:3684954_C_A	rs1181870	1	3684954	C/A	A	C	Common	0.2394	0.2394	0.2394	TRUE	FALSE	+	0.0320765	0.00419136	13.707	0.0003747	+	0.033045	0.0038672	16.887	intron_variant	MODIFIER	CCDC27	ENSG00000162592
RBC#	Mature red cell	chr1:6	1:3691528_A_G	rs1175550	1	3691528	A/G	G	G	Common	0.2321	0.2321	0.7679	FALSE	TRUE	+	0.0301333	0.00421678	12.0491	0.00032367	+	0.02975	0.0037698	14.524	intron_variant	MODIFIER	SMIM1	ENSG00000235169
MCHC	Mature red cell	chr1:6	1:3691528_A_G	rs1175550	1	3691528	A/G	G	G	Common	0.2321	0.2321	0.7679	FALSE	TRUE	+	0.0568666	0.00410747	42.8633	0.00115272	+	0.056394	0.0038688	47.374	intron_variant	MODIFIER	SMIM1	ENSG00000235169
RET#	Immature red cell	chr1:6	1:3691528_A_G	rs1175550	1	3691528	A/G	G	G	Common	0.2319	0.2319	0.7681	FALSE	TRUE	+	0.0580353	0.00425597	41.6127	0.00119987	+	0.059083	0.0037543	55.038	intron_variant	MODIFIER	SMIM1	ENSG00000235169
RET%	Immature red cell	chr1:6	1:3691528_A_G	rs1175550	1	3691528	A/G	G	G	Common	0.2319	0.2319	0.7681	FALSE	TRUE	+	0.0518756	0.00425368	33.4832	0.000958682	+	0.053213	0.0037378	45.239	intron_variant	MODIFIER	SMIM1	ENSG00000235169
IRF	Immature red cell	chr1:6	1:3691528_A_G	rs1175550	1	3691528	A/G	G	G	Common	0.2319	0.2319	0.7681	FALSE	TRUE	+	0.0455377	0.00421123	26.5266	0.000738739	+	0.045319	0.0038447	31.331	intron_variant	MODIFIER	SMIM1	ENSG00000235169
HLSR#	Immature red cell	chr1:6	1:3691528_A_G	rs1175550	1	3691528	A/G	G	G	Common	0.2319	0.2319	0.7681	TRUE	TRUE	+	0.0629994	0.00424985	48.9887	0.00141391	+	0.063206	0.0037551	62.796	intron_variant	MODIFIER	SMIM1	ENSG00000235169
HLSR%	Immature red cell	chr1:6	1:3691528_A_G	rs1175550	1	3691528	A/G	G	G	Common	0.2319	0.2319	0.7681	FALSE	TRUE	+	0.0586573	0.00425008	42.6024	0.00122572	+	0.059284	0.0037546	55.395	intron_variant	MODIFIER	SMIM1	ENSG00000235169
RDW	Mature red cell	chr1:7	1:3691997_AGTCAGCCTAGGGGCTGT_A	rs566629828	1	3691997	AGTCAGCCTAGGGGCTGT/A	A		Low Frequency	0.014	0.014		TRUE	TRUE	+	0.138352	0.016216	16.8414	0.000528452	+	0.12599	0.014549	17.32	frameshift_variant	HIGH	SMIM1	ENSG00000235169
RDW	Mature red cell	chr1:6	1:3697291_C_T	rs2996428	1	3697291	C/T	T	C	Common	0.2443	0.2443	0.2443	TRUE	FALSE	-	-0.038453	0.00410158	20.1608	0.000545964	-	-0.037945	0.0036776	24.225	3_prime_UTR_variant	MODIFIER	LRRC47	ENSG00000130764
MCV	Mature red cell	chr1:6	1:3728061_C_T	rs12135894	1	3728061	C/T	T	C	Common	0.2518	0.2518	0.2518	TRUE	FALSE	-	-0.0301087	0.00406572	12.8839	0.000341576	-	-0.027282	0.0034061	14.936	downstream_gene_variant	MODIFIER	CEP104	ENSG00000116198
MPV	Platelet	chr1:8	1:7794289_A_G	rs11121012	1	7794289	A/G	A	G	Common	0.6446	0.3554	0.3554	TRUE	TRUE	-	-0.0327141	0.00380945	17.0516	0.000490351	-	-0.033067	0.0030846	26.077	intron_variant	MODIFIER	CAMTA1	ENSG00000171735
PDW	Platelet	chr1:8	1:7794289_A_G	rs11121012	1	7794289	A/G	A	G	Common	0.6446	0.3554	0.3554	FALSE	TRUE	-	-0.0231877	0.00378836	9.03096	0.00024635	-	-0.025014	0.0033809	12.859	intron_variant	MODIFIER	CAMTA1	ENSG00000171735
(EO+BASO)#	Myeloid white cell	chr1:9	1:8484823_A_G	rs301807	1	8484823	A/G	A	G	Common	0.5821	0.4179	0.4179	TRUE	FALSE	+	0.0239347	0.00360587	10.4967	0.000278712	+	0.023966	0.0032729	12.612	intron_variant	MODIFIER	RERE, RP5-1115A15.1	ENSG00000142599, ENSG00000232912
LYMPH#	Lymphoid white cell	chr1:9	1:8498326_T_TG	rs34976449	1	8498326	T/TG	T		Common	0.5849	0.4151		TRUE	FALSE	-	-0.024995	0.00366893	11.0184	0.000303369	-	-0.024199	0.0033134	12.55	intron_variant	MODIFIER	RERE	ENSG00000142599
EO#	Myeloid white cell	chr1:9	1:8504421_C_A	rs159963	1	8504421	C/A	C	C	Common	0.5826	0.4174	0.5826	FALSE	TRUE	+	0.0256402	0.00363378	11.7663	0.00031974	+	0.025776	0.0032868	14.352	intron_variant	MODIFIER	RERE	ENSG00000142599
NEUT%GRAN	Myeloid white cell	chr1:9	1:8504421_C_A	rs159963	1	8504421	C/A	C	C	Common	0.5826	0.4174	0.5826	FALSE	TRUE	-	-0.0296755	0.0036468	15.3938	0.0004283	-	-0.029317	0.0033441	17.732	intron_variant	MODIFIER	RERE	ENSG00000142599
EO%GRAN	Myeloid white cell	chr1:9	1:8504421_C_A	rs159963	1	8504421	C/A	C	C	Common	0.5826	0.4174	0.5826	FALSE	TRUE	+	0.0301468	0.00364624	15.8655	0.000442014	+	0.029929	0.0033294	18.6	intron_variant	MODIFIER	RERE	ENSG00000142599
EO%	Compound white cell	chr1:9	1:8504421_C_A	rs159963	1	8504421	C/A	C	C	Common	0.5827	0.4173	0.5827	TRUE	TRUE	+	0.0328325	0.00363105	18.8136	0.000524242	+	0.031519	0.0033014	20.87	intron_variant	MODIFIER	RERE	ENSG00000142599
WBC#	Compound white cell	chr1:10	1:8520487_AAAG_A	rs142472947	1	8520487	AAAG/A	A		Common	0.1905	0.1905		TRUE	TRUE	+	0.0279842	0.00456053	9.07298	0.000241528	+	0.026906	0.0041423	10.081	intron_variant	MODIFIER	RERE	ENSG00000142599
NEUT#	Myeloid white cell	chr1:11	1:8913656_A_G	rs12752838	1	8913656	A/G	A	A	Common	0.5035	0.4965	0.5035	FALSE	FALSE	+	0.0236179	0.00357997	10.3779	0.000278888	+	0.023757	0.0032892	12.291	intergenic_variant	MODIFIER
(NEUT+EO)#	Myeloid white cell	chr1:11	1:8913656_A_G	rs12752838	1	8913656	A/G	A	A	Common	0.5035	0.4965	0.5035	FALSE	FALSE	+	0.023891	0.00358318	10.5848	0.000285375	+	0.023863	0.0032901	12.388	intergenic_variant	MODIFIER
(BASO+NEUT)#	Myeloid white cell	chr1:11	1:8913656_A_G	rs12752838	1	8913656	A/G	A	A	Common	0.5035	0.4965	0.5035	FALSE	FALSE	+	0.0240085	0.0035861	10.6659	0.000288189	+	0.024129	0.0032936	12.623	intergenic_variant	MODIFIER
GRAN#	Myeloid white cell	chr1:11	1:8913656_A_G	rs12752838	1	8913656	A/G	A	A	Common	0.5035	0.4965	0.5035	TRUE	FALSE	+	0.0242906	0.00358903	10.8842	0.000295001	+	0.024338	0.0032945	12.824	intergenic_variant	MODIFIER
MYELOID#	Myeloid white cell	chr1:11	1:8913656_A_G	rs12752838	1	8913656	A/G	A	A	Common	0.5034	0.4966	0.5034	FALSE	FALSE	+	0.0232889	0.00359808	10.0162	0.000271175	+	0.023292	0.0032915	11.828	intergenic_variant	MODIFIER
PCT	Platelet	chr1:11	1:8917102_T_G	rs11121246	1	8917102	T/G	T	T	Common	0.5001	0.4999	0.5001	TRUE	TRUE	+	0.0297966	0.00365342	15.4598	0.000443917	+	0.031676	0.0031995	22.376	downstream_gene_variant	MODIFIER	ENO1	ENSG00000074800
BASO#	Myeloid white cell	chr1:11	1:8917398_T_TTA	rs79565040	1	8917398	T/TTA	T		Common	0.5023	0.4977		TRUE	FALSE	+	0.0212135	0.00348867	8.92203	0.000225002	+	0.020809	0.0033456	9.3024	downstream_gene_variant	MODIFIER	ENO1	ENSG00000074800
GRAN%MYELOID	Myeloid white cell	chr1:12	1:9241839_G_A	rs79412885	1	9241839	G/A	A	G	Common	0.077	0.077	0.077	FALSE	TRUE	-	-0.0494883	0.00689879	12.136	0.000348119	-	-0.049494	0.0061626	15.013	upstream_gene_variant	MODIFIER	RP3-510D11.2	ENSG00000234546
MONO%	Compound white cell	chr1:12	1:9241839_G_A	rs79412885	1	9241839	G/A	A	G	Common	0.077	0.077	0.077	TRUE	TRUE	+	0.0513947	0.00688147	13.0911	0.000375456	+	0.053325	0.0060559	17.881	upstream_gene_variant	MODIFIER	RP3-510D11.2	ENSG00000234546
EO%	Compound white cell	chr1:13	1:9341786_C_T	rs677665	1	9341786	C/T	C	T	Common	0.7232	0.2768	0.2768	TRUE	TRUE	+	0.0259665	0.00401867	9.98426	0.00026995	+	0.025779	0.0036561	11.749	downstream_gene_variant	MODIFIER	Z98044.1	ENSG00000252841
EO#	Myeloid white cell	chr1:14	1:9355472_A_C	rs2072735	1	9355472	A/C	A	C	Common	0.7539	0.2461	0.2461	FALSE	TRUE	+	0.0266836	0.00415207	9.88436	0.000264208	+	0.024724	0.0037584	10.321	intron_variant	MODIFIER	SPSB1	ENSG00000171621
(EO+BASO)#	Myeloid white cell	chr1:14	1:9355472_A_C	rs2072735	1	9355472	A/C	A	C	Common	0.754	0.246	0.246	FALSE	TRUE	+	0.0268497	0.00415679	9.97783	0.000267433	+	0.024987	0.0037756	10.438	intron_variant	MODIFIER	SPSB1	ENSG00000171621
NEUT%GRAN	Myeloid white cell	chr1:14	1:9355472_A_C	rs2072735	1	9355472	A/C	A	C	Common	0.7539	0.2461	0.2461	TRUE	TRUE	-	-0.0281716	0.00416654	10.8643	0.000294494	-	-0.025376	0.0038238	10.491	intron_variant	MODIFIER	SPSB1	ENSG00000171621
EO%GRAN	Myeloid white cell	chr1:14	1:9355472_A_C	rs2072735	1	9355472	A/C	A	C	Common	0.7539	0.2461	0.2461	FALSE	TRUE	+	0.0274318	0.00416591	10.3416	0.000279232	+	0.025648	0.0038068	10.792	intron_variant	MODIFIER	SPSB1	ENSG00000171621
MONO#	Myeloid white cell	chr1:15	1:9711642_A_G	rs7516138	1	9711642	A/G	G	G	Common	0.3844	0.3844	0.6156	TRUE	TRUE	-	-0.0221761	0.00368202	8.76593	0.000232745	-	-0.021919	0.0032062	11.089	upstream_gene_variant	MODIFIER	PIK3CD	ENSG00000171608
MPV	Platelet	chr1:16	1:10271688_C_G	rs11121529	1	10271688	C/G	G	C	Common	0.1146	0.1146	0.1146	TRUE	TRUE	+	0.0783062	0.00564599	43.0126	0.00124436	+	0.087461	0.0045725	80.74	5_prime_UTR_variant	MODIFIER	KIF1B	ENSG00000054523
HCT	Mature red cell	chr1:17	1:10357806_G_C	rs112682076	1	10357806	G/C	C	G	Low Frequency	0.0114	0.0114	0.0114	TRUE	TRUE	-	-0.0986954	0.0170081	8.18574	0.000219558	-	-0.10001	0.015764	9.6505	intron_variant	MODIFIER	KIF1B	ENSG00000054523
PLT#	Platelet	chr1:18	1:10451799_C_T	rs4846217	1	10451799	C/T	T	C	Common	0.1252	0.1252	0.1252	TRUE	TRUE	-	-0.0361419	0.00551032	10.2661	0.000286131	-	-0.035693	0.0047424	13.281	downstream_gene_variant	MODIFIER	RN7SL721P	ENSG00000265945
MCH	Mature red cell	chr1:19	1:11881141_C_A	rs545709142	1	11881141	C/A	A	C	Common	0.162	0.162	0.162	TRUE	TRUE	-	-0.0321879	0.00481846	10.622	0.000281303	-	-0.03229	0.0040435	14.852	intron_variant	MODIFIER	CLCN6	ENSG00000011021
MCV	Mature red cell	chr1:20	1:11889815_G_A	rs112521149	1	11889815	G/A	A	A	Common	0.1096	0.1096	0.8904	TRUE	TRUE	-	-0.0343145	0.00577525	8.54951	0.000229817	-	-0.035612	0.0048385	12.734	intron_variant	MODIFIER	CLCN6	ENSG00000011021
PLT#	Platelet	chr1:21	1:12028655_C_T	rs11121845	1	12028655	C/T	T	C	Common	0.4631	0.4631	0.4631	FALSE	TRUE	-	-0.0391135	0.00373129	24.9835	0.000760768	-	-0.039138	0.0032102	33.45	intron_variant	MODIFIER	PLOD1	ENSG00000083444
PCT	Platelet	chr1:21	1:12028655_C_T	rs11121845	1	12028655	C/T	T	C	Common	0.4632	0.4632	0.4632	TRUE	TRUE	-	-0.0485005	0.00374379	37.6567	0.00116978	-	-0.047548	0.0032777	46.93	intron_variant	MODIFIER	PLOD1	ENSG00000083444
EO#	Myeloid white cell	chr1:22	1:12099345_A_G	rs35249183	1	12099345	A/G	G	A	Common	0.0997	0.0997	0.0997	TRUE	TRUE	+	0.0484915	0.00610677	14.6964	0.000422128	+	0.046919	0.0055296	16.663	upstream_gene_variant	MODIFIER	RN7SL649P	ENSG00000243539
(EO+BASO)#	Myeloid white cell	chr1:22	1:12099345_A_G	rs35249183	1	12099345	A/G	G	A	Common	0.0997	0.0997	0.0997	FALSE	TRUE	+	0.0432488	0.00611306	11.8249	0.000335785	+	0.041202	0.0055544	12.923	upstream_gene_variant	MODIFIER	RN7SL649P	ENSG00000243539
EO%GRAN	Myeloid white cell	chr1:22	1:12099345_A_G	rs35249183	1	12099345	A/G	G	A	Common	0.0996	0.0996	0.0996	FALSE	TRUE	+	0.0396473	0.00612869	10.0063	0.000281937	+	0.037598	0.0056023	10.713	upstream_gene_variant	MODIFIER	RN7SL649P	ENSG00000243539
EO%	Compound white cell	chr1:22	1:12099345_A_G	rs35249183	1	12099345	A/G	G	A	Common	0.0996	0.0996	0.0996	FALSE	TRUE	+	0.0441437	0.00610323	12.3252	0.000349512	+	0.041438	0.0055548	13.06	upstream_gene_variant	MODIFIER	RN7SL649P	ENSG00000243539
EO#	Myeloid white cell	chr1:23	1:12175658_G_A		1	12175658	G/A	A		Low Frequency	0.0148	0.0148		FALSE	TRUE	-	-0.0957037	0.0147797	10.0242	0.0002671	-	-0.08818	0.013384	10.351	missense_variant	MODERATE	TNFRSF8	ENSG00000120949
(EO+BASO)#	Myeloid white cell	chr1:23	1:12175658_G_A		1	12175658	G/A	A		Low Frequency	0.0148	0.0148		FALSE	TRUE	-	-0.0904057	0.0148128	8.98315	0.000238346	-	-0.080371	0.01346	8.6272	missense_variant	MODERATE	TNFRSF8	ENSG00000120949
NEUT%GRAN	Myeloid white cell	chr1:23	1:12175658_G_A		1	12175658	G/A	A		Low Frequency	0.0148	0.0148		FALSE	TRUE	+	0.0977142	0.01486	10.3148	0.00027844	+	0.092623	0.013636	10.957	missense_variant	MODERATE	TNFRSF8	ENSG00000120949
EO%GRAN	Myeloid white cell	chr1:23	1:12175658_G_A		1	12175658	G/A	A		Low Frequency	0.0148	0.0148		FALSE	TRUE	-	-0.101402	0.01486	11.0523	0.000299851	-	-0.092921	0.013585	11.1	missense_variant	MODERATE	TNFRSF8	ENSG00000120949
EO%	Compound white cell	chr1:23	1:12175658_G_A		1	12175658	G/A	A		Low Frequency	0.0148	0.0148		TRUE	TRUE	-	-0.104342	0.014765	11.8	0.000317494	-	-0.097107	0.013438	12.302	missense_variant	MODERATE	TNFRSF8	ENSG00000120949
RBC#	Mature red cell	chr1:24	1:16370178_A_AGCTCT	rs140307022	1	16370178	A/AGCTCT	AGCTCT		Common	0.3999	0.3999		TRUE	TRUE	+	0.0224696	0.00370912	8.86044	0.000242323	+	0.02343	0.0033161	11.794	upstream_gene_variant	MODIFIER	CLCNKB, RP11-5P18.10	ENSG00000184908, ENSG00000232456
MPV	Platelet	chr1:25	1:17720162_T_G	rs6695640	1	17720162	T/G	T	G	Common	0.6579	0.3421	0.3421	TRUE	TRUE	+	0.0240699	0.00381962	9.53093	0.000260791	+	0.019445	0.0030918	9.4945	intron_variant	MODIFIER	PADI6	ENSG00000256049
PCT	Platelet	chr1:26	1:19749551_C_CT	rs11456569	1	19749551	C/CT	CT		Common	0.3455	0.3455		TRUE	TRUE	+	0.0253974	0.00384678	10.3926	0.000291721	+	0.024886	0.0033687	12.823	intron_variant	MODIFIER	CAPZB	ENSG00000077549
MCV	Mature red cell	chr1:27	1:20916238_G_A	rs66731853	1	20916238	G/A	A	G	Common	0.3251	0.3251	0.3251	TRUE	TRUE	+	0.0221536	0.00376521	8.3968	0.000215365	+	0.021146	0.0031548	10.688	intron_variant	MODIFIER	CDA	ENSG00000158825
IRF	Immature red cell	chr1:28	1:21991235_G_C	rs829375	1	21991235	G/C	C	G	Common	0.2331	0.2331	0.2331	TRUE	TRUE	+	0.0639589	0.00420173	51.5976	0.00146256	+	0.044993	0.0041264	26.946	intron_variant	MODIFIER	RAP1GAP	ENSG00000076864
HLSR%	Immature red cell	chr1:28	1:21991235_G_C	rs829375	1	21991235	G/C	C	G	Common	0.2331	0.2331	0.2331	FALSE	TRUE	+	0.0424273	0.00424099	22.835	0.000643578	+	0.027946	0.0040301	11.387	intron_variant	MODIFIER	RAP1GAP	ENSG00000076864
HLSR#	Immature red cell	chr1:28	1:22000129_G_C	rs829402	1	22000129	G/C	C	G	Common	0.2309	0.2309	0.2309	TRUE	FALSE	+	0.0422906	0.00428024	22.2957	0.00063522	+	0.027311	0.0040873	10.626	upstream_gene_variant	MODIFIER	RAP1GAP	ENSG00000076864
IRF	Immature red cell	chr1:29	1:22014471_G_T	rs17423390	1	22014471	G/T	T	G	Common	0.4534	0.4534	0.4534	TRUE	TRUE	+	0.0596002	0.00359241	61.0889	0.00176067	+	0.045231	0.0035278	36.888	intron_variant	MODIFIER	USP48	ENSG00000090686
HLSR#	Immature red cell	chr1:29	1:22014471_G_T	rs17423390	1	22014471	G/T	T	G	Common	0.4534	0.4534	0.4534	FALSE	TRUE	+	0.0396974	0.00362617	27.1654	0.000781097	+	0.030902	0.0034625	18.345	intron_variant	MODIFIER	USP48	ENSG00000090686
HLSR%	Immature red cell	chr1:29	1:22014471_G_T	rs17423390	1	22014471	G/T	T	G	Common	0.4534	0.4534	0.4534	FALSE	TRUE	+	0.0401836	0.00362619	27.8118	0.000800348	+	0.030635	0.0034456	18.215	intron_variant	MODIFIER	USP48	ENSG00000090686
IRF	Immature red cell	chr1:30	1:22702231_T_C	rs12568930	1	22702231	T/C	C	T	Common	0.1778	0.1778	0.1778	TRUE	TRUE	-	-0.0402616	0.00461457	17.5744	0.000473938	-	-0.03511	0.0042195	16.056	intergenic_variant	MODIFIER
HLSR#	Immature red cell	chr1:30	1:22702231_T_C	rs12568930	1	22702231	T/C	C	T	Common	0.1778	0.1778	0.1778	FALSE	TRUE	-	-0.0316359	0.00465817	10.9547	0.000292617	-	-0.030402	0.0041224	12.782	intergenic_variant	MODIFIER
HLSR%	Immature red cell	chr1:30	1:22702231_T_C	rs12568930	1	22702231	T/C	C	T	Common	0.1778	0.1778	0.1778	FALSE	TRUE	-	-0.033435	0.00465809	12.1498	0.000326845	-	-0.032189	0.0041214	14.241	intergenic_variant	MODIFIER
RDW	Mature red cell	chr1:30	1:22704191_T_G	rs11799474	1	22704191	T/G	G	G	Common	0.1766	0.1766	0.8234	TRUE	FALSE	-	-0.0354974	0.00461918	13.8146	0.000366457	-	-0.034984	0.0041319	16.595	intergenic_variant	MODIFIER
MCV	Mature red cell	chr1:31	1:23840615_TA_T	rs35229050	1	23840615	TA/T	TA	TA	Common	0.5455	0.4545	0.5455	TRUE	FALSE	-	-0.0262413	0.00356904	12.7109	0.000341451	-	-0.02887	0.0029914	21.308	intron_variant	MODIFIER	E2F2	ENSG00000007968
MCH	Mature red cell	chr1:31	1:23840615_TA_T	rs35229050	1	23840615	TA/T	TA	TA	Common	0.5455	0.4545	0.5455	FALSE	FALSE	-	-0.0257202	0.00358018	12.1696	0.000328025	-	-0.027933	0.0030048	19.833	intron_variant	MODIFIER	E2F2	ENSG00000007968
(EO+BASO)#	Myeloid white cell	chr1:31	1:23841370_G_T	rs3218192	1	23841370	G/T	G	G	Common	0.5081	0.4919	0.5081	TRUE	FALSE	-	-0.0251454	0.00355749	11.8045	0.000316062	-	-0.024761	0.0032315	13.737	intron_variant	MODIFIER	E2F2	ENSG00000007968
RDW	Mature red cell	chr1:31	1:23847464_C_A	rs2075995	1	23847464	C/A	C	C	Common	0.501	0.499	0.501	TRUE	TRUE	-	-0.0360605	0.0035202	23.8994	0.000650177	-	-0.034296	0.0031498	26.873	missense_variant	MODERATE	E2F2	ENSG00000007968
EO#	Myeloid white cell	chr1:31	1:23847464_C_A	rs2075995	1	23847464	C/A	C	C	Common	0.5011	0.4989	0.5011	FALSE	TRUE	-	-0.0230647	0.00354616	10.1072	0.00026599	-	-0.022694	0.0032105	11.804	missense_variant	MODERATE	E2F2	ENSG00000007968
WBC#	Compound white cell	chr1:32	1:23850023_G_C	rs6684709	1	23850023	G/C	G	G	Common	0.62	0.38	0.62	TRUE	TRUE	-	-0.0224338	0.00368063	8.96111	0.000237144	-	-0.023387	0.0033427	11.579	intron_variant	MODIFIER	E2F2	ENSG00000007968
RET#	Immature red cell	chr1:33	1:24062544_T_TTTTA		1	24062544	T/TTTTA	TTTTA		Common	0.4673	0.4673		TRUE	TRUE	-	-0.0214002	0.00366361	8.28571	0.000228005	-	-0.019762	0.0032315	9.0152	downstream_gene_variant	MODIFIER	RN7SL532P	ENSG00000244609
HLSR%	Immature red cell	chr1:34	1:24109890_C_CAT	rs397826789	1	24109890	C/CAT	C		Common	0.5769	0.4231		TRUE	TRUE	-	-0.0278047	0.00361516	13.8362	0.000377408	-	-0.028419	0.0031933	18.248	intron_variant	MODIFIER	PITHD1	ENSG00000057757
IRF	Immature red cell	chr1:34	1:24153231_A_G	rs6424115	1	24153231	A/G	G	A	Common	0.4232	0.4232	0.4232	TRUE	FALSE	+	0.0244646	0.00358123	11.0751	0.000292198	+	0.024741	0.0032694	13.418	intron_variant	MODIFIER	HMGCL	ENSG00000117305
RET%	Immature red cell	chr1:34	1:24165639_ATT_A	rs773011284	1	24165639	ATT/A	A		Common	0.4242	0.4242		FALSE	FALSE	+	0.0241559	0.00363153	10.538	0.000285048	+	0.023925	0.0031909	13.187	upstream_gene_variant	MODIFIER	HMGCL	ENSG00000117305
HLSR#	Immature red cell	chr1:34	1:24165639_ATT_A	rs773011284	1	24165639	ATT/A	A		Common	0.4242	0.4242		TRUE	FALSE	+	0.0257388	0.00362825	11.8851	0.00032363	+	0.025292	0.0032056	14.517	upstream_gene_variant	MODIFIER	HMGCL	ENSG00000117305
EO#	Myeloid white cell	chr1:34	1:24199364_G_A	rs2501426	1	24199364	G/A	G	A	Common	0.5689	0.4311	0.4311	TRUE	FALSE	+	0.02407	0.00359027	10.6936	0.000284182	+	0.022289	0.0032498	11.156	3_prime_UTR_variant	MODIFIER	CNR2	ENSG00000188822
EO%GRAN	Myeloid white cell	chr1:34	1:24199869_G_A	rs3003334	1	24199869	G/A	G	G	Common	0.5704	0.4296	0.5704	FALSE	FALSE	+	0.0218764	0.00360099	8.9069	0.000234545	+	0.02071	0.0032904	9.5083	3_prime_UTR_variant	MODIFIER	CNR2	ENSG00000188822
EO%	Compound white cell	chr1:34	1:24199869_G_A	rs3003334	1	24199869	G/A	G	G	Common	0.5703	0.4297	0.5703	TRUE	FALSE	+	0.0238412	0.00358561	10.5304	0.000278583	+	0.022423	0.0032619	11.204	3_prime_UTR_variant	MODIFIER	CNR2	ENSG00000188822
PCT	Platelet	chr1:35	1:25032168_G_A	rs66530629	1	25032168	G/A	A	A	Common	0.2497	0.2497	0.7503	TRUE	TRUE	-	-0.0310787	0.00422809	12.7046	0.000361918	-	-0.0341	0.0037015	19.492	intergenic_variant	MODIFIER
PDW	Platelet	chr1:35	1:25051102_C_T		1	25051102	C/T	T		Common	0.2492	0.2492		TRUE	FALSE	+	0.0304542	0.00416153	12.5992	0.000347054	+	0.0321	0.0037132	17.265	intergenic_variant	MODIFIER
PCT	Platelet	chr1:36	1:25561667_G_A	rs55794721	1	25561667	G/A	A	G	Common	0.4119	0.4119	0.4119	TRUE	TRUE	-	-0.0474335	0.00373954	36.1412	0.00109004	-	-0.04716	0.0032722	46.335	upstream_gene_variant	MODIFIER	SYF2	ENSG00000117614
MCV	Mature red cell	chr1:36	1:25561667_G_A	rs55794721	1	25561667	G/A	A	G	Common	0.4127	0.4127	0.4127	FALSE	TRUE	-	-0.0292734	0.0036115	15.28	0.000415405	-	-0.029692	0.0030232	22.035	upstream_gene_variant	MODIFIER	SYF2	ENSG00000117614
MCHC	Mature red cell	chr1:37	1:25570081_T_C	rs1043879	1	25570081	T/C	C	T	Common	0.2482	0.2482	0.2482	TRUE	TRUE	-	-0.0291697	0.00399755	12.5309	0.00031754	-	-0.028121	0.0037633	13.102	missense_variant	MODERATE	C1orf63	ENSG00000117616
RDW	Mature red cell	chr1:38	1:25584976_G_A	rs9438901	1	25584976	G/A	G	A	Common	0.8599	0.1401	0.1401	TRUE	TRUE	-	-0.0473437	0.0050747	19.9725	0.000540057	-	-0.030829	0.0048061	9.8491	intron_variant	MODIFIER	C1orf63	ENSG00000117616
MCHC	Mature red cell	chr1:39	1:25710410_A_T	rs621189	1	25710410	A/T	A	T	Rare	0.9947	0.0053	0.0053	TRUE	TRUE	-	-0.18296	0.0276045	10.4679	0.000352947	-	-0.17488	0.026183	10.618	intron_variant	MODIFIER	RHCE	ENSG00000188672
RDW	Mature red cell	chr1:40	1:25732087_G_A	rs61777615	1	25732087	G/A	A	G	Common	0.4222	0.4222	0.4222	TRUE	TRUE	-	-0.0440903	0.00362839	33.2493	0.000948445	-	-0.036796	0.0034354	26.034	intron_variant	MODIFIER	RHCE	ENSG00000188672
RET#	Immature red cell	chr1:41	1:25732548_G_A	rs28513325	1	25732548	G/A	G	A	Low Frequency	0.9706	0.0294	0.0294	TRUE	TRUE	-	-0.0922735	0.0124276	12.9474	0.000485928	-	-0.090063	0.010963	15.672	intron_variant	MODIFIER	RHCE	ENSG00000188672
RET%	Immature red cell	chr1:41	1:25732548_G_A	rs28513325	1	25732548	G/A	G	A	Low Frequency	0.9705	0.0295	0.0295	FALSE	TRUE	-	-0.0877425	0.0124204	11.7923	0.000440826	-	-0.086705	0.010912	14.711	intron_variant	MODIFIER	RHCE	ENSG00000188672
PLT#	Platelet	chr1:42	1:25736369_C_T	rs111941366	1	25736369	C/T	T	C	Common	0.4501	0.4501	0.4501	TRUE	TRUE	-	-0.043229	0.00367661	31.1914	0.000925067	-	-0.046554	0.0031821	47.713	intron_variant	MODIFIER	RHCE	ENSG00000188672
PDW	Platelet	chr1:42	1:25736369_C_T	rs111941366	1	25736369	C/T	T	C	Common	0.45	0.45	0.45	FALSE	TRUE	+	0.0263489	0.00362311	12.4522	0.00034366	+	0.025801	0.0032322	14.84	intron_variant	MODIFIER	RHCE	ENSG00000188672
IRF	Immature red cell	chr1:43	1:25846670_C_CAA		1	25846670	C/CAA	CAA		Common	0.3929	0.3929		TRUE	TRUE	+	0.0310666	0.00382105	15.3686	0.000460425	+	0.030884	0.0034861	18.09	intergenic_variant	MODIFIER
MPV	Platelet	chr1:44	1:25877492_C_T	rs75446219	1	25877492	C/T	T	C	Low Frequency	0.036	0.036	0.036	TRUE	TRUE	+	0.0805586	0.00991212	15.3575	0.000450436	+	0.076818	0.008038	20.91	intron_variant	MODIFIER	LDLRAP1	ENSG00000157978
PLT#	Platelet	chr1:45	1:25889422_C_T	rs12096438	1	25889422	C/T	C	C	Common	0.5328	0.4672	0.5328	FALSE	TRUE	-	-0.0224126	0.00363071	9.17402	0.000250081	-	-0.028061	0.003144	18.348	non_coding_transcript_exon_variant	MODIFIER	LDLRAP1	ENSG00000157978
MPV	Platelet	chr1:45	1:25889422_C_T	rs12096438	1	25889422	C/T	C	C	Common	0.5326	0.4674	0.5326	TRUE	TRUE	+	0.0371743	0.00359877	24.2865	0.000688028	+	0.037741	0.0029187	37.502	non_coding_transcript_exon_variant	MODIFIER	LDLRAP1	ENSG00000157978
GRAN%MYELOID	Myeloid white cell	chr1:46	1:26601570_A_G	rs11577318	1	26601570	A/G	G	G	Common	0.1856	0.1856	0.8144	TRUE	TRUE	+	0.0307623	0.00459006	10.6868	0.000286076	+	0.03067	0.0041033	13.108	splice_region_variant	LOW	CEP85	ENSG00000130695
MONO%	Compound white cell	chr1:47	1:26645955_G_GA	rs146201400	1	26645955	G/GA	G		Common	0.7573	0.2427		TRUE	TRUE	+	0.0336564	0.00416963	15.1594	0.000416392	+	0.030646	0.0036699	16.165	intron_variant	MODIFIER	CD52	ENSG00000169442
MONO#	Myeloid white cell	chr1:48	1:26653972_CA_C	rs67397717	1	26653972	CA/C	CA	CA	Common	0.6571	0.3429	0.6571	TRUE	TRUE	+	0.025933	0.00378821	11.1186	0.000303063	+	0.023441	0.0032981	11.926	intron_variant	MODIFIER	AIM1L	ENSG00000176092
MCV	Mature red cell	chr1:49	1:26872832_G_A	rs17162190	1	26872832	G/A	A	G	Common	0.1995	0.1995	0.1995	TRUE	TRUE	+	0.0279586	0.00440627	9.65335	0.00024967	+	0.027566	0.0036918	13.083	intron_variant	MODIFIER	RPS6KA1	ENSG00000117676
NEUT%	Compound white cell	chr1:50	1:27019131_C_A	rs112203773	1	27019131	C/A	A	C	Common	0.0829	0.0829	0.0829	TRUE	TRUE	-	-0.0381765	0.00648872	8.39616	0.000221612	-	-0.036509	0.0060334	8.8413	non_coding_transcript_exon_variant	MODIFIER	RP5-968P14.2	ENSG00000260063
GRAN%MYELOID	Myeloid white cell	chr1:51	1:27104612_T_C	rs71636778	1	27104612	T/C	C	T	Common	0.1647	0.1647	0.1647	TRUE	TRUE	-	-0.0340067	0.00481353	11.7936	0.000318196	-	-0.036242	0.0043026	16.432	intron_variant	MODIFIER	ARID1A	ENSG00000117713
MONO%	Compound white cell	chr1:51	1:27104612_T_C	rs71636778	1	27104612	T/C	C	T	Common	0.1647	0.1647	0.1647	FALSE	TRUE	+	0.0329687	0.00479964	11.1894	0.000299069	+	0.033989	0.0042246	15.063	intron_variant	MODIFIER	ARID1A	ENSG00000117713
NEUT#	Myeloid white cell	chr1:52	1:27121930_G_A	rs146091102	1	27121930	G/A	A	G	Low Frequency	0.0344	0.0344	0.0344	TRUE	TRUE	-	-0.0573406	0.0099309	8.11108	0.000218429	-	-0.055229	0.009124	8.8468	intron_variant	MODIFIER	PIGV	ENSG00000060642
(BASO+NEUT)#	Myeloid white cell	chr1:52	1:27121930_G_A	rs146091102	1	27121930	G/A	A	G	Low Frequency	0.0344	0.0344	0.0344	FALSE	TRUE	-	-0.0573872	0.00994839	8.09699	0.000218784	-	-0.054318	0.0091373	8.5566	intron_variant	MODIFIER	PIGV	ENSG00000060642
NEUT%GRAN	Myeloid white cell	chr1:53	1:27188356_TA_T	rs72307178	1	27188356	TA/T	T	TA	Common	0.2087	0.2087	0.2087	FALSE	TRUE	-	-0.0281921	0.00465734	8.84789	0.000262511	-	-0.027851	0.0042742	10.141	upstream_gene_variant	MODIFIER	SFN	ENSG00000175793
BASO%GRAN	Myeloid white cell	chr1:53	1:27188356_TA_T	rs72307178	1	27188356	TA/T	T	TA	Common	0.2088	0.2088	0.2088	TRUE	TRUE	+	0.0343856	0.00455963	13.3323	0.000390662	+	0.03452	0.0044009	14.357	upstream_gene_variant	MODIFIER	SFN	ENSG00000175793
BASO%	Compound white cell	chr1:53	1:27188356_TA_T	rs72307178	1	27188356	TA/T	T	TA	Common	0.2088	0.2088	0.2088	FALSE	TRUE	+	0.031632	0.00451966	11.588	0.000330598	+	0.031363	0.004374	12.124	upstream_gene_variant	MODIFIER	SFN	ENSG00000175793
PCT	Platelet	chr1:54	1:27262545_C_T	rs182050989	1	27262545	C/T	T	C	Low Frequency	0.0292	0.0292	0.0292	TRUE	TRUE	+	0.0771772	0.0109647	11.712	0.000337692	+	0.077069	0.009602	14.995	intron_variant	MODIFIER	NUDC	ENSG00000090273
(BASO+NEUT)#	Myeloid white cell	chr1:55	1:28186506_A_C	rs56232812	1	28186506	A/C	C	A	Common	0.1038	0.1038	0.1038	FALSE	TRUE	-	-0.0344526	0.00595045	8.15228	0.000220839	-	-0.032476	0.0054653	8.5504	intergenic_variant	MODIFIER
GRAN#	Myeloid white cell	chr1:55	1:28186506_A_C	rs56232812	1	28186506	A/C	C	A	Common	0.1037	0.1037	0.1037	FALSE	TRUE	-	-0.034781	0.00595584	8.28182	0.000224877	-	-0.033837	0.005467	9.2178	intergenic_variant	MODIFIER
MYELOID#	Myeloid white cell	chr1:55	1:28186506_A_C	rs56232812	1	28186506	A/C	C	A	Common	0.1038	0.1038	0.1038	FALSE	TRUE	-	-0.0348152	0.00596988	8.261	0.000225513	-	-0.033462	0.005461	9.0481	intergenic_variant	MODIFIER
WBC#	Compound white cell	chr1:55	1:28186506_A_C	rs56232812	1	28186506	A/C	C	A	Common	0.1037	0.1037	0.1037	TRUE	TRUE	-	-0.0371826	0.00594622	9.3955	0.000257005	-	-0.036352	0.0054012	10.77	intergenic_variant	MODIFIER
MPV	Platelet	chr1:56	1:29203907_T_C	rs157198	1	29203907	T/C	C	C	Common	0.074	0.074	0.926	TRUE	TRUE	+	0.0613175	0.0068757	18.3235	0.000515277	+	0.070704	0.0055677	36.206	upstream_gene_variant	MODIFIER	RP1-212P9.3	ENSG00000233427
PLT#	Platelet	chr1:57	1:31241886_G_T	rs74340846	1	31241886	G/T	T	G	Low Frequency	0.0105	0.0105	0.0105	FALSE	TRUE	+	0.154106	0.0207015	13.0108	0.000493485	+	0.14519	0.017815	15.436	intergenic_variant	MODIFIER
PCT	Platelet	chr1:57	1:31241886_G_T	rs74340846	1	31241886	G/T	T	G	Low Frequency	0.0105	0.0105	0.0105	TRUE	TRUE	+	0.16319	0.0207593	14.4191	0.000553376	+	0.16369	0.018182	18.652	intergenic_variant	MODIFIER
MONO%	Compound white cell	chr1:58	1:35725203_G_A	rs11581846	1	35725203	G/A	G	G	Common	0.907	0.093	0.907	TRUE	TRUE	+	0.0374253	0.00618243	8.84853	0.000236294	+	0.034505	0.0054413	9.6415	downstream_gene_variant	MODIFIER	RN7SL136P	ENSG00000263591
NEUT#	Myeloid white cell	chr1:59	1:36943916_C_G	rs3917932	1	36943916	C/G	C	G	Common	0.5758	0.4242	0.4242	TRUE	TRUE	-	-0.0476695	0.00362906	38.6858	0.00111008	-	-0.044727	0.0033603	39.675	intron_variant	MODIFIER	CSF3R	ENSG00000119535
(NEUT+EO)#	Myeloid white cell	chr1:59	1:36943916_C_G	rs3917932	1	36943916	C/G	C	G	Common	0.5757	0.4243	0.4243	FALSE	TRUE	-	-0.0472668	0.00363182	37.9956	0.00109147	-	-0.044111	0.0033609	38.604	intron_variant	MODIFIER	CSF3R	ENSG00000119535
(BASO+NEUT)#	Myeloid white cell	chr1:59	1:36943916_C_G	rs3917932	1	36943916	C/G	C	G	Common	0.5758	0.4242	0.4242	FALSE	TRUE	-	-0.0474018	0.00363537	38.1346	0.00109765	-	-0.044277	0.0033649	38.799	intron_variant	MODIFIER	CSF3R	ENSG00000119535
GRAN#	Myeloid white cell	chr1:59	1:36943916_C_G	rs3917932	1	36943916	C/G	C	G	Common	0.5758	0.4242	0.4242	FALSE	TRUE	-	-0.0468589	0.00363786	37.2392	0.00107265	-	-0.043868	0.0033654	38.093	intron_variant	MODIFIER	CSF3R	ENSG00000119535
MYELOID#	Myeloid white cell	chr1:59	1:36943916_C_G	rs3917932	1	36943916	C/G	C	G	Common	0.5758	0.4242	0.4242	FALSE	TRUE	-	-0.0461093	0.00364682	35.9165	0.0010386	-	-0.043572	0.0033622	37.664	intron_variant	MODIFIER	CSF3R	ENSG00000119535
GRAN%MYELOID	Myeloid white cell	chr1:59	1:36943916_C_G	rs3917932	1	36943916	C/G	C	G	Common	0.5759	0.4241	0.4241	FALSE	TRUE	-	-0.0328671	0.00361922	18.9693	0.000527677	-	-0.080394	0.0087451	19.414	intron_variant	MODIFIER	CSF3R	ENSG00000119535
WBC#	Compound white cell	chr1:59	1:36943916_C_G	rs3917932	1	36943916	C/G	C	G	Common	0.5759	0.4241	0.4241	FALSE	TRUE	-	-0.0422066	0.00363178	30.494	0.000870175	-	-0.040805	0.0033247	33.886	intron_variant	MODIFIER	CSF3R	ENSG00000119535
MONO%	Compound white cell	chr1:59	1:36943916_C_G	rs3917932	1	36943916	C/G	C	G	Common	0.5758	0.4242	0.4242	FALSE	TRUE	+	0.0250441	0.00360866	11.4066	0.000306395	+	0.024896	0.0031769	14.332	intron_variant	MODIFIER	CSF3R	ENSG00000119535
NEUT%	Compound white cell	chr1:59	1:36943916_C_G	rs3917932	1	36943916	C/G	C	G	Common	0.5759	0.4241	0.4241	FALSE	TRUE	-	-0.0362079	0.00361586	22.8769	0.000640402	-	-0.033143	0.0033859	21.893	intron_variant	MODIFIER	CSF3R	ENSG00000119535
LYMPH%	Compound white cell	chr1:59	1:36943916_C_G	rs3917932	1	36943916	C/G	C	G	Common	0.5759	0.4241	0.4241	FALSE	TRUE	+	0.0306134	0.00361005	16.6476	0.000457791	+	0.027581	0.0033778	15.491	intron_variant	MODIFIER	CSF3R	ENSG00000119535
GRAN%MYELOID	Myeloid white cell	chr1:59	1:36944301_C_A	rs3917928	1	36944301	C/A	C	A	Common	0.6121	0.3879	0.3879	TRUE	FALSE	-	-0.0235287	0.00367237	9.82835	0.000262885	+	0.052045	0.0088741	8.3462	intron_variant	MODIFIER	CSF3R	ENSG00000119535
NEUT#	Myeloid white cell	chr1:60	1:36947888_G_A	rs3917914	1	36947888	G/A	A	G	Low Frequency	0.0115	0.0115	0.0115	TRUE	TRUE	+	0.162079	0.0169154	21.0205	0.000597255	+	0.12739	0.015659	15.382	intron_variant	MODIFIER	CSF3R	ENSG00000119535
(NEUT+EO)#	Myeloid white cell	chr1:60	1:36947888_G_A	rs3917914	1	36947888	G/A	A	G	Low Frequency	0.0115	0.0115	0.0115	FALSE	TRUE	+	0.161328	0.0169245	20.8125	0.000591727	+	0.12464	0.015659	14.76	intron_variant	MODIFIER	CSF3R	ENSG00000119535
(BASO+NEUT)#	Myeloid white cell	chr1:60	1:36947888_G_A	rs3917914	1	36947888	G/A	A	G	Low Frequency	0.0115	0.0115	0.0115	FALSE	TRUE	+	0.162337	0.0169462	21.0113	0.000599158	+	0.12845	0.015682	15.585	intron_variant	MODIFIER	CSF3R	ENSG00000119535
GRAN#	Myeloid white cell	chr1:60	1:36947888_G_A	rs3917914	1	36947888	G/A	A	G	Low Frequency	0.0115	0.0115	0.0115	FALSE	TRUE	+	0.161494	0.0169536	20.7851	0.000592951	+	0.12457	0.015682	14.704	intron_variant	MODIFIER	CSF3R	ENSG00000119535
MYELOID#	Myeloid white cell	chr1:60	1:36947888_G_A	rs3917914	1	36947888	G/A	A	G	Low Frequency	0.0115	0.0115	0.0115	FALSE	TRUE	+	0.157821	0.0169996	19.7865	0.000566286	+	0.11917	0.015671	13.543	intron_variant	MODIFIER	CSF3R	ENSG00000119535
WBC#	Compound white cell	chr1:60	1:36947888_G_A	rs3917914	1	36947888	G/A	A	G	Low Frequency	0.0115	0.0115	0.0115	FALSE	TRUE	+	0.139348	0.0169292	15.7322	0.000441477	+	0.10671	0.015496	11.24	intron_variant	MODIFIER	CSF3R	ENSG00000119535
NEUT%	Compound white cell	chr1:60	1:36952851_G_A		1	36952851	G/A	A		Low Frequency	0.0111	0.0111		TRUE	FALSE	+	0.132715	0.0171442	14.0062	0.000386671	+	0.10788	0.016052	10.741	upstream_gene_variant	MODIFIER	CSF3R	ENSG00000119535
LYMPH%	Compound white cell	chr1:60	1:36952851_G_A		1	36952851	G/A	A		Low Frequency	0.0111	0.0111		FALSE	FALSE	-	-0.125296	0.0171218	12.5988	0.000344649	-	-0.097882	0.016019	9.0015	upstream_gene_variant	MODIFIER	CSF3R	ENSG00000119535
MCV	Mature red cell	chr1:61	1:37939173_T_C	rs2492301	1	37939173	T/C	T	T	Common	0.5297	0.4703	0.5297	FALSE	TRUE	-	-0.0238215	0.00354853	10.72	0.000282731	-	-0.025594	0.0029721	17.138	intron_variant	MODIFIER	LINC01137	ENSG00000233621
MCH	Mature red cell	chr1:61	1:37939173_T_C	rs2492301	1	37939173	T/C	T	T	Common	0.5296	0.4704	0.5296	TRUE	TRUE	-	-0.025424	0.00355924	12.0397	0.000322056	-	-0.026718	0.0029857	18.44	intron_variant	MODIFIER	LINC01137	ENSG00000233621
RDW	Mature red cell	chr1:62	1:38409073_A_G	rs28673728	1	38409073	A/G	G	G	Common	0.4686	0.4686	0.5314	TRUE	TRUE	-	-0.0207363	0.00356389	8.22625	0.000214149	-	-0.018451	0.0031864	8.1531	intron_variant	MODIFIER	INPP5B	ENSG00000204084
MCHC	Mature red cell	chr1:63	1:39714238_T_A	rs11205823	1	39714238	T/A	T	T	Common	0.7117	0.2883	0.7117	TRUE	TRUE	+	0.0244041	0.00381696	9.79039	0.000244397	+	0.023227	0.0035954	9.9791	intron_variant	MODIFIER	MACF1	ENSG00000127603
RDW	Mature red cell	chr1:64	1:40035928_G_T	rs3768321	1	40035928	G/T	T	G	Common	0.1975	0.1975	0.1975	TRUE	TRUE	+	0.0366747	0.00446485	15.6701	0.000426359	+	0.036328	0.0039948	19.015	intron_variant	MODIFIER	PABPC4, RP11-69E11.8	ENSG00000090621, ENSG00000228060
MCH	Mature red cell	chr1:65	1:40073011_G_C		1	40073011	G/C	C		Common	0.3052	0.3052		TRUE	TRUE	-	-0.0300789	0.00384698	14.2731	0.000383706	-	-0.027361	0.0032281	16.629	intergenic_variant	MODIFIER
PLT#	Platelet	chr1:66	1:40395195_A_G	rs77320796	1	40395195	A/G	G	A	Common	0.2595	0.2595	0.2595	TRUE	TRUE	+	0.0267969	0.00417287	9.87044	0.00027597	+	0.026535	0.0035904	12.832	intergenic_variant	MODIFIER
EO#	Myeloid white cell	chr1:67	1:42371414_T_C	rs2147904	1	42371414	T/C	T	T	Common	0.5644	0.4356	0.5644	TRUE	TRUE	+	0.0277854	0.00359481	13.966	0.00037961	+	0.029702	0.0032541	19.15	intron_variant	MODIFIER	HIVEP3	ENSG00000127124
(EO+BASO)#	Myeloid white cell	chr1:67	1:42371414_T_C	rs2147904	1	42371414	T/C	T	T	Common	0.5645	0.4355	0.5645	FALSE	TRUE	+	0.0253958	0.00359941	11.7647	0.000317108	+	0.028009	0.0032694	16.97	intron_variant	MODIFIER	HIVEP3	ENSG00000127124
NEUT%GRAN	Myeloid white cell	chr1:67	1:42371414_T_C	rs2147904	1	42371414	T/C	T	T	Common	0.5644	0.4356	0.5644	FALSE	TRUE	-	-0.0218442	0.00360793	8.85122	0.000234627	-	-0.023252	0.0033114	11.658	intron_variant	MODIFIER	HIVEP3	ENSG00000127124
EO%GRAN	Myeloid white cell	chr1:67	1:42371414_T_C	rs2147904	1	42371414	T/C	T	T	Common	0.5644	0.4356	0.5644	FALSE	TRUE	+	0.0253208	0.0036072	11.6524	0.000315255	+	0.0268	0.0032964	15.365	intron_variant	MODIFIER	HIVEP3	ENSG00000127124
EO%	Compound white cell	chr1:67	1:42371414_T_C	rs2147904	1	42371414	T/C	T	T	Common	0.5644	0.4356	0.5644	FALSE	TRUE	+	0.0264802	0.00359114	12.7802	0.000344784	+	0.02772	0.0032671	16.662	intron_variant	MODIFIER	HIVEP3	ENSG00000127124
MONO#	Myeloid white cell	chr1:68	1:43421956_CGCCTGTAATCCCAG_C	rs200895692	1	43421956	CGCCTGTAATCCCAG/C	C		Common	0.1722	0.1722		TRUE	TRUE	-	-0.030672	0.00476501	9.91394	0.000268209	-	-0.029764	0.0041487	12.137	intron_variant	MODIFIER	SLC2A1	ENSG00000117394
RDW	Mature red cell	chr1:69	1:43428757_A_G	rs710216	1	43428757	A/G	G	A	Common	0.2095	0.2095	0.2095	TRUE	TRUE	+	0.0360581	0.00435219	15.9278	0.000430646	+	0.036032	0.0038931	19.666	intron_variant	MODIFIER	SLC2A1-AS1	ENSG00000227533
PCT	Platelet	chr1:70	1:43840982_C_T	rs75139539	1	43840982	C/T	T	C	Low Frequency	0.0322	0.0322	0.0322	TRUE	TRUE	+	0.0625787	0.0103868	8.77132	0.000244076	+	0.061975	0.0090952	11.021	intergenic_variant	MODIFIER
MPV	Platelet	chr1:71	1:45810865_G_A	rs17853159	1	45810865	G/A	A	G	Common	0.081	0.081	0.081	TRUE	TRUE	-	-0.0515238	0.00659672	14.2445	0.000395227	-	-0.049215	0.0053402	19.505	missense_variant	MODERATE	TESK2	ENSG00000070759
IRF	Immature red cell	chr1:71	1:45810865_G_A	rs17853159	1	45810865	G/A	A	G	Common	0.0807	0.0807	0.0807	FALSE	TRUE	+	0.0501653	0.00650197	13.9186	0.000373394	+	0.0567	0.0059639	20.703	missense_variant	MODERATE	TESK2	ENSG00000070759
HLSR%	Immature red cell	chr1:71	1:45810865_G_A	rs17853159	1	45810865	G/A	A	G	Common	0.0807	0.0807	0.0807	FALSE	TRUE	+	0.0405245	0.00656189	9.18138	0.000243666	+	0.041014	0.0057961	11.827	missense_variant	MODERATE	TESK2	ENSG00000070759
IRF	Immature red cell	chr1:72	1:45833328_A_AT	rs549920468	1	45833328	A/AT	AT		Common	0.2446	0.2446		TRUE	FALSE	+	0.0287149	0.00421923	10.9976	0.000304703	+	0.03074	0.0038718	14.69	intron_variant	MODIFIER	TESK2	ENSG00000070759
PLT#	Platelet	chr1:72	1:45847562_G_A	rs1538970	1	45847562	G/A	A	G	Common	0.2329	0.2329	0.2329	TRUE	TRUE	-	-0.0394103	0.0044097	18.3987	0.00055497	-	-0.038984	0.0037953	24.017	intron_variant	MODIFIER	TESK2	ENSG00000070759
PCT	Platelet	chr1:73	1:45862477_GT_G	rs551907009	1	45862477	GT/G	G		Common	0.3232	0.3232		TRUE	TRUE	-	-0.0317163	0.00398667	14.7489	0.000440076	-	-0.030609	0.0034918	17.728	intron_variant	MODIFIER	TESK2	ENSG00000070759
PDW	Platelet	chr1:72	1:45922977_CAT_C	rs72387598	1	45922977	CAT/C	C		Common	0.2357	0.2357		TRUE	FALSE	+	0.0294069	0.00422213	11.4834	0.000311567	+	0.031381	0.003769	16.075	intron_variant	MODIFIER	TESK2	ENSG00000070759
HLSR#	Immature red cell	chr1:74	1:46012748_C_G	rs2991971	1	46012748	C/G	G	C	Common	0.4229	0.4229	0.4229	TRUE	TRUE	-	-0.0254393	0.00365957	11.4418	0.000315886	-	-0.025787	0.0032343	14.807	upstream_gene_variant	MODIFIER	AKR1A1	ENSG00000117448
HGB	Mature red cell	chr1:75	1:46073489_G_A	rs2230657	1	46073489	G/A	A	G	Common	0.4677	0.4677	0.4677	TRUE	FALSE	-	-0.0259288	0.0035461	12.5794	0.000334748	-	-0.025546	0.0032719	14.231	synonymous_variant	LOW	NASP	ENSG00000132780
HCT	Mature red cell	chr1:75	1:46085242_G_C		1	46085242	G/C	C		Common	0.4611	0.4611		TRUE	TRUE	-	-0.0268154	0.00353196	13.5024	0.000357356	-	-0.027396	0.0032723	16.244	downstream_gene_variant	MODIFIER	CCDC17, NASP	ENSG00000159588, ENSG00000132780
NEUT#	Myeloid white cell	chr1:76	1:46325873_TAC_T	rs796415138	1	46325873	TAC/T	T		Common	0.4555	0.4555		FALSE	FALSE	-	-0.022371	0.00368376	8.90086	0.000248249	-	-0.021596	0.0033839	9.7563	intron_variant	MODIFIER	MAST2	ENSG00000086015
(BASO+NEUT)#	Myeloid white cell	chr1:76	1:46325873_TAC_T	rs796415138	1	46325873	TAC/T	T		Common	0.4555	0.4555		FALSE	FALSE	-	-0.0227575	0.00369001	9.15829	0.000256901	-	-0.021811	0.0033884	9.9132	intron_variant	MODIFIER	MAST2	ENSG00000086015
GRAN#	Myeloid white cell	chr1:76	1:46325873_TAC_T	rs796415138	1	46325873	TAC/T	T		Common	0.4555	0.4555		FALSE	FALSE	-	-0.0231894	0.00369277	9.46945	0.000266744	-	-0.022475	0.0033891	10.477	intron_variant	MODIFIER	MAST2	ENSG00000086015
MYELOID#	Myeloid white cell	chr1:76	1:46325873_TAC_T	rs796415138	1	46325873	TAC/T	T		Common	0.4555	0.4555		TRUE	FALSE	-	-0.0243523	0.00370198	10.3221	0.000294168	-	-0.023466	0.003386	11.375	intron_variant	MODIFIER	MAST2	ENSG00000086015
RBC#	Mature red cell	chr1:76	1:46432105_A_C	rs7520050	1	46432105	A/C	C	C	Common	0.4138	0.4138	0.5862	TRUE	TRUE	-	-0.0344195	0.00367683	20.1032	0.000574745	-	-0.035057	0.003287	25.823	intron_variant	MODIFIER	MAST2	ENSG00000086015
RET#	Immature red cell	chr1:76	1:46432105_A_C	rs7520050	1	46432105	A/C	C	C	Common	0.4139	0.4139	0.5861	FALSE	TRUE	-	-0.024634	0.00371123	10.4967	0.000294419	-	-0.024019	0.0032743	12.655	intron_variant	MODIFIER	MAST2	ENSG00000086015
WBC#	Compound white cell	chr1:76	1:46513012_A_C	rs1612092	1	46513012	A/C	C	A	Common	0.4354	0.4354	0.4354	TRUE	FALSE	-	-0.023331	0.00361777	9.94855	0.000267625	-	-0.022811	0.0032859	11.412	intron_variant	MODIFIER	PIK3R3, RP4-533D7.4	ENSG00000117461, ENSG00000226957
(NEUT+EO)#	Myeloid white cell	chr1:77	1:46596236_G_GA	rs66538782	1	46596236	G/GA	GA		Common	0.301	0.301		TRUE	TRUE	+	0.0248029	0.00394268	9.50074	0.000258868	+	0.024717	0.0036205	11.06	intron_variant	MODIFIER	PIK3R3	ENSG00000117461
MCV	Mature red cell	chr1:78	1:47681761_G_A	rs6695898	1	47681761	G/A	G	G	Common	0.5455	0.4545	0.5455	TRUE	TRUE	+	0.0367728	0.00353589	24.6051	0.000670521	+	0.036444	0.0029622	34.044	downstream_gene_variant	MODIFIER	TAL1	ENSG00000162367
MCH	Mature red cell	chr1:78	1:47693220_A_G	rs11211480	1	47693220	A/G	A	A	Common	0.5453	0.4547	0.5453	TRUE	FALSE	+	0.029551	0.00354687	16.0981	0.000433046	+	0.031135	0.0029757	24.886	non_coding_transcript_exon_variant	MODIFIER	RP1-18D14.7	ENSG00000226252
LYMPH%	Compound white cell	chr1:79	1:51801735_A_C	rs55681655	1	51801735	A/C	C	C	Common	0.1912	0.1912	0.8088	TRUE	TRUE	+	0.0265086	0.00455036	8.24481	0.000217336	+	0.026508	0.0042274	9.4429	intron_variant	MODIFIER	TTC39A	ENSG00000085831
HCT	Mature red cell	chr1:80	1:53315360_C_CCT	rs770551112	1	53315360	C/CCT	C		Common	0.5722	0.4278		TRUE	FALSE	+	0.022273	0.00366144	8.92868	0.000242872	+	0.022145	0.0033918	10.178	intron_variant	MODIFIER	ZYG11A	ENSG00000203995
MONO#	Myeloid white cell	chr1:80	1:53330458_A_G	rs514406	1	53330458	A/G	A	A	Common	0.5943	0.4057	0.5943	TRUE	TRUE	+	0.0221832	0.00364524	8.93518	0.000237296	+	0.019958	0.0031738	9.4925	intron_variant	MODIFIER	ZYG11A	ENSG00000203995
PDW	Platelet	chr1:81	1:54839485_T_TCAG	rs150647904	1	54839485	T/TCAG	TCAG		Common	0.12	0.12		TRUE	TRUE	-	-0.0329624	0.00551178	8.65236	0.000229472	-	-0.029588	0.0049187	8.7451	intron_variant	MODIFIER	SSBP3	ENSG00000157216
RET%	Immature red cell	chr1:82	1:56292340_G_A	rs3935996	1	56292340	G/A	A	G	Common	0.4931	0.4931	0.4931	FALSE	TRUE	-	-0.0363696	0.00359498	23.332	0.000661247	-	-0.031902	0.0032019	22.651	intron_variant	MODIFIER	RP11-90C4.1	ENSG00000233147
IRF	Immature red cell	chr1:82	1:56292340_G_A	rs3935996	1	56292340	G/A	A	G	Common	0.4932	0.4932	0.4932	FALSE	TRUE	-	-0.0348108	0.00355825	21.876	0.000605783	-	-0.032512	0.003261	22.678	intron_variant	MODIFIER	RP11-90C4.1	ENSG00000233147
HLSR#	Immature red cell	chr1:82	1:56292340_G_A	rs3935996	1	56292340	G/A	A	G	Common	0.4931	0.4931	0.4931	FALSE	TRUE	-	-0.0407614	0.00359156	29.1258	0.000830586	-	-0.035392	0.0032167	27.421	intron_variant	MODIFIER	RP11-90C4.1	ENSG00000233147
HLSR%	Immature red cell	chr1:82	1:56292340_G_A	rs3935996	1	56292340	G/A	A	G	Common	0.4931	0.4931	0.4931	TRUE	TRUE	-	-0.0419861	0.00359168	30.8426	0.00088125	-	-0.036611	0.003216	29.288	intron_variant	MODIFIER	RP11-90C4.1	ENSG00000233147
RET#	Immature red cell	chr1:82	1:56292866_C_T	rs3934487	1	56292866	C/T	C	C	Common	0.5403	0.4597	0.5403	TRUE	FALSE	-	-0.0321313	0.00360811	18.2737	0.000512855	-	-0.029138	0.0031976	19.089	intron_variant	MODIFIER	RP11-90C4.1	ENSG00000233147
IRF	Immature red cell	chr1:83	1:56617947_T_G	rs10449752	1	56617947	T/G	G	G	Common	0.3779	0.3779	0.6221	TRUE	TRUE	+	0.0376611	0.00365953	24.1125	0.000666886	+	0.03537	0.0033548	25.254	intron_variant	MODIFIER	RP1-158P9.1	ENSG00000235612
RET#	Immature red cell	chr1:84	1:56624095_C_G	rs778387	1	56624095	C/G	G	C	Common	0.404	0.404	0.404	FALSE	TRUE	+	0.0420413	0.00378084	27.9967	0.000851157	+	0.040824	0.0033509	33.403	downstream_gene_variant	MODIFIER	RP1-158P9.1	ENSG00000235612
RET%	Immature red cell	chr1:84	1:56624095_C_G	rs778387	1	56624095	C/G	G	C	Common	0.404	0.404	0.404	FALSE	TRUE	+	0.0396332	0.00377891	25.0084	0.000756442	+	0.03566	0.0033661	25.489	downstream_gene_variant	MODIFIER	RP1-158P9.1	ENSG00000235612
HLSR#	Immature red cell	chr1:84	1:56624095_C_G	rs778387	1	56624095	C/G	G	C	Common	0.404	0.404	0.404	TRUE	TRUE	+	0.0472075	0.00377527	35.151	0.0010732	+	0.041598	0.0033817	34.034	downstream_gene_variant	MODIFIER	RP1-158P9.1	ENSG00000235612
HLSR%	Immature red cell	chr1:84	1:56624095_C_G	rs778387	1	56624095	C/G	G	C	Common	0.404	0.404	0.404	FALSE	TRUE	+	0.0452333	0.0037753	32.3517	0.000985312	+	0.039259	0.003381	30.433	downstream_gene_variant	MODIFIER	RP1-158P9.1	ENSG00000235612
(NEUT+EO)#	Myeloid white cell	chr1:84	1:56624095_C_G	rs778387	1	56624095	C/G	G	C	Common	0.4041	0.4041	0.4041	FALSE	TRUE	+	0.0222721	0.00377487	8.43971	0.000238898	+	0.020978	0.0034654	8.8479	downstream_gene_variant	MODIFIER	RP1-158P9.1	ENSG00000235612
GRAN#	Myeloid white cell	chr1:84	1:56624095_C_G	rs778387	1	56624095	C/G	G	C	Common	0.4042	0.4042	0.4042	FALSE	TRUE	+	0.0222433	0.00378085	8.39519	0.000238301	+	0.021007	0.0034697	8.8497	downstream_gene_variant	MODIFIER	RP1-158P9.1	ENSG00000235612
MYELOID#	Myeloid white cell	chr1:84	1:56624095_C_G	rs778387	1	56624095	C/G	G	C	Common	0.4041	0.4041	0.4041	FALSE	TRUE	+	0.0238802	0.00379069	9.5254	0.000274642	+	0.02294	0.003467	10.433	downstream_gene_variant	MODIFIER	RP1-158P9.1	ENSG00000235612
MONO#	Myeloid white cell	chr1:85	1:56636881_C_T	rs72675573	1	56636881	C/T	T	C	Common	0.3665	0.3665	0.3665	TRUE	TRUE	+	0.0228313	0.00370639	9.13814	0.000242053	+	0.022089	0.0032275	11.112	intergenic_variant	MODIFIER
NEUT#	Myeloid white cell	chr1:86	1:56905524_G_A	rs1999537	1	56905524	G/A	G	G	Common	0.8977	0.1023	0.8977	FALSE	FALSE	+	0.0485408	0.00592989	15.5678	0.000432763	+	0.048216	0.0054474	18.058	intergenic_variant	MODIFIER
(BASO+NEUT)#	Myeloid white cell	chr1:86	1:56905524_G_A	rs1999537	1	56905524	G/A	G	G	Common	0.8977	0.1023	0.8977	FALSE	FALSE	+	0.0478372	0.00594234	15.0828	0.000420308	+	0.046861	0.0054568	17.048	intergenic_variant	MODIFIER
MYELOID#	Myeloid white cell	chr1:86	1:56905524_G_A	rs1999537	1	56905524	G/A	G	G	Common	0.8977	0.1023	0.8977	FALSE	FALSE	+	0.0436149	0.00596285	12.5876	0.000349386	+	0.042887	0.005454	14.425	intergenic_variant	MODIFIER
LYMPH%	Compound white cell	chr1:86	1:56905524_G_A	rs1999537	1	56905524	G/A	G	G	Common	0.8976	0.1024	0.8976	TRUE	FALSE	-	-0.0570548	0.00589802	21.4082	0.000598407	-	-0.054878	0.0054799	22.873	intergenic_variant	MODIFIER
(NEUT+EO)#	Myeloid white cell	chr1:86	1:56906274_G_A	rs7537229	1	56906274	G/A	G	G	Common	0.8958	0.1042	0.8958	FALSE	TRUE	+	0.0475122	0.00586601	15.2584	0.000421424	+	0.04699	0.005386	17.569	intergenic_variant	MODIFIER
GRAN#	Myeloid white cell	chr1:86	1:56906274_G_A	rs7537229	1	56906274	G/A	G	G	Common	0.8958	0.1042	0.8958	FALSE	TRUE	+	0.0468955	0.00587681	14.8338	0.000410555	+	0.046479	0.0053941	17.158	intergenic_variant	MODIFIER
GRAN%MYELOID	Myeloid white cell	chr1:86	1:56906274_G_A	rs7537229	1	56906274	G/A	G	G	Common	0.8958	0.1042	0.8958	FALSE	TRUE	+	0.043852	0.00584609	13.1986	0.000358994	+	0.043733	0.0052226	16.25	intergenic_variant	MODIFIER
NEUT%	Compound white cell	chr1:86	1:56906274_G_A	rs7537229	1	56906274	G/A	G	G	Common	0.8958	0.1042	0.8958	TRUE	TRUE	+	0.0593068	0.0058384	23.5155	0.000656625	+	0.056448	0.005429	24.587	intergenic_variant	MODIFIER
LYMPH#	Lymphoid white cell	chr1:87	1:56907720_G_A	rs4319365	1	56907720	G/A	G	G	Common	0.5434	0.4566	0.5434	TRUE	TRUE	-	-0.0217125	0.00363073	8.65202	0.000233941	-	-0.020757	0.0032812	9.5984	intergenic_variant	MODIFIER
IRF	Immature red cell	chr1:88	1:56932963_CA_C	rs10710459	1	56932963	CA/C	CA	CA	Common	0.9279	0.0721	0.9279	TRUE	TRUE	+	0.0450291	0.00756149	8.58507	0.000271303	+	0.04354	0.006905	9.5409	intergenic_variant	MODIFIER
RET#	Immature red cell	chr1:89	1:56972353_G_A	rs72664324	1	56972353	G/A	A	G	Common	0.0934	0.0934	0.0934	FALSE	TRUE	-	-0.0460969	0.00616831	13.1064	0.000359862	-	-0.044877	0.005443	15.779	intron_variant	MODIFIER	PPAP2B	ENSG00000162407
RET%	Immature red cell	chr1:89	1:56972353_G_A	rs72664324	1	56972353	G/A	A	G	Common	0.0934	0.0934	0.0934	FALSE	TRUE	-	-0.0458768	0.00616509	13.0016	0.000356434	-	-0.044221	0.0054189	15.474	intron_variant	MODIFIER	PPAP2B	ENSG00000162407
HLSR#	Immature red cell	chr1:89	1:56972353_G_A	rs72664324	1	56972353	G/A	A	G	Common	0.0934	0.0934	0.0934	TRUE	TRUE	-	-0.0499551	0.00615897	15.299	0.000422621	-	-0.046867	0.0054438	17.129	intron_variant	MODIFIER	PPAP2B	ENSG00000162407
HLSR%	Immature red cell	chr1:89	1:56972353_G_A	rs72664324	1	56972353	G/A	A	G	Common	0.0935	0.0935	0.0935	FALSE	TRUE	-	-0.0489372	0.00615852	14.7162	0.000405964	-	-0.045059	0.0054421	15.905	intron_variant	MODIFIER	PPAP2B	ENSG00000162407
PDW	Platelet	chr1:90	1:63121101_T_TC	rs60286666	1	63121101	T/TC	T		Common	0.6381	0.3619		TRUE	TRUE	+	0.0448332	0.00375906	32.066	0.000928342	+	0.045353	0.0033544	40.905	intron_variant	MODIFIER	DOCK7	ENSG00000116641
EO#	Myeloid white cell	chr1:91	1:65209111_C_A	rs114695117	1	65209111	C/A	A	C	Low Frequency	0.0268	0.0268	0.0268	TRUE	TRUE	-	-0.0680243	0.0110249	9.16578	0.000241376	-	-0.069897	0.010008	11.542	upstream_gene_variant	MODIFIER	RAVER2	ENSG00000162437
(EO+BASO)#	Myeloid white cell	chr1:92	1:65314212_C_A	rs114269697	1	65314212	C/A	A	C	Low Frequency	0.0139	0.0139	0.0139	TRUE	TRUE	-	-0.105086	0.0158153	10.5169	0.000302728	-	-0.10981	0.014385	13.639	intron_variant	MODIFIER	JAK1	ENSG00000162434
EO#	Myeloid white cell	chr1:93	1:65423447_G_A	rs12408934	1	65423447	G/A	A		Common	0.1012	0.1012		FALSE	TRUE	-	-0.0443407	0.00590455	13.2268	0.000357667	-	-0.042597	0.0053901	14.562	intron_variant	MODIFIER	JAK1	ENSG00000162434
(EO+BASO)#	Myeloid white cell	chr1:93	1:65423447_G_A	rs12408934	1	65423447	G/A	A		Common	0.1013	0.1013		FALSE	TRUE	-	-0.0383015	0.0059112	10.036	0.000267107	-	-0.035428	0.0054104	10.233	intron_variant	MODIFIER	JAK1	ENSG00000162434
NEUT%GRAN	Myeloid white cell	chr1:93	1:65423447_G_A	rs12408934	1	65423447	G/A	A		Common	0.1013	0.1013		FALSE	TRUE	+	0.0419547	0.00592414	11.8474	0.000320492	+	0.042336	0.0054358	14.166	intron_variant	MODIFIER	JAK1	ENSG00000162434
EO%GRAN	Myeloid white cell	chr1:93	1:65423447_G_A	rs12408934	1	65423447	G/A	A		Common	0.1013	0.1013		FALSE	TRUE	-	-0.0461171	0.00592267	14.162	0.000387239	-	-0.047344	0.0054111	17.665	intron_variant	MODIFIER	JAK1	ENSG00000162434
EO%	Compound white cell	chr1:93	1:65423447_G_A	rs12408934	1	65423447	G/A	A		Common	0.1012	0.1012		TRUE	TRUE	-	-0.0482927	0.00589975	15.5669	0.000424264	-	-0.048925	0.0053664	19.108	intron_variant	MODIFIER	JAK1	ENSG00000162434
EO#	Myeloid white cell	chr1:94	1:65491914_C_A		1	65491914	C/A	A		Common	0.1251	0.1251		TRUE	TRUE	+	0.0386693	0.00540585	12.0718	0.000327324	+	0.0336	0.0049372	10.996	upstream_gene_variant	MODIFIER	RNU6-1176P	ENSG00000212257
(EO+BASO)#	Myeloid white cell	chr1:94	1:65491914_C_A		1	65491914	C/A	A		Common	0.1251	0.1251		FALSE	TRUE	+	0.0373443	0.00541102	11.2886	0.000305276	+	0.03394	0.0049561	11.125	upstream_gene_variant	MODIFIER	RNU6-1176P	ENSG00000212257
NEUT#	Myeloid white cell	chr1:95	1:65911607_T_C	rs9436747	1	65911607	T/C	T	C	Common	0.6284	0.3716	0.3716	TRUE	TRUE	+	0.0339779	0.0037082	19.2965	0.000539182	+	0.024504	0.0034691	11.788	intron_variant	MODIFIER	LEPR	ENSG00000116678
(NEUT+EO)#	Myeloid white cell	chr1:95	1:65911607_T_C	rs9436747	1	65911607	T/C	T	C	Common	0.6284	0.3716	0.3716	FALSE	TRUE	+	0.0337746	0.0037116	19.0431	0.000532749	+	0.024898	0.0034703	12.138	intron_variant	MODIFIER	LEPR	ENSG00000116678
(BASO+NEUT)#	Myeloid white cell	chr1:95	1:65911607_T_C	rs9436747	1	65911607	T/C	T	C	Common	0.6285	0.3715	0.3715	FALSE	TRUE	+	0.0338618	0.0037147	19.1067	0.000535445	+	0.024389	0.0034738	11.655	intron_variant	MODIFIER	LEPR	ENSG00000116678
GRAN#	Myeloid white cell	chr1:95	1:65911607_T_C	rs9436747	1	65911607	T/C	T	C	Common	0.6284	0.3716	0.3716	FALSE	TRUE	+	0.0336776	0.00371788	18.8778	0.000529694	+	0.02489	0.0034741	12.106	intron_variant	MODIFIER	LEPR	ENSG00000116678
MYELOID#	Myeloid white cell	chr1:95	1:65911607_T_C	rs9436747	1	65911607	T/C	T	C	Common	0.6284	0.3716	0.3716	FALSE	TRUE	+	0.0330292	0.00372641	18.1107	0.000509493	+	0.024384	0.00347	11.674	intron_variant	MODIFIER	LEPR	ENSG00000116678
WBC#	Compound white cell	chr1:95	1:65911607_T_C	rs9436747	1	65911607	T/C	T	C	Common	0.6285	0.3715	0.3715	FALSE	TRUE	+	0.0305065	0.00371117	15.692	0.000434588	+	0.021656	0.0034327	9.5497	intron_variant	MODIFIER	LEPR	ENSG00000116678
MCV	Mature red cell	chr1:96	1:66089782_C_T	rs6700896	1	66089782	C/T	T	C	Common	0.3795	0.3795	0.3795	FALSE	FALSE	+	0.0239339	0.00363182	10.3569	0.00026978	+	0.022278	0.0030434	12.604	intron_variant	MODIFIER	LEPR	ENSG00000116678
MCH	Mature red cell	chr1:96	1:66089782_C_T	rs6700896	1	66089782	C/T	T	C	Common	0.3795	0.3795	0.3795	TRUE	FALSE	+	0.0291606	0.00364318	14.9198	0.000400476	+	0.027268	0.0030572	18.324	intron_variant	MODIFIER	LEPR	ENSG00000116678
LYMPH%	Compound white cell	chr1:96	1:66092570_A_G	rs11208691	1	66092570	A/G	G	G	Common	0.371	0.371	0.629	TRUE	FALSE	+	0.0227052	0.00369152	9.11249	0.000240604	+	0.020766	0.0034296	8.8513	intron_variant	MODIFIER	LEPR	ENSG00000116678
GRAN#	Myeloid white cell	chr1:96	1:66105944_C_T	rs1892534	1	66105944	C/T	T	T	Common	0.3767	0.3767	0.6233	TRUE	TRUE	-	-0.0471161	0.00370085	36.4012	0.00104247	-	-0.041137	0.0034586	31.883	3_prime_UTR_variant	MODIFIER	LEPR	ENSG00000116678
MYELOID#	Myeloid white cell	chr1:96	1:66105944_C_T	rs1892534	1	66105944	C/T	T	T	Common	0.3766	0.3766	0.6234	FALSE	TRUE	-	-0.0463462	0.00371045	35.0763	0.00100857	-	-0.040634	0.0034556	31.184	3_prime_UTR_variant	MODIFIER	LEPR	ENSG00000116678
NEUT#	Myeloid white cell	chr1:96	1:66137192_T_C	rs34293785	1	66137192	T/C	C		Common	0.3663	0.3663		FALSE	FALSE	-	-0.0473379	0.00373246	36.1326	0.00104032	-	-0.041304	0.0034923	31.537	intergenic_variant	MODIFIER
(NEUT+EO)#	Myeloid white cell	chr1:96	1:66137192_T_C	rs34293785	1	66137192	T/C	C		Common	0.3663	0.3663		FALSE	FALSE	-	-0.0474444	0.00373546	36.2343	0.00104501	-	-0.041278	0.0034931	31.484	intergenic_variant	MODIFIER
(BASO+NEUT)#	Myeloid white cell	chr1:96	1:66137192_T_C	rs34293785	1	66137192	T/C	C		Common	0.3663	0.3663		TRUE	FALSE	-	-0.0475781	0.00373858	36.3741	0.00105091	-	-0.04139	0.0034967	31.587	intergenic_variant	MODIFIER
GRAN%MYELOID	Myeloid white cell	chr1:96	1:66137192_T_C	rs34293785	1	66137192	T/C	C		Common	0.3664	0.3664		FALSE	FALSE	-	-0.0300597	0.00372122	15.1813	0.000419537	-	-0.028752	0.0033241	17.283	intergenic_variant	MODIFIER
WBC#	Compound white cell	chr1:96	1:66137192_T_C	rs34293785	1	66137192	T/C	C		Common	0.3663	0.3663		FALSE	FALSE	-	-0.0458313	0.00373547	33.8776	0.000975158	-	-0.041802	0.0034555	32.948	intergenic_variant	MODIFIER
MONO%	Compound white cell	chr1:96	1:66137192_T_C	rs34293785	1	66137192	T/C	C		Common	0.3664	0.3664		FALSE	FALSE	+	0.0234506	0.00371102	9.58014	0.000255334	+	0.022014	0.0032662	10.798	intergenic_variant	MODIFIER
NEUT%	Compound white cell	chr1:96	1:66137192_T_C	rs34293785	1	66137192	T/C	C		Common	0.3664	0.3664		FALSE	FALSE	-	-0.0276318	0.00371808	12.9699	0.000354502	-	-0.02605	0.003457	13.311	intergenic_variant	MODIFIER
LYMPH%	Compound white cell	chr1:97	1:67418027_C_T	rs3008870	1	67418027	C/T	C	T	Common	0.7279	0.2721	0.2721	TRUE	TRUE	-	-0.0291785	0.00399422	12.5577	0.000337254	-	-0.029262	0.0037106	14.504	intron_variant	MODIFIER	MIER1	ENSG00000198160
LYMPH#	Lymphoid white cell	chr1:98	1:67480843_TAA_T	rs140508453	1	67480843	TAA/T	TAA		Common	0.7213	0.2787		TRUE	TRUE	-	-0.03567	0.00404189	17.9611	0.000511552	-	-0.034737	0.0036521	20.721	intron_variant	MODIFIER	SLC35D1	ENSG00000116704
NEUT%	Compound white cell	chr1:99	1:67489169_ATT_A	rs145445141	1	67489169	ATT/A	ATT		Common	0.7896	0.2104		TRUE	TRUE	+	0.0286717	0.00440211	10.1333	0.000273143	+	0.028252	0.0040928	11.291	intron_variant	MODIFIER	SLC35D1	ENSG00000116704
MCV	Mature red cell	chr1:100	1:68165693_A_C	rs3962382	1	68165693	A/C	A	C	Common	0.7047	0.2953	0.2953	FALSE	TRUE	+	0.0232333	0.00388111	8.66808	0.000224656	+	0.02238	0.003252	11.227	downstream_gene_variant	MODIFIER	GNG12	ENSG00000172380
MCH	Mature red cell	chr1:100	1:68165693_A_C	rs3962382	1	68165693	A/C	A	C	Common	0.7048	0.2952	0.2952	TRUE	TRUE	+	0.0245659	0.00389338	9.55338	0.000251118	+	0.024538	0.003267	13.229	downstream_gene_variant	MODIFIER	GNG12	ENSG00000172380
EO%	Compound white cell	chr1:101	1:77819015_T_A	rs7532748	1	77819015	T/A	T	T	Common	0.546	0.454	0.546	TRUE	TRUE	+	0.0210754	0.00358927	8.36538	0.000220206	+	0.020175	0.0032654	9.1879	intron_variant	MODIFIER	AK5	ENSG00000154027
NEUT#	Myeloid white cell	chr1:102	1:79411968_C_A		1	79411968	C/A	A		Low Frequency	0.0307	0.0307		FALSE	TRUE	+	0.0653798	0.0103606	9.55551	0.000254398	+	0.062207	0.00952	10.193	missense_variant	MODERATE	ELTD1	ENSG00000162618
(NEUT+EO)#	Myeloid white cell	chr1:102	1:79411968_C_A		1	79411968	C/A	A		Low Frequency	0.0307	0.0307		FALSE	TRUE	+	0.0698782	0.0103704	10.7949	0.00029061	+	0.066921	0.009524	11.673	missense_variant	MODERATE	ELTD1	ENSG00000162618
(BASO+NEUT)#	Myeloid white cell	chr1:102	1:79411968_C_A		1	79411968	C/A	A		Low Frequency	0.0307	0.0307		FALSE	TRUE	+	0.0649447	0.0103757	9.41254	0.000251023	+	0.062789	0.0095303	10.351	missense_variant	MODERATE	ELTD1	ENSG00000162618
GRAN#	Myeloid white cell	chr1:102	1:79411968_C_A		1	79411968	C/A	A		Low Frequency	0.0307	0.0307		FALSE	TRUE	+	0.0690364	0.0103836	10.5288	0.00028365	+	0.066388	0.0095332	11.478	missense_variant	MODERATE	ELTD1	ENSG00000162618
MYELOID#	Myeloid white cell	chr1:102	1:79411968_C_A		1	79411968	C/A	A		Low Frequency	0.0307	0.0307		TRUE	TRUE	+	0.0703169	0.010413	10.8386	0.00029427	+	0.066739	0.0095274	11.606	missense_variant	MODERATE	ELTD1	ENSG00000162618
LYMPH%	Compound white cell	chr1:102	1:79411968_C_A		1	79411968	C/A	A		Low Frequency	0.0307	0.0307		FALSE	TRUE	-	-0.059721	0.0103016	8.17131	0.000212266	-	-0.059313	0.0095739	9.2342	missense_variant	MODERATE	ELTD1	ENSG00000162618
BASO#	Myeloid white cell	chr1:103	1:87739219_T_C	rs1537061	1	87739219	T/C	C	T	Common	0.0983	0.0983	0.0983	FALSE	TRUE	-	-0.0462796	0.00586802	14.5085	0.000379687	-	-0.046196	0.0056267	15.653	intergenic_variant	MODIFIER
BASO%GRAN	Myeloid white cell	chr1:103	1:87739219_T_C	rs1537061	1	87739219	T/C	C	T	Common	0.0983	0.0983	0.0983	FALSE	TRUE	-	-0.0458224	0.00587454	14.2088	0.000372221	-	-0.046395	0.0056698	15.554	intergenic_variant	MODIFIER
BASO%	Compound white cell	chr1:103	1:87739219_T_C	rs1537061	1	87739219	T/C	C	T	Common	0.0983	0.0983	0.0983	TRUE	TRUE	-	-0.0479344	0.00582324	15.7333	0.000407323	-	-0.04832	0.0056352	16.999	intergenic_variant	MODIFIER
EO#	Myeloid white cell	chr1:104	1:87752000_A_T	rs6684992	1	87752000	A/T	T	T	Common	0.1198	0.1198	0.8802	TRUE	TRUE	+	0.041979	0.00549488	13.6619	0.000371648	+	0.041674	0.0049747	16.263	intergenic_variant	MODIFIER
(EO+BASO)#	Myeloid white cell	chr1:104	1:87752000_A_T	rs6684992	1	87752000	A/T	T	T	Common	0.1198	0.1198	0.8802	FALSE	TRUE	+	0.031892	0.00550343	8.16528	0.000214502	+	0.031723	0.0049992	9.6534	intergenic_variant	MODIFIER
EO%GRAN	Myeloid white cell	chr1:104	1:87752000_A_T	rs6684992	1	87752000	A/T	T	T	Common	0.1199	0.1199	0.8801	FALSE	TRUE	+	0.0395059	0.00551302	12.112	0.000329385	+	0.039805	0.0050383	14.554	intergenic_variant	MODIFIER
EO%	Compound white cell	chr1:104	1:87752000_A_T	rs6684992	1	87752000	A/T	T	T	Common	0.1199	0.1199	0.8801	FALSE	TRUE	+	0.0418825	0.00548929	13.6289	0.000370209	+	0.042198	0.0049943	16.53	intergenic_variant	MODIFIER
PCT	Platelet	chr1:105	1:88105489_AAATAAT_A	rs151136305	1	88105489	AAATAAT/A	A		Common	0.0568	0.0568		TRUE	TRUE	-	-0.0527143	0.0079024	10.5941	0.000297741	-	-0.050671	0.0069215	12.606	intergenic_variant	MODIFIER
EO%	Compound white cell	chr1:106	1:91986482_G_A	rs1983170	1	91986482	G/A	A	G	Common	0.221	0.221	0.221	TRUE	TRUE	+	0.0247797	0.00428637	8.12941	0.000211423	+	0.02538	0.0039008	10.112	intron_variant	MODIFIER	CDC7	ENSG00000097046
MONO#	Myeloid white cell	chr1:107	1:92753336_T_C	rs141094656	1	92753336	T/C	C	T	Low Frequency	0.0164	0.0164	0.0164	TRUE	TRUE	+	0.424957	0.0150287	175.171	0.00582616	+	0.40536	0.013569	194.85	intron_variant	MODIFIER	GLMN	ENSG00000174842
MYELOID#	Myeloid white cell	chr1:107	1:92753336_T_C	rs141094656	1	92753336	T/C	C	T	Low Frequency	0.0165	0.0165	0.0165	FALSE	TRUE	+	0.115656	0.0151299	13.6774	0.000434136	+	0.11471	0.013843	15.929	intron_variant	MODIFIER	GLMN	ENSG00000174842
GRAN%MYELOID	Myeloid white cell	chr1:107	1:92753336_T_C	rs141094656	1	92753336	T/C	C	T	Low Frequency	0.0164	0.0164	0.0164	FALSE	TRUE	-	-0.318121	0.0150231	98.7936	0.00326496	-	-0.32045	0.013425	124.98	intron_variant	MODIFIER	GLMN	ENSG00000174842
MONO%	Compound white cell	chr1:107	1:92753336_T_C	rs141094656	1	92753336	T/C	C	T	Low Frequency	0.0164	0.0164	0.0164	FALSE	TRUE	+	0.412947	0.0149905	166.321	0.0055015	+	0.41069	0.013197	211.3	intron_variant	MODIFIER	GLMN	ENSG00000174842
LYMPH%	Compound white cell	chr1:107	1:92753336_T_C	rs141094656	1	92753336	T/C	C	T	Low Frequency	0.0164	0.0164	0.0164	FALSE	TRUE	-	-0.139584	0.014999	19.8779	0.00062858	-	-0.13841	0.013938	22.507	intron_variant	MODIFIER	GLMN	ENSG00000174842
MONO#	Myeloid white cell	chr1:108	1:92766438_G_A	rs115340020	1	92766438	G/A	A	G	Low Frequency	0.0286	0.0286	0.0286	FALSE	FALSE	-	-0.0993006	0.0106788	19.8478	0.000547895	-	-0.086147	0.0093383	19.543	intron_variant	MODIFIER	RPAP2	ENSG00000122484
GRAN%MYELOID	Myeloid white cell	chr1:108	1:92766438_G_A	rs115340020	1	92766438	G/A	A	G	Low Frequency	0.0286	0.0286	0.0286	TRUE	FALSE	+	0.130519	0.0106861	33.5815	0.000946548	+	0.12442	0.0095508	38.048	intron_variant	MODIFIER	RPAP2	ENSG00000122484
NEUT%	Compound white cell	chr1:108	1:92766438_G_A	rs115340020	1	92766438	G/A	A	G	Low Frequency	0.0286	0.0286	0.0286	FALSE	FALSE	+	0.0713741	0.0106627	10.6627	0.000283058	+	0.071891	0.0099152	12.38	intron_variant	MODIFIER	RPAP2	ENSG00000122484
MONO%	Compound white cell	chr1:108	1:92878407_C_T	rs115427247	1	92878407	C/T	T	C	Low Frequency	0.0302	0.0302	0.0302	TRUE	TRUE	-	-0.130333	0.0104579	34.9234	0.000995016	-	-0.1219	0.0092106	39.239	intergenic_variant	MODIFIER
MONO%	Compound white cell	chr1:109	1:92981236_T_G	rs184721335	1	92981236	T/G	G	T	Rare	0.0049	0.0049	0.0049	TRUE	TRUE	-	-0.195403	0.0299749	10.1497	0.000372354	-	-0.19943	0.026387	13.385	intron_variant	MODIFIER	EVI5	ENSG00000067208
MONO#	Myeloid white cell	chr1:110	1:93016228_T_C	rs12753280	1	93016228	T/C	T	T	Common	0.7947	0.2053	0.7947	TRUE	TRUE	-	-0.0620076	0.00443428	43.7078	0.00125462	-	-0.024981	0.0040208	9.2829	intron_variant	MODIFIER	EVI5	ENSG00000067208
MONO#	Myeloid white cell	chr1:111	1:93269618_T_A		1	93269618	T/A	A		Rare	0.0051	0.0051		TRUE	TRUE	-	-0.179938	0.0301994	8.59375	0.000328568	-	-0.18912	0.026348	12.148	intergenic_variant	MODIFIER
(EO+BASO)#	Myeloid white cell	chr1:112	1:93716974_G_T	rs797680	1	93716974	G/T	T	T	Common	0.3769	0.3769	0.6231	TRUE	FALSE	-	-0.0251014	0.00367421	11.0764	0.000295945	-	-0.023634	0.0033368	11.848	intron_variant	MODIFIER	CCDC18	ENSG00000122483
EO%	Compound white cell	chr1:112	1:93716974_G_T	rs797680	1	93716974	G/T	T	T	Common	0.3768	0.3768	0.6232	FALSE	FALSE	-	-0.0243778	0.00366726	10.5253	0.000279097	-	-0.023208	0.003337	11.451	intron_variant	MODIFIER	CCDC18	ENSG00000122483
EO#	Myeloid white cell	chr1:112	1:93738515_A_AAG	rs35797862	1	93738515	A/AAG	AAG		Common	0.3782	0.3782		TRUE	TRUE	-	-0.0261269	0.00366423	11.9992	0.000321053	-	-0.024172	0.0033163	12.504	intron_variant	MODIFIER	CCDC18, RP4-717I23.3	ENSG00000122483, ENSG00000223745
NEUT%GRAN	Myeloid white cell	chr1:112	1:93738515_A_AAG	rs35797862	1	93738515	A/AAG	AAG		Common	0.3782	0.3782		FALSE	TRUE	+	0.0226444	0.00367738	9.13206	0.000241171	+	0.020861	0.0033743	9.1987	intron_variant	MODIFIER	CCDC18, RP4-717I23.3	ENSG00000122483, ENSG00000223745
EO%GRAN	Myeloid white cell	chr1:112	1:93738515_A_AAG	rs35797862	1	93738515	A/AAG	AAG		Common	0.3782	0.3782		FALSE	TRUE	-	-0.0234435	0.00367697	9.73976	0.000258491	-	-0.021171	0.0033595	9.5306	intron_variant	MODIFIER	CCDC18, RP4-717I23.3	ENSG00000122483, ENSG00000223745
PDW	Platelet	chr1:113	1:94874521_G_T	rs6681849	1	94874521	G/T	T	G	Common	0.4216	0.4216	0.4216	TRUE	TRUE	-	-0.0322817	0.00367064	17.8429	0.000508243	-	-0.031333	0.0032769	20.932	upstream_gene_variant	MODIFIER	RP11-366L18.1	ENSG00000232918
PDW	Platelet	chr1:114	1:95701223_C_CT	rs201738837	1	95701223	C/CT	CT		Common	0.0802	0.0802		TRUE	TRUE	-	-0.0387377	0.00658658	8.39038	0.000221394	-	-0.033965	0.0058812	8.1137	intron_variant	MODIFIER	RWDD3, TMEM56-RWDD3	ENSG00000122481, ENSG00000271092
MONO#	Myeloid white cell	chr1:115	1:101106534_G_A	rs35883536	1	101106534	G/A	A	A	Common	0.4618	0.4618	0.5382	TRUE	TRUE	-	-0.0291753	0.00357478	15.48	0.000423114	-	-0.02865	0.0031128	19.458	upstream_gene_variant	MODIFIER	RP11-84O12.4	ENSG00000230402
NEUT%	Compound white cell	chr1:116	1:101239293_CT_C	rs147120681	1	101239293	CT/C	C	CT	Common	0.4365	0.4365	0.4365	FALSE	FALSE	-	-0.0272701	0.00360435	13.4143	0.000365832	-	-0.025756	0.0033511	13.815	intergenic_variant	MODIFIER
LYMPH%	Compound white cell	chr1:116	1:101239293_CT_C	rs147120681	1	101239293	CT/C	C	CT	Common	0.4365	0.4365	0.4365	TRUE	FALSE	+	0.0279501	0.00359819	14.0977	0.000384304	+	0.026941	0.0033433	15.108	intergenic_variant	MODIFIER
LYMPH#	Lymphoid white cell	chr1:116	1:101250810_C_A		1	101250810	C/A	C		Common	0.5661	0.4339		TRUE	TRUE	-	-0.0367538	0.00363203	23.3436	0.000663618	-	-0.025952	0.0033737	13.838	intergenic_variant	MODIFIER
EO#	Myeloid white cell	chr1:117	1:101625883_A_G	rs1754541	1	101625883	A/G	G	A	Common	0.3006	0.3006	0.3006	FALSE	TRUE	+	0.0304422	0.00390714	14.1788	0.000389669	+	0.025398	0.003635	11.55	intergenic_variant	MODIFIER
(EO+BASO)#	Myeloid white cell	chr1:117	1:101625883_A_G	rs1754541	1	101625883	A/G	G	A	Common	0.3006	0.3006	0.3006	FALSE	TRUE	+	0.0294574	0.00391225	13.2931	0.000364866	+	0.024074	0.0036523	10.36	intergenic_variant	MODIFIER
NEUT%GRAN	Myeloid white cell	chr1:117	1:101625883_A_G	rs1754541	1	101625883	A/G	G	A	Common	0.3006	0.3006	0.3006	FALSE	TRUE	-	-0.0343915	0.00392194	17.7441	0.000497333	-	-0.028884	0.0036992	14.234	intergenic_variant	MODIFIER
EO%GRAN	Myeloid white cell	chr1:117	1:101625883_A_G	rs1754541	1	101625883	A/G	G	A	Common	0.3006	0.3006	0.3006	TRUE	TRUE	+	0.034471	0.00392137	17.8273	0.000499635	+	0.031297	0.0036147	17.316	intergenic_variant	MODIFIER
EO%	Compound white cell	chr1:118	1:101643837_A_AT	rs533650628	1	101643837	A/AT	AT		Common	0.2948	0.2948		TRUE	TRUE	-	-0.0355704	0.00400924	18.1441	0.000526075	-	-0.034198	0.0036465	20.169	intergenic_variant	MODIFIER
LYMPH#	Lymphoid white cell	chr1:119	1:101647626_C_T	rs76382185	1	101647626	C/T	T	C	Common	0.1173	0.1173	0.1173	TRUE	TRUE	-	-0.0432557	0.005618	13.8645	0.00038746	-	-0.035994	0.0052071	11.321	intergenic_variant	MODIFIER
EO#	Myeloid white cell	chr1:120	1:101652522_C_T	rs111759324	1	101652522	C/T	T	C	Common	0.1109	0.1109	0.1109	FALSE	TRUE	-	-0.0421873	0.0056905	12.9105	0.000350974	-	-0.034441	0.0052941	10.11	upstream_gene_variant	MODIFIER	RP5-1033H2.1	ENSG00000271578
(EO+BASO)#	Myeloid white cell	chr1:120	1:101652522_C_T	rs111759324	1	101652522	C/T	T	C	Common	0.1108	0.1108	0.1108	FALSE	TRUE	-	-0.0432326	0.00569832	13.4846	0.000368292	-	-0.035292	0.0053194	10.487	upstream_gene_variant	MODIFIER	RP5-1033H2.1	ENSG00000271578
NEUT%GRAN	Myeloid white cell	chr1:120	1:101652522_C_T	rs111759324	1	101652522	C/T	T	C	Common	0.1109	0.1109	0.1109	TRUE	TRUE	+	0.0435711	0.00571096	13.6273	0.000374377	+	0.034369	0.0053867	9.7519	upstream_gene_variant	MODIFIER	RP5-1033H2.1	ENSG00000271578
EO%GRAN	Myeloid white cell	chr1:121	1:101682050_T_C	rs12404070	1	101682050	T/C	C	T	Common	0.1025	0.1025	0.1025	TRUE	TRUE	-	-0.0372498	0.00589227	9.58752	0.000255292	-	-0.031935	0.0054314	8.3857	intergenic_variant	MODIFIER
LYMPH#	Lymphoid white cell	chr1:122	1:101702359_T_C	rs146490475	1	101702359	T/C	C	T	Low Frequency	0.0183	0.0183	0.0183	TRUE	TRUE	-	-0.0937297	0.0149145	9.48287	0.000315656	-	-0.09118	0.013515	10.819	upstream_gene_variant	MODIFIER	S1PR1, RP4-575N6.4	ENSG00000170989, ENSG00000225938
LYMPH#	Lymphoid white cell	chr1:123	1:101702547_AG_A	rs3835397	1	101702547	AG/A	A	AG	Low Frequency	0.0324	0.0324	0.0324	TRUE	TRUE	-	-0.081067	0.0102898	14.4795	0.000412059	-	-0.086854	0.0093407	19.841	splice_donor_variant	HIGH	S1PR1	ENSG00000170989
LYMPH#	Lymphoid white cell	chr1:124	1:101704577_C_G	rs41287280	1	101704577	C/G	G	C	Low Frequency	0.0212	0.0212	0.0212	TRUE	TRUE	+	0.112873	0.01249	18.7933	0.000528735	+	0.093634	0.011328	15.854	missense_variant	MODERATE	S1PR1	ENSG00000170989
LYMPH#	Lymphoid white cell	chr1:125	1:101744646_C_G	rs77046277	1	101744646	C/G	G	C	Rare	0.0016	0.0016	0.0016	TRUE	TRUE	-	-0.537314	0.0521775	24.1421	0.000922381	-	-0.51649	0.047168	27.169	intergenic_variant	MODIFIER
LYMPH%	Compound white cell	chr1:125	1:101744646_C_G	rs77046277	1	101744646	C/G	G	C	Rare	0.0016	0.0016	0.0016	FALSE	TRUE	-	-0.402573	0.0516484	14.1893	0.000517779	-	-0.39829	0.047985	15.981	intergenic_variant	MODIFIER
MYELOID#	Myeloid white cell	chr1:126	1:108738780_T_C	rs12118280	1	108738780	T/C	C	T	Common	0.234	0.234	0.234	TRUE	TRUE	+	0.0267077	0.00425893	9.4452	0.000255709	+	0.025431	0.003895	10.178	intron_variant	MODIFIER	SLC25A24	ENSG00000085491
NEUT#	Myeloid white cell	chr1:127	1:108743059_G_C	rs663045	1	108743059	G/C	G	C	Common	0.5334	0.4666	0.4666	FALSE	TRUE	+	0.0234269	0.00359515	10.1421	0.000273184	+	0.021252	0.0033018	9.9119	5_prime_UTR_variant	MODIFIER	SLC25A24	ENSG00000085491
(NEUT+EO)#	Myeloid white cell	chr1:127	1:108743059_G_C	rs663045	1	108743059	G/C	G	C	Common	0.5334	0.4666	0.4666	TRUE	TRUE	+	0.023722	0.00359802	10.3657	0.000280111	+	0.021581	0.0033026	10.194	5_prime_UTR_variant	MODIFIER	SLC25A24	ENSG00000085491
(BASO+NEUT)#	Myeloid white cell	chr1:127	1:108743059_G_C	rs663045	1	108743059	G/C	G	C	Common	0.5334	0.4666	0.4666	FALSE	TRUE	+	0.0235301	0.00360138	10.1925	0.000275598	+	0.020804	0.0033064	9.5031	5_prime_UTR_variant	MODIFIER	SLC25A24	ENSG00000085491
GRAN#	Myeloid white cell	chr1:127	1:108743059_G_C	rs663045	1	108743059	G/C	G	C	Common	0.5334	0.4666	0.4666	FALSE	TRUE	+	0.0236816	0.00360406	10.3006	0.000279157	+	0.021549	0.0033072	10.14	5_prime_UTR_variant	MODIFIER	SLC25A24	ENSG00000085491
GRAN%MYELOID	Myeloid white cell	chr1:127	1:108743059_G_C	rs663045	1	108743059	G/C	G	C	Common	0.5335	0.4665	0.4665	FALSE	TRUE	+	0.0224837	0.00358503	9.44674	0.000251624	+	0.02452	0.0032017	13.722	5_prime_UTR_variant	MODIFIER	SLC25A24	ENSG00000085491
WBC#	Compound white cell	chr1:127	1:108743059_G_C	rs663045	1	108743059	G/C	G	C	Common	0.5335	0.4665	0.4665	FALSE	TRUE	+	0.0222676	0.00359761	9.21943	0.00024681	+	0.019812	0.003267	8.8767	5_prime_UTR_variant	MODIFIER	SLC25A24	ENSG00000085491
MONO%	Compound white cell	chr1:127	1:108744934_G_A	rs828999	1	108744934	G/A	G	A	Common	0.5339	0.4661	0.4661	TRUE	FALSE	-	-0.0207681	0.00357577	8.19913	0.000214665	-	-0.023391	0.0031463	12.976	upstream_gene_variant	MODIFIER	SLC25A24	ENSG00000085491
MONO#	Myeloid white cell	chr1:128	1:110435328_G_A	rs17608459	1	110435328	G/A	A	G	Common	0.1198	0.1198	0.1198	TRUE	TRUE	+	0.0359479	0.00582771	9.16137	0.000272531	+	0.030129	0.005081	8.5171	upstream_gene_variant	MODIFIER	RP11-195M16.3	ENSG00000261055
MONO#	Myeloid white cell	chr1:129	1:110470764_G_A	rs333947	1	110470764	G/A	A	G	Common	0.1505	0.1505	0.1505	TRUE	TRUE	+	0.0414285	0.00498034	16.0498	0.000438861	+	0.040115	0.0043431	19.589	intron_variant	MODIFIER	CSF1	ENSG00000184371
WBC#	Compound white cell	chr1:129	1:110470764_G_A	rs333947	1	110470764	G/A	A	G	Common	0.1505	0.1505	0.1505	FALSE	TRUE	+	0.0296599	0.00499847	8.52867	0.000224941	+	0.029006	0.004541	9.7724	intron_variant	MODIFIER	CSF1	ENSG00000184371
MPV	Platelet	chr1:130	1:111732711_G_A	rs2209457	1	111732711	G/A	A	G	Common	0.3322	0.3322	0.3322	TRUE	TRUE	+	0.0323483	0.0038559	16.3106	0.000464278	+	0.034125	0.0031214	27.083	intron_variant	MODIFIER	DENND2D	ENSG00000162777
MPV	Platelet	chr1:131	1:113110619_T_C	rs1001494	1	113110619	T/C	C	C	Common	0.4748	0.4748	0.5252	TRUE	FALSE	-	-0.0264538	0.00360252	12.6806	0.000349012	-	-0.027637	0.0029173	20.561	intron_variant	MODIFIER	ST7L	ENSG00000007341
PDW	Platelet	chr1:131	1:113154400_C_T	rs7546094	1	113154400	C/T	T	T	Common	0.4748	0.4748	0.5252	TRUE	TRUE	-	-0.0413265	0.0035826	30.0578	0.000851772	-	-0.043942	0.0031975	42.225	intron_variant	MODIFIER	ST7L	ENSG00000007341
PCT	Platelet	chr1:131	1:113156860_A_AAAAC	rs112416932	1	113156860	A/AAAAC	AAAAC		Common	0.4645	0.4645		TRUE	FALSE	+	0.0255302	0.00369642	11.3046	0.000324252	+	0.024843	0.0032374	13.775	intron_variant	MODIFIER	ST7L	ENSG00000007341
PLT#	Platelet	chr1:131	1:113202417_G_A	rs2932536	1	113202417	G/A	G	G	Common	0.5261	0.4739	0.5261	TRUE	FALSE	-	-0.0345596	0.00363584	20.7	0.000595557	-	-0.033803	0.0031292	26.466	intron_variant	MODIFIER	CAPZA1	ENSG00000116489
NEUT#	Myeloid white cell	chr1:132	1:114377568_A_G	rs2476601	1	114377568	A/G	A	G	Common	0.8983	0.1017	0.1017	FALSE	TRUE	+	0.0429179	0.00590222	12.4491	0.000336549	+	0.040593	0.0054201	13.158	missense_variant	MODERATE	PTPN22	ENSG00000134242	Diabetes_mellitus,_insulin-dependent,_susceptibility_to|Rheumatoid_arthritis|Systemic_lupus_erythematosus,_susceptibility_to|Hashimoto_thyroiditis,_susceptibility_to|Addison_disease,_susceptibility_to	255|255|255|255|255
(NEUT+EO)#	Myeloid white cell	chr1:132	1:114377568_A_G	rs2476601	1	114377568	A/G	A	G	Common	0.8984	0.1016	0.1016	FALSE	TRUE	+	0.0427598	0.00590991	12.3329	0.000333784	+	0.04066	0.0054242	13.18	missense_variant	MODERATE	PTPN22	ENSG00000134242	Diabetes_mellitus,_insulin-dependent,_susceptibility_to|Rheumatoid_arthritis|Systemic_lupus_erythematosus,_susceptibility_to|Hashimoto_thyroiditis,_susceptibility_to|Addison_disease,_susceptibility_to	255|255|255|255|255
(BASO+NEUT)#	Myeloid white cell	chr1:132	1:114377568_A_G	rs2476601	1	114377568	A/G	A	G	Common	0.8983	0.1017	0.1017	FALSE	TRUE	+	0.0430022	0.00591153	12.4581	0.000337873	+	0.040779	0.0054266	13.242	missense_variant	MODERATE	PTPN22	ENSG00000134242	Diabetes_mellitus,_insulin-dependent,_susceptibility_to|Rheumatoid_arthritis|Systemic_lupus_erythematosus,_susceptibility_to|Hashimoto_thyroiditis,_susceptibility_to|Addison_disease,_susceptibility_to	255|255|255|255|255
GRAN#	Myeloid white cell	chr1:132	1:114377568_A_G	rs2476601	1	114377568	A/G	A	G	Common	0.8983	0.1017	0.1017	FALSE	TRUE	+	0.0426926	0.00591874	12.2621	0.000333025	+	0.040634	0.0054307	13.134	missense_variant	MODERATE	PTPN22	ENSG00000134242	Diabetes_mellitus,_insulin-dependent,_susceptibility_to|Rheumatoid_arthritis|Systemic_lupus_erythematosus,_susceptibility_to|Hashimoto_thyroiditis,_susceptibility_to|Addison_disease,_susceptibility_to	255|255|255|255|255
MYELOID#	Myeloid white cell	chr1:132	1:114377568_A_G	rs2476601	1	114377568	A/G	A	G	Common	0.8984	0.1016	0.1016	FALSE	TRUE	+	0.0427885	0.00593327	12.2574	0.000334232	+	0.041724	0.005425	13.833	missense_variant	MODERATE	PTPN22	ENSG00000134242	Diabetes_mellitus,_insulin-dependent,_susceptibility_to|Rheumatoid_arthritis|Systemic_lupus_erythematosus,_susceptibility_to|Hashimoto_thyroiditis,_susceptibility_to|Addison_disease,_susceptibility_to	255|255|255|255|255
LYMPH#	Lymphoid white cell	chr1:132	1:114377568_A_G	rs2476601	1	114377568	A/G	A	G	Common	0.8983	0.1017	0.1017	TRUE	TRUE	+	0.0563788	0.0059328926	20.6895	0.00058077	+	0.053925	0.0053601	23.077	missense_variant	MODERATE	PTPN22	ENSG00000134242	Diabetes_mellitus,_insulin-dependent,_susceptibility_to|Rheumatoid_arthritis|Systemic_lupus_erythematosus,_susceptibility_to|Hashimoto_thyroiditis,_susceptibility_to|Addison_disease,_susceptibility_to	255|255|255|255|255
WBC#	Compound white cell	chr1:132	1:114377568_A_G	rs2476601	1	114377568	A/G	A	G	Common	0.8983	0.1017	0.1017	FALSE	TRUE	+	0.0561097	0.00590773	20.6684	0.000575239	+	0.053854	0.005364	22.986	missense_variant	MODERATE	PTPN22	ENSG00000134242	Diabetes_mellitus,_insulin-dependent,_susceptibility_to|Rheumatoid_arthritis|Systemic_lupus_erythematosus,_susceptibility_to|Hashimoto_thyroiditis,_susceptibility_to|Addison_disease,_susceptibility_to	255|255|255|255|255
MCH	Mature red cell	chr1:133	1:114932865_G_C	rs9429544	1	114932865	G/C	C	G	Common	0.2571	0.2571	0.2571	TRUE	TRUE	+	0.0310693	0.00408586	13.5423	0.000368744	+	0.032128	0.0034269	20.156	downstream_gene_variant	MODIFIER	TRIM33	ENSG00000197323
MCV	Mature red cell	chr1:134	1:115062527_T_C	rs36092669	1	115062527	T/C	C	T	Common	0.386	0.386	0.386	TRUE	TRUE	+	0.0251964	0.00365574	11.2604	0.000300927	+	0.025919	0.0030629	16.579	intergenic_variant	MODIFIER
MONO%	Compound white cell	chr1:135	1:118139540_C_T	rs17613339	1	118139540	C/T	T	C	Common	0.1287	0.1287	0.1287	TRUE	TRUE	+	0.0337812	0.00535232	9.55858	0.000255933	+	0.028668	0.0047114	8.9321	non_coding_transcript_exon_variant	MODIFIER	AL157902.3	ENSG00000236866
GRAN%MYELOID	Myeloid white cell	chr1:136	1:118140342_C_A	rs12409929	1	118140342	C/A	A	C	Common	0.1623	0.1623	0.1623	TRUE	FALSE	-	-0.0305912	0.00486813	9.48143	0.000254466	-	-0.028915	0.0043489	10.528	intron_variant	MODIFIER	AL157902.3	ENSG00000236866
IRF	Immature red cell	chr1:136	1:118147892_T_C	rs34754277	1	118147892	T/C	C	T	Common	0.1676	0.1676	0.1676	TRUE	FALSE	-	-0.0371107	0.00475522	14.2227	0.000384268	-	-0.039967	0.004342	19.461	intron_variant	MODIFIER	AL157902.3	ENSG00000236866
MPV	Platelet	chr1:137	1:118150701_T_TA	rs35986908	1	118150701	T/TA	TA		Common	0.2153	0.2153		TRUE	FALSE	-	-0.0349136	0.00445013	14.3654	0.000411877	-	-0.037821	0.0036029	25.042	intron_variant	MODIFIER	FAM46C	ENSG00000183508
RET#	Immature red cell	chr1:136	1:118153011_A_C	rs11587735	1	118153011	A/C	C	A	Common	0.1682	0.1682	0.1682	FALSE	TRUE	-	-0.0539053	0.00479118	28.6399	0.000813088	-	-0.053787	0.0042266	36.354	intron_variant	MODIFIER	FAM46C	ENSG00000183508
RET%	Immature red cell	chr1:136	1:118153011_A_C	rs11587735	1	118153011	A/C	C	A	Common	0.1682	0.1682	0.1682	TRUE	TRUE	-	-0.0585102	0.00478895	33.6022	0.000957939	-	-0.059341	0.0042084	44.399	intron_variant	MODIFIER	FAM46C	ENSG00000183508
HLSR#	Immature red cell	chr1:136	1:118153011_A_C	rs11587735	1	118153011	A/C	C	A	Common	0.1682	0.1682	0.1682	FALSE	TRUE	-	-0.0544079	0.00478396	29.2441	0.000828321	-	-0.05546	0.0042279	38.565	intron_variant	MODIFIER	FAM46C	ENSG00000183508
HLSR%	Immature red cell	chr1:136	1:118153011_A_C	rs11587735	1	118153011	A/C	C	A	Common	0.1682	0.1682	0.1682	FALSE	TRUE	-	-0.0567615	0.00478441	31.739	0.000901536	-	-0.057954	0.0042272	42.029	intron_variant	MODIFIER	FAM46C	ENSG00000183508
MCV	Mature red cell	chr1:138	1:118153977_T_G	rs826415	1	118153977	T/G	G	T	Common	0.3176	0.3176	0.3176	FALSE	TRUE	+	0.0351279	0.00381715	19.4569	0.000534878	+	0.029426	0.0033584	17.712	intron_variant	MODIFIER	FAM46C	ENSG00000183508
MCH	Mature red cell	chr1:138	1:118153977_T_G	rs826415	1	118153977	T/G	G	T	Common	0.3177	0.3177	0.3177	TRUE	TRUE	+	0.0384762	0.00382875	23.0338	0.000641811	+	0.033267	0.0033792	22.134	intron_variant	MODIFIER	FAM46C	ENSG00000183508
MCH	Mature red cell	chr1:136	1:118155103_T_C	rs34039852	1	118155103	T/C	C	T	Common	0.1689	0.1689	0.1689	TRUE	FALSE	-	-0.0273981	0.0047213	8.18637	0.000210743	-	-0.049363	0.0046575	25.512	intron_variant	MODIFIER	FAM46C	ENSG00000183508
PDW	Platelet	chr1:137	1:118155145_AAGTC_A	rs143811622	1	118155145	AAGTC/A	A		Common	0.2216	0.2216		TRUE	TRUE	-	-0.0350002	0.00433024	15.1985	0.000422615	-	-0.037289	0.0038648	21.296	intron_variant	MODIFIER	FAM46C	ENSG00000183508
PLT#	Platelet	chr1:137	1:118160005_C_CT		1	118160005	C/CT	CT		Common	0.2092	0.2092		TRUE	FALSE	+	0.0346782	0.00456276	13.5294	0.000397898	+	0.033814	0.0039268	17.136	intron_variant	MODIFIER	FAM46C	ENSG00000183508
MCV	Mature red cell	chr1:136	1:118161020_T_G	rs11464707	1	118161020	T/G	G	T	Common	0.1638	0.1638	0.1638	TRUE	FALSE	-	-0.0279616	0.00476285	8.36273	0.000214179	-	-0.049574	0.0047133	25.139	intron_variant	MODIFIER	FAM46C	ENSG00000183508
MONO#	Myeloid white cell	chr1:136	1:118162419_C_G	rs11580646	1	118162419	C/G	G	C	Common	0.1634	0.1634	0.1634	TRUE	FALSE	+	0.0308018	0.00482891	9.74789	0.000259389	+	0.027798	0.0042048	10.417	intron_variant	MODIFIER	FAM46C	ENSG00000183508
MCV	Mature red cell	chr1:139	1:118251143_C_T	rs10923397	1	118251143	C/T	T	C	Common	0.1635	0.1635	0.1635	FALSE	TRUE	+	0.0384635	0.00479634	14.9734	0.00040468	+	0.070462	0.0045956	52.298	intergenic_variant	MODIFIER
MCH	Mature red cell	chr1:139	1:118251143_C_T	rs10923397	1	118251143	C/T	T	C	Common	0.1634	0.1634	0.1634	TRUE	TRUE	+	0.0465441	0.00481252	21.3994	0.000592283	+	0.079871	0.004589	67.062	intergenic_variant	MODIFIER
RDW	Mature red cell	chr1:139	1:118251175_A_C	rs10923398	1	118251175	A/C	C	A	Common	0.1839	0.1839	0.1839	TRUE	FALSE	-	-0.0324378	0.0045915	11.7934	0.000315834	-	-0.031977	0.0041062	14.163	intergenic_variant	MODIFIER
RBC#	Mature red cell	chr1:140	1:120272477_T_C	rs523395	1	120272477	T/C	T	C	Common	0.5339	0.4661	0.4661	TRUE	TRUE	+	0.0218684	0.0036377	8.73587	0.000238013	+	0.021897	0.0032513	10.784	intron_variant	MODIFIER	PHGDH	ENSG00000092621
PLT#	Platelet	chr1:141	1:150327896_C_CA	rs370869951	1	150327896	C/CA	CA		Common	0.378	0.378		FALSE	TRUE	+	0.0227172	0.00377413	8.75623	0.000242673	+	0.02467	0.0032472	13.517	downstream_gene_variant	MODIFIER	PRPF3	ENSG00000117360
PCT	Platelet	chr1:141	1:150327896_C_CA	rs370869951	1	150327896	C/CA	CA		Common	0.378	0.378		TRUE	TRUE	+	0.0239416	0.0037867	9.58959	0.000269537	+	0.025537	0.0033152	13.874	downstream_gene_variant	MODIFIER	PRPF3	ENSG00000117360
EO#	Myeloid white cell	chr1:142	1:150550924_T_C	rs34645101	1	150550924	T/C	C	T	Low Frequency	0.0113	0.0113	0.0113	FALSE	TRUE	+	0.107534	0.0168128	9.79711	0.000258382	+	0.092975	0.015243	8.9723	synonymous_variant	LOW	MCL1	ENSG00000143384
(EO+BASO)#	Myeloid white cell	chr1:142	1:150550924_T_C	rs34645101	1	150550924	T/C	C	T	Low Frequency	0.0113	0.0113	0.0113	TRUE	TRUE	+	0.11125	0.0168423	10.4018	0.000276549	+	0.096536	0.015322	9.5268	synonymous_variant	LOW	MCL1	ENSG00000143384
GRAN%MYELOID	Myeloid white cell	chr1:143	1:150574695_C_G	rs11204677	1	150574695	C/G	C	C	Common	0.5563	0.4437	0.5563	FALSE	TRUE	+	0.0472577	0.00359035	38.8404	0.00110249	+	0.025585	0.0036691	11.507	intron_variant	MODIFIER	ENSA	ENSG00000143420
MONO%	Compound white cell	chr1:143	1:150574695_C_G	rs11204677	1	150574695	C/G	C	C	Common	0.5564	0.4436	0.5564	TRUE	TRUE	-	-0.0481697	0.00358057	40.5297	0.0011454	-	-0.024812	0.0036051	11.229	intron_variant	MODIFIER	ENSA	ENSG00000143420
MONO#	Myeloid white cell	chr1:144	1:150584103_G_T	rs4970966	1	150584103	G/T	T	G	Common	0.2251	0.2251	0.2251	TRUE	TRUE	-	-0.072678	0.00430067	63.3412	0.00184271	-	-0.070699	0.0037442	78.713	intron_variant	MODIFIER	ENSA	ENSG00000143420
GRAN%MYELOID	Myeloid white cell	chr1:144	1:150584103_G_T	rs4970966	1	150584103	G/T	T	G	Common	0.225	0.225	0.225	FALSE	TRUE	+	0.0647237	0.00430205	50.4282	0.00146097	+	0.048158	0.0043977	27.172	intron_variant	MODIFIER	ENSA	ENSG00000143420
MONO%	Compound white cell	chr1:144	1:150584103_G_T	rs4970966	1	150584103	G/T	T	G	Common	0.2251	0.2251	0.2251	FALSE	TRUE	-	-0.067731	0.00428919	55.4459	0.00160039	-	-0.050264	0.0043197	30.556	intron_variant	MODIFIER	ENSA	ENSG00000143420
EO#	Myeloid white cell	chr1:144	1:150595537_G_T	rs11204682	1	150595537	G/T	T	G	Common	0.2247	0.2247	0.2247	FALSE	FALSE	-	-0.0382796	0.00429809	18.2772	0.000510549	-	-0.038521	0.0038969	22.31	intron_variant	MODIFIER	ENSA	ENSG00000143420
(EO+BASO)#	Myeloid white cell	chr1:144	1:150595537_G_T	rs11204682	1	150595537	G/T	T	G	Common	0.2247	0.2247	0.2247	TRUE	FALSE	-	-0.0400196	0.0043038	19.847	0.000558019	-	-0.040021	0.0039153	23.792	intron_variant	MODIFIER	ENSA	ENSG00000143420
NEUT%GRAN	Myeloid white cell	chr1:144	1:150595537_G_T	rs11204682	1	150595537	G/T	T	G	Common	0.2245	0.2245	0.2245	FALSE	FALSE	+	0.0383549	0.00431512	18.208	0.000512235	+	0.039006	0.0039594	22.164	intron_variant	MODIFIER	ENSA	ENSG00000143420
EO%GRAN	Myeloid white cell	chr1:144	1:150595537_G_T	rs11204682	1	150595537	G/T	T	G	Common	0.2245	0.2245	0.2245	FALSE	FALSE	-	-0.0367014	0.00431432	16.7479	0.000469023	-	-0.037399	0.0039421	20.618	intron_variant	MODIFIER	ENSA	ENSG00000143420
EO%	Compound white cell	chr1:144	1:150595537_G_T	rs11204682	1	150595537	G/T	T	G	Common	0.2246	0.2246	0.2246	FALSE	FALSE	-	-0.0335505	0.00429473	14.2497	0.00039207	-	-0.034587	0.0039065	18.068	intron_variant	MODIFIER	ENSA	ENSG00000143420
NEUT%	Compound white cell	chr1:145	1:150651175_C_T	rs11800059	1	150651175	C/T	C	C	Common	0.5146	0.4854	0.5146	TRUE	TRUE	+	0.0315578	0.00356875	18.0299	0.000497524	+	0.03139	0.0033164	20.527	intron_variant	MODIFIER	GOLPH3L	ENSG00000143457
LYMPH#	Lymphoid white cell	chr1:145	1:150696792_TCTTCTGCAG_T	rs112158604	1	150696792	TCTTCTGCAG/T	TCTTCTGCAG		Common	0.5142	0.4858		TRUE	FALSE	-	-0.0227041	0.00359885	9.55076	0.000257531	-	-0.023118	0.0032511	11.937	upstream_gene_variant	MODIFIER	HORMAD1	ENSG00000143452
RET#	Immature red cell	chr1:146	1:150748134_C_CTTATTTTATT		1	150748134	C/CTTATTTTATT	CTTATTTTATT		Common	0.2102	0.2102		TRUE	TRUE	+	0.0273662	0.00442377	9.21013	0.000248662	+	0.026441	0.0039021	10.907	upstream_gene_variant	MODIFIER	RP11-363I22.3	ENSG00000236713
HLSR#	Immature red cell	chr1:146	1:150868102_C_A	rs78132593	1	150868102	C/A	A	C	Common	0.2187	0.2187	0.2187	TRUE	FALSE	+	0.0256093	0.00433662	8.45361	0.000224126	+	0.0259	0.0038319	10.856	intergenic_variant	MODIFIER
RET%	Immature red cell	chr1:146	1:150940625_T_G		1	150940625	T/G	G		Common	0.2208	0.2208		TRUE	FALSE	+	0.0254381	0.00431583	8.42405	0.000222662	+	0.025065	0.003792	10.414	missense_variant	MODERATE	CERS2	ENSG00000143418
GRAN%MYELOID	Myeloid white cell	chr1:147	1:153339782_A_G	rs60752752	1	153339782	A/G	G	G	Common	0.1176	0.1176	0.8824	FALSE	TRUE	-	-0.033355	0.0056558	8.43289	0.000230901	-	-0.035753	0.0050528	11.827	intergenic_variant	MODIFIER
MONO%	Compound white cell	chr1:147	1:153339782_A_G	rs60752752	1	153339782	A/G	G	G	Common	0.1176	0.1176	0.8824	TRUE	TRUE	+	0.0333382	0.00564024	8.46791	0.000230668	+	0.036038	0.0049644	12.408	intergenic_variant	MODIFIER
MPV	Platelet	chr1:148	1:154092056_C_A	rs2494663	1	154092056	C/A	C	C	Common	0.5502	0.4498	0.5502	TRUE	TRUE	+	0.0212051	0.00363424	8.26878	0.000222562	+	0.020878	0.0029433	11.881	intron_variant	MODIFIER	NUP210L	ENSG00000143552
PDW	Platelet	chr1:149	1:154127100_T_C	rs4400599	1	154127100	T/C	T	C	Common	0.5103	0.4897	0.4897	TRUE	TRUE	-	-0.0270489	0.00359428	13.2798	0.000365665	-	-0.028048	0.0032083	17.638	intron_variant	MODIFIER	NUP210L	ENSG00000143552
PLT#	Platelet	chr1:150	1:154157848_CAAAA_C	rs34660448	1	154157848	CAAAA/C	CAAAA		Common	0.6153	0.3847		TRUE	TRUE	+	0.0230392	0.0038423	8.69468	0.000251289	+	0.023775	0.0033068	12.186	intron_variant	MODIFIER	TPM3	ENSG00000143549
MCV	Mature red cell	chr1:151	1:154291255_G_C	rs12563213	1	154291255	G/C	C	C	Common	0.2618	0.2618	0.7382	TRUE	TRUE	+	0.0254412	0.00401561	9.62626	0.000250178	+	0.02457	0.0033642	12.55	upstream_gene_variant	MODIFIER	AQP10	ENSG00000143595
MCH	Mature red cell	chr1:151	1:154291255_G_C	rs12563213	1	154291255	G/C	C	C	Common	0.2619	0.2619	0.7381	FALSE	TRUE	+	0.0246698	0.00402775	9.04236	0.000235295	+	0.022805	0.0033792	10.824	upstream_gene_variant	MODIFIER	AQP10	ENSG00000143595
MONO%	Compound white cell	chr1:152	1:154426970_A_C		1	154426970	A/C	C		Common	0.4082	0.4082		TRUE	TRUE	+	0.0220771	0.00360346	9.04691	0.000235484	+	0.021881	0.0031715	11.28	missense_variant	MODERATE	IL6R	ENSG00000160712	Serum_level_of_interleukin-6_soluble_receptor|Serum_level_of_interleukin_6	255|255
RBC#	Mature red cell	chr1:153	1:155178782_A_T	rs760077	1	155178782	A/T	A	T	Common	0.6031	0.3969	0.3969	FALSE	TRUE	+	0.0242458	0.00362832	10.6288	0.000281433	+	0.025735	0.0032424	14.681	missense_variant	MODERATE	MTX1	ENSG00000173171
HCT	Mature red cell	chr1:153	1:155178782_A_T	rs760077	1	155178782	A/T	A	T	Common	0.6031	0.3969	0.3969	TRUE	TRUE	+	0.0358719	0.00360354	22.6185	0.000616041	+	0.036277	0.0033367	26.797	missense_variant	MODERATE	MTX1	ENSG00000173171
HGB	Mature red cell	chr1:153	1:155178782_A_T	rs760077	1	155178782	A/T	A	T	Common	0.6031	0.3969	0.3969	FALSE	TRUE	+	0.0321882	0.00361907	18.2297	0.000496015	+	0.032221	0.0033379	21.316	missense_variant	MODERATE	MTX1	ENSG00000173171
RET#	Immature red cell	chr1:154	1:155261709_G_A	rs116100695	1	155261709	G/A	A	G	Rare	0.0026	0.0026	0.0026	FALSE	TRUE	+	0.275348	0.0412585	10.6032	0.000393222	+	0.29742	0.036413	15.501	missense_variant	MODERATE	PKLR	ENSG00000143627	Pyruvate_kise_deficiency_of_red_cells	255
RET%	Immature red cell	chr1:154	1:155261709_G_A	rs116100695	1	155261709	G/A	A	G	Rare	0.0026	0.0026	0.0026	TRUE	TRUE	+	0.316121	0.0412391	13.7494	0.000518296	+	0.33045	0.036257	19.096	missense_variant	MODERATE	PKLR	ENSG00000143627	Pyruvate_kise_deficiency_of_red_cells	255
HLSR#	Immature red cell	chr1:154	1:155261709_G_A	rs116100695	1	155261709	G/A	A	G	Rare	0.0026	0.0026	0.0026	FALSE	TRUE	+	0.249151	0.0411502	8.85169	0.000321957	+	0.26126	0.036382	12.158	missense_variant	MODERATE	PKLR	ENSG00000143627	Pyruvate_kise_deficiency_of_red_cells	255
HLSR%	Immature red cell	chr1:154	1:155261709_G_A	rs116100695	1	155261709	G/A	A	G	Rare	0.0026	0.0026	0.0026	FALSE	TRUE	+	0.272578	0.0411618	10.4509	0.000385348	+	0.285	0.036385	14.319	missense_variant	MODERATE	PKLR	ENSG00000143627	Pyruvate_kise_deficiency_of_red_cells	255
RET#	Immature red cell	chr1:155	1:155271433_TA_T	rs141119689	1	155271433	TA/T	T	TA	Common	0.069	0.069	0.069	FALSE	TRUE	+	0.0669624	0.00718925	19.9107	0.00057609	+	0.068849	0.0063447	26.698	upstream_gene_variant	MODIFIER	PKLR	ENSG00000143627
RET%	Immature red cell	chr1:155	1:155271433_TA_T	rs141119689	1	155271433	TA/T	T	TA	Common	0.069	0.069	0.069	TRUE	TRUE	+	0.0721123	0.00718548	22.9745	0.000668109	+	0.075192	0.0063155	31.945	upstream_gene_variant	MODIFIER	PKLR	ENSG00000143627
HLSR#	Immature red cell	chr1:155	1:155271433_TA_T	rs141119689	1	155271433	TA/T	T	TA	Common	0.069	0.069	0.069	FALSE	TRUE	+	0.0514599	0.00717927	12.1181	0.000340226	+	0.055532	0.0063455	17.673	upstream_gene_variant	MODIFIER	PKLR	ENSG00000143627
HLSR%	Immature red cell	chr1:155	1:155271433_TA_T	rs141119689	1	155271433	TA/T	T	TA	Common	0.069	0.069	0.069	FALSE	TRUE	+	0.0544432	0.00717986	13.4707	0.000380816	+	0.058707	0.0063447	19.656	upstream_gene_variant	MODIFIER	PKLR	ENSG00000143627
PLT#	Platelet	chr1:156	1:156434703_G_T	rs1050316	1	156434703	G/T	G	G	Common	0.6515	0.3485	0.6515	FALSE	TRUE	-	-0.0254085	0.00383857	10.4425	0.000293161	-	-0.02395	0.0033139	12.305	3_prime_UTR_variant	MODIFIER	MEF2D	ENSG00000116604
PCT	Platelet	chr1:156	1:156434703_G_T	rs1050316	1	156434703	G/T	G	G	Common	0.6515	0.3485	0.6515	TRUE	TRUE	-	-0.0295196	0.00385192	13.7428	0.000395702	-	-0.028693	0.0033918	16.567	3_prime_UTR_variant	MODIFIER	MEF2D	ENSG00000116604
PCT	Platelet	chr1:157	1:156688152_C_T	rs11264531	1	156688152	C/T	T	C	Common	0.3592	0.3592	0.3592	TRUE	TRUE	-	-0.0282792	0.00387415	12.5392	0.000368148	-	-0.025777	0.0034112	13.381	downstream_gene_variant	MODIFIER	ISG20L2	ENSG00000143319
PLT#	Platelet	chr1:158	1:156776717_T_C	rs928391	1	156776717	T/C	C	T	Common	0.2679	0.2679	0.2679	TRUE	TRUE	-	-0.0260305	0.0041122	9.61072	0.00026579	-	-0.024844	0.0035497	11.587	intron_variant	MODIFIER	SH2D2A	ENSG00000027869
MPV	Platelet	chr1:159	1:156869714_G_A	rs12041331	1	156869714	G/A	A	A	Common	0.0865	0.0865	0.9135	TRUE	TRUE	-	-0.0783561	0.00644809	33.2511	0.000970288	-	-0.084604	0.005252	57.611	intron_variant	MODIFIER	PEAR1	ENSG00000187800
PDW	Platelet	chr1:159	1:156869714_G_A	rs12041331	1	156869714	G/A	A	A	Common	0.0865	0.0865	0.9135	FALSE	TRUE	-	-0.0469361	0.00641215	12.6052	0.000348152	-	-0.049051	0.0057227	16.986	intron_variant	MODIFIER	PEAR1	ENSG00000187800
MPV	Platelet	chr1:160	1:156878473_C_T	rs77795865	1	156878473	C/T	T	C	Low Frequency	0.035	0.035	0.035	TRUE	TRUE	-	-0.060348	0.0100644	8.69469	0.000246009	-	-0.059182	0.0081759	12.342	missense_variant	MODERATE	PEAR1	ENSG00000187800
MPV	Platelet	chr1:161	1:156881054_TCTCC_T	rs146377491	1	156881054	TCTCC/T	T		Common	0.0959	0.0959		TRUE	TRUE	+	0.0580958	0.00622738	19.9715	0.000585268	+	0.054518	0.005073	26.202	intron_variant	MODIFIER	PEAR1	ENSG00000187800
RET#	Immature red cell	chr1:162	1:158384566_G_T	rs369186418	1	158384566	G/T	T	G	Rare	0.0071	0.0071	0.0071	TRUE	TRUE	+	0.151895	0.022155	11.15	0.000325299	+	0.12692	0.019579	10.042	intergenic_variant	MODIFIER
LYMPH%	Compound white cell	chr1:163	1:158576100_G_C	rs860772	1	158576100	G/C	C	G	Common	0.2564	0.2564	0.2564	TRUE	FALSE	+	0.0244276	0.00406809	8.71736	0.000227535	+	0.023442	0.0037798	9.2523	upstream_gene_variant	MODIFIER	OR10Z1	ENSG00000198967
MCV	Mature red cell	chr1:164	1:158578920_G_C	rs12083184	1	158578920	G/C	C	G	Common	0.2822	0.2822	0.2822	TRUE	TRUE	-	-0.0435959	0.00390318	28.2395	0.000769985	-	-0.033386	0.0035431	20.353	downstream_gene_variant	MODIFIER	SPTA1, OR10Z1	ENSG00000163554, ENSG00000198967
IRF	Immature red cell	chr1:163	1:158582543_G_A	rs2251963	1	158582543	G/A	A	G	Common	0.2618	0.2618	0.2618	TRUE	FALSE	+	0.0239635	0.00404747	8.49383	0.000221959	+	0.026198	0.0036963	11.863	non_coding_transcript_exon_variant	MODIFIER	SPTA1	ENSG00000163554
LYMPH#	Lymphoid white cell	chr1:163	1:158582838_G_C	rs2157691	1	158582838	G/C	C	G	Common	0.2659	0.2659	0.2659	TRUE	FALSE	+	0.0326801	0.00406138	15.0697	0.000416936	+	0.030197	0.0036711	15.708	intron_variant	MODIFIER	SPTA1	ENSG00000163554
RET#	Immature red cell	chr1:165	1:158583604_C_A	rs201514157	1	158583604	C/A	A	C	Rare	0.0007	0.0007	0.0007	TRUE	TRUE	+	0.612501	0.0743878	15.7418	0.000524853	+	0.57756	0.065607	17.873	missense_variant	MODERATE	SPTA1	ENSG00000163554
RET%	Immature red cell	chr1:165	1:158583604_C_A	rs201514157	1	158583604	C/A	A	C	Rare	0.0007	0.0007	0.0007	FALSE	TRUE	+	0.603398	0.0743591	15.3123	0.000509368	+	0.57166	0.065326	17.67	missense_variant	MODERATE	SPTA1	ENSG00000163554
HLSR#	Immature red cell	chr1:165	1:158583604_C_A	rs201514157	1	158583604	C/A	A	C	Rare	0.0007	0.0007	0.0007	FALSE	TRUE	+	0.47577	0.0743072	9.81643	0.000316678	+	0.44328	0.065641	10.838	missense_variant	MODERATE	SPTA1	ENSG00000163554
HLSR%	Immature red cell	chr1:165	1:158583604_C_A	rs201514157	1	158583604	C/A	A	C	Rare	0.0007	0.0007	0.0007	FALSE	TRUE	+	0.467117	0.0743115	9.48695	0.000305264	+	0.4433	0.06563	10.842	missense_variant	MODERATE	SPTA1	ENSG00000163554
NEUT%	Compound white cell	chr1:163	1:158585230_C_T	rs2518491	1	158585230	C/T	T	C	Common	0.2659	0.2659	0.2659	TRUE	FALSE	-	-0.026513	0.00402394	10.3532	0.000274423	-	-0.02559	0.003742	11.096	intron_variant	MODIFIER	SPTA1	ENSG00000163554
MCV	Mature red cell	chr1:163	1:158585415_C_T		1	158585415	C/T	T		Common	0.2654	0.2654		TRUE	FALSE	+	0.0415956	0.00398466	24.7835	0.000674648	+	0.02457	0.0036188	10.947	intron_variant	MODIFIER	SPTA1	ENSG00000163554
MCHC	Mature red cell	chr1:163	1:158586966_A_T	rs2022003	1	158586966	A/T	T	A	Common	0.2785	0.2785	0.2785	FALSE	TRUE	-	-0.0586917	0.00384892	51.7761	0.00138435	-	-0.061711	0.0036259	64.178	intron_variant	MODIFIER	SPTA1	ENSG00000163554
RET#	Immature red cell	chr1:163	1:158586966_A_T	rs2022003	1	158586966	A/T	T	A	Common	0.2785	0.2785	0.2785	TRUE	TRUE	-	-0.107286	0.00398742	158.728	0.00462566	-	-0.10221	0.0035306	183.11	intron_variant	MODIFIER	SPTA1	ENSG00000163554
RET%	Immature red cell	chr1:163	1:158586966_A_T	rs2022003	1	158586966	A/T	T	A	Common	0.2785	0.2785	0.2785	FALSE	TRUE	-	-0.104531	0.00398554	150.891	0.00439122	-	-0.10047	0.0035104	179.02	intron_variant	MODIFIER	SPTA1	ENSG00000163554
HLSR#	Immature red cell	chr1:163	1:158586966_A_T	rs2022003	1	158586966	A/T	T	A	Common	0.2784	0.2784	0.2784	FALSE	TRUE	-	-0.0665562	0.00398199	61.9866	0.00177981	-	-0.0622	0.0035269	68.821	intron_variant	MODIFIER	SPTA1	ENSG00000163554
HLSR%	Immature red cell	chr1:163	1:158586966_A_T	rs2022003	1	158586966	A/T	T	A	Common	0.2785	0.2785	0.2785	FALSE	TRUE	-	-0.0638465	0.00398204	57.1283	0.00163819	-	-0.060059	0.0035261	64.272	intron_variant	MODIFIER	SPTA1	ENSG00000163554
RDW	Mature red cell	chr1:164	1:158595842_C_A	rs11265038	1	158595842	C/A	A	C	Common	0.2789	0.2789	0.2789	TRUE	FALSE	-	-0.0391343	0.00394566	22.4602	0.000616011	-	-0.028692	0.0037354	13.799	intron_variant	MODIFIER	SPTA1	ENSG00000163554
MCH	Mature red cell	chr1:164	1:158604143_G_A	rs11811522	1	158604143	G/A	A	A	Common	0.2942	0.2942	0.7058	TRUE	FALSE	-	-0.0242299	0.00386946	9.41968	0.000243814	-	-0.021512	0.0032454	10.469	intron_variant	MODIFIER	SPTA1	ENSG00000163554
RDW	Mature red cell	chr1:163	1:158620477_C_G	rs861409	1	158620477	C/G	G	G	Common	0.2543	0.2543	0.7457	TRUE	FALSE	+	0.0403667	0.00409648	22.1813	0.000617998	+	0.0324	0.0038799	16.166	intron_variant	MODIFIER	SPTA1	ENSG00000163554
MCV	Mature red cell	chr1:166	1:158637728_T_C	rs148912436	1	158637728	T/C	C	T	Low Frequency	0.0115	0.0115	0.0115	TRUE	FALSE	-	-0.146822	0.0165645	18.1111	0.000490102	-	-0.14743	0.013955	25.356	missense_variant	MODERATE	SPTA1	ENSG00000163554
RET#	Immature red cell	chr1:166	1:158638260_G_A	rs140446749	1	158638260	G/A	A	G	Low Frequency	0.0115	0.0115	0.0115	TRUE	TRUE	+	0.251783	0.0168901	49.5285	0.0014413	+	0.21807	0.014932	47.548	intron_variant	MODIFIER	SPTA1	ENSG00000163554
RET%	Immature red cell	chr1:166	1:158638260_G_A	rs140446749	1	158638260	G/A	A	G	Low Frequency	0.0115	0.0115	0.0115	FALSE	TRUE	+	0.243831	0.0168818	46.5594	0.0013517	+	0.21051	0.014868	44.759	intron_variant	MODIFIER	SPTA1	ENSG00000163554
HLSR#	Immature red cell	chr1:166	1:158638260_G_A	rs140446749	1	158638260	G/A	A	G	Low Frequency	0.0115	0.0115	0.0115	FALSE	TRUE	+	0.192695	0.0168588	29.5283	0.000844199	+	0.17019	0.014929	29.365	intron_variant	MODIFIER	SPTA1	ENSG00000163554
HLSR%	Immature red cell	chr1:166	1:158638260_G_A	rs140446749	1	158638260	G/A	A	G	Low Frequency	0.0115	0.0115	0.0115	FALSE	TRUE	+	0.185544	0.0168593	27.444	0.000782709	+	0.16465	0.014927	27.556	intron_variant	MODIFIER	SPTA1	ENSG00000163554
NEUT#	Myeloid white cell	chr1:167	1:159174683_T_C	rs2814778	1	159174683	T/C	C	T	Rare	0.0019	0.0019	0.0019	TRUE	TRUE	-	-0.29909	0.0418194	12.0677	0.000339282	-	-0.29183	0.038433	13.504	5_prime_UTR_variant	MODIFIER	DARC	ENSG00000213088	DUFFY_BLOOD_GROUP_SYSTEM,_FY(a-b-)_PHENOTYPE|Plasmodium_vivax,_resistance_to|White_blood_cell_count_quantitative_trait_locus_1	5|255|255
(NEUT+EO)#	Myeloid white cell	chr1:167	1:159174683_T_C	rs2814778	1	159174683	T/C	C	T	Rare	0.0019	0.0019	0.0019	FALSE	TRUE	-	-0.295027	0.0419157	11.7117	0.000330126	-	-0.28269	0.0385	12.677	5_prime_UTR_variant	MODIFIER	DARC	ENSG00000213088	DUFFY_BLOOD_GROUP_SYSTEM,_FY(a-b-)_PHENOTYPE|Plasmodium_vivax,_resistance_to|White_blood_cell_count_quantitative_trait_locus_1	5|255|255
(BASO+NEUT)#	Myeloid white cell	chr1:167	1:159174683_T_C	rs2814778	1	159174683	T/C	C	T	Rare	0.0019	0.0019	0.0019	FALSE	TRUE	-	-0.295676	0.0418238	11.8085	0.000331581	-	-0.28931	0.038423	13.291	5_prime_UTR_variant	MODIFIER	DARC	ENSG00000213088	DUFFY_BLOOD_GROUP_SYSTEM,_FY(a-b-)_PHENOTYPE|Plasmodium_vivax,_resistance_to|White_blood_cell_count_quantitative_trait_locus_1	5|255|255
GRAN#	Myeloid white cell	chr1:167	1:159174683_T_C	rs2814778	1	159174683	T/C	C	T	Rare	0.0019	0.0019	0.0019	FALSE	TRUE	-	-0.291513	0.0419165	11.4516	0.00032231	-	-0.28013	0.038488	12.469	5_prime_UTR_variant	MODIFIER	DARC	ENSG00000213088	DUFFY_BLOOD_GROUP_SYSTEM,_FY(a-b-)_PHENOTYPE|Plasmodium_vivax,_resistance_to|White_blood_cell_count_quantitative_trait_locus_1	5|255|255
MYELOID#	Myeloid white cell	chr1:167	1:159174683_T_C	rs2814778	1	159174683	T/C	C	T	Rare	0.0019	0.0019	0.0019	FALSE	TRUE	-	-0.292726	0.0418473	11.5766	0.000324997	-	-0.2977	0.038315	14.102	5_prime_UTR_variant	MODIFIER	DARC	ENSG00000213088	DUFFY_BLOOD_GROUP_SYSTEM,_FY(a-b-)_PHENOTYPE|Plasmodium_vivax,_resistance_to|White_blood_cell_count_quantitative_trait_locus_1	5|255|255
NEUT%	Compound white cell	chr1:167	1:159174683_T_C	rs2814778	1	159174683	T/C	C	T	Rare	0.0019	0.0019	0.0019	FALSE	TRUE	-	-0.278396	0.0415157	10.6983	0.000293956	-	-0.27198	0.0386	11.733	5_prime_UTR_variant	MODIFIER	DARC	ENSG00000213088	DUFFY_BLOOD_GROUP_SYSTEM,_FY(a-b-)_PHENOTYPE|Plasmodium_vivax,_resistance_to|White_blood_cell_count_quantitative_trait_locus_1	5|255|255
LYMPH%	Compound white cell	chr1:167	1:159174683_T_C	rs2814778	1	159174683	T/C	C	T	Rare	0.0019	0.0019	0.0019	FALSE	TRUE	+	0.26534	0.0414717	9.8032	0.000267032	+	0.25102	0.038534	10.135	5_prime_UTR_variant	MODIFIER	DARC	ENSG00000213088	DUFFY_BLOOD_GROUP_SYSTEM,_FY(a-b-)_PHENOTYPE|Plasmodium_vivax,_resistance_to|White_blood_cell_count_quantitative_trait_locus_1	5|255|255
NEUT#	Myeloid white cell	chr1:168	1:159174885_T_C	rs7550207	1	159174885	T/C	C	C	Common	0.2373	0.2373	0.7627	FALSE	TRUE	+	0.0267993	0.0042041	9.73638	0.000259973	+	0.025047	0.0038699	10.014	intron_variant	MODIFIER	CTA-134P22.2, DARC	ENSG00000225670, ENSG00000213088
(NEUT+EO)#	Myeloid white cell	chr1:168	1:159174885_T_C	rs7550207	1	159174885	T/C	C	C	Common	0.2372	0.2372	0.7628	FALSE	TRUE	+	0.026866	0.00420835	9.76311	0.000261194	+	0.02502	0.0038716	9.9855	intron_variant	MODIFIER	CTA-134P22.2, DARC	ENSG00000225670, ENSG00000213088
(BASO+NEUT)#	Myeloid white cell	chr1:168	1:159174885_T_C	rs7550207	1	159174885	T/C	C	C	Common	0.2373	0.2373	0.7627	FALSE	TRUE	+	0.0270886	0.00421113	9.90165	0.000265617	+	0.025469	0.0038748	10.306	intron_variant	MODIFIER	CTA-134P22.2, DARC	ENSG00000225670, ENSG00000213088
GRAN#	Myeloid white cell	chr1:168	1:159174885_T_C	rs7550207	1	159174885	T/C	C	C	Common	0.2372	0.2372	0.7628	TRUE	TRUE	+	0.0271138	0.00421492	9.9022	0.000266034	+	0.025231	0.0038764	10.12	intron_variant	MODIFIER	CTA-134P22.2, DARC	ENSG00000225670, ENSG00000213088
MONO#	Myeloid white cell	chr1:169	1:159175354_G_A	rs12075	1	159175354	G/A	G	A	Common	0.5801	0.4199	0.4199	FALSE	TRUE	+	0.0334392	0.00360526	19.751	0.000544743	+	0.035521	0.0031543	28.679	missense_variant	MODERATE	DARC	ENSG00000213088	DUFFY_BLOOD_GROUP_SYSTEM,_FYA/FYB_POLYMORPHISM	2
BASO#	Myeloid white cell	chr1:169	1:159175354_G_A	rs12075	1	159175354	G/A	G	A	Common	0.58	0.42	0.42	TRUE	TRUE	+	0.0346934	0.00353254	22.0393	0.00058641	+	0.033227	0.003387	21.987	missense_variant	MODERATE	DARC	ENSG00000213088	DUFFY_BLOOD_GROUP_SYSTEM,_FYA/FYB_POLYMORPHISM	2
BASO%GRAN	Myeloid white cell	chr1:169	1:159175354_G_A	rs12075	1	159175354	G/A	G	A	Common	0.58	0.42	0.42	FALSE	TRUE	+	0.0260905	0.00353683	12.7902	0.000331645	+	0.02502	0.0034133	12.636	missense_variant	MODERATE	DARC	ENSG00000213088	DUFFY_BLOOD_GROUP_SYSTEM,_FYA/FYB_POLYMORPHISM	2
MYELOID#	Myeloid white cell	chr1:169	1:159175354_G_A	rs12075	1	159175354	G/A	G	A	Common	0.58	0.42	0.42	FALSE	TRUE	+	0.0219966	0.00363358	8.84906	0.000235732	+	0.027145	0.0033416	15.341	missense_variant	MODERATE	DARC	ENSG00000213088	DUFFY_BLOOD_GROUP_SYSTEM,_FYA/FYB_POLYMORPHISM	2
BASO%	Compound white cell	chr1:169	1:159175354_G_A	rs12075	1	159175354	G/A	G	A	Common	0.5801	0.4199	0.4199	FALSE	TRUE	+	0.0282695	0.00350594	15.1293	0.000389328	+	0.027311	0.0033924	15.081	missense_variant	MODERATE	DARC	ENSG00000213088	DUFFY_BLOOD_GROUP_SYSTEM,_FYA/FYB_POLYMORPHISM	2
MONO#	Myeloid white cell	chr1:170	1:159175494_C_T	rs34599082	1	159175494	C/T	T	C	Low Frequency	0.0138	0.0138	0.0138	FALSE	TRUE	-	-0.106191	0.0153243	11.3745	0.000306937	-	-0.12015	0.013409	18.486	missense_variant	MODERATE	DARC	ENSG00000213088	DUFFY_BLOOD_GROUP_SYSTEM,_FY(bwk)_PHENOTYPE	5
NEUT#	Myeloid white cell	chr1:170	1:159175494_C_T	rs34599082	1	159175494	C/T	T	C	Low Frequency	0.0137	0.0137	0.0137	FALSE	TRUE	-	-0.173047	0.0153767	28.6544	0.000809261	-	-0.16488	0.01415	30.641	missense_variant	MODERATE	DARC	ENSG00000213088	DUFFY_BLOOD_GROUP_SYSTEM,_FY(bwk)_PHENOTYPE	5
(NEUT+EO)#	Myeloid white cell	chr1:170	1:159175494_C_T	rs34599082	1	159175494	C/T	T	C	Low Frequency	0.0138	0.0138	0.0138	FALSE	TRUE	-	-0.174337	0.0153855	29.0367	0.000827284	-	-0.16786	0.01415	31.722	missense_variant	MODERATE	DARC	ENSG00000213088	DUFFY_BLOOD_GROUP_SYSTEM,_FY(bwk)_PHENOTYPE	5
(BASO+NEUT)#	Myeloid white cell	chr1:170	1:159175494_C_T	rs34599082	1	159175494	C/T	T	C	Low Frequency	0.0138	0.0138	0.0138	FALSE	TRUE	-	-0.170161	0.0153949	27.6741	0.000788125	-	-0.16206	0.01416	29.59	missense_variant	MODERATE	DARC	ENSG00000213088	DUFFY_BLOOD_GROUP_SYSTEM,_FY(bwk)_PHENOTYPE	5
GRAN#	Myeloid white cell	chr1:170	1:159175494_C_T	rs34599082	1	159175494	C/T	T	C	Low Frequency	0.0138	0.0138	0.0138	FALSE	TRUE	-	-0.171481	0.0154022	28.0645	0.000800395	-	-0.16495	0.014161	30.619	missense_variant	MODERATE	DARC	ENSG00000213088	DUFFY_BLOOD_GROUP_SYSTEM,_FY(bwk)_PHENOTYPE	5
MYELOID#	Myeloid white cell	chr1:170	1:159175494_C_T	rs34599082	1	159175494	C/T	T	C	Low Frequency	0.0138	0.0138	0.0138	TRUE	TRUE	-	-0.178607	0.0154405	30.2198	0.000868298	-	-0.18712	0.01419	38.961	missense_variant	MODERATE	DARC	ENSG00000213088	DUFFY_BLOOD_GROUP_SYSTEM,_FY(bwk)_PHENOTYPE	5
WBC#	Compound white cell	chr1:170	1:159175494_C_T	rs34599082	1	159175494	C/T	T	C	Low Frequency	0.0138	0.0138	0.0138	FALSE	TRUE	-	-0.15273	0.0153767	22.5221	0.000634923	-	-0.14275	0.014028	23.59	missense_variant	MODERATE	DARC	ENSG00000213088	DUFFY_BLOOD_GROUP_SYSTEM,_FY(bwk)_PHENOTYPE	5
NEUT%	Compound white cell	chr1:170	1:159175494_C_T	rs34599082	1	159175494	C/T	T	C	Low Frequency	0.0138	0.0138	0.0138	FALSE	TRUE	-	-0.134659	0.0153109	17.8445	0.000493569	-	-0.13172	0.014235	19.657	missense_variant	MODERATE	DARC	ENSG00000213088	DUFFY_BLOOD_GROUP_SYSTEM,_FY(bwk)_PHENOTYPE	5
LYMPH%	Compound white cell	chr1:170	1:159175494_C_T	rs34599082	1	159175494	C/T	T	C	Low Frequency	0.0138	0.0138	0.0138	FALSE	TRUE	+	0.140484	0.015287	19.4049	0.000537192	+	0.13653	0.014202	21.148	missense_variant	MODERATE	DARC	ENSG00000213088	DUFFY_BLOOD_GROUP_SYSTEM,_FY(bwk)_PHENOTYPE	5
WBC#	Compound white cell	chr1:171	1:159282889_CTTTT_C	rs565021665	1	159282889	CTTTT/C	CTTTT		Common	0.5056	0.4944		TRUE	TRUE	-	-0.0265377	0.00366352	12.3602	0.000352082	-	-0.023354	0.0033424	11.551	downstream_gene_variant	MODIFIER	FCER1A, OR10J3	ENSG00000179639, ENSG00000196266
WBC#	Compound white cell	chr1:172	1:159518892_G_A	rs2369135	1	159518892	G/A	G	A	Rare	0.9983	0.0017	0.0017	TRUE	TRUE	+	0.295	0.0492102	8.69066	0.000295383	+	0.29855	0.044685	10.624	intergenic_variant	MODIFIER
PDW	Platelet	chr1:173	1:159891917_C_T	rs6427499	1	159891917	C/T	C	C	Common	0.5118	0.4882	0.5118	TRUE	TRUE	-	-0.0241337	0.00360036	10.6904	0.000291056	-	-0.025596	0.0032123	14.79	intron_variant	MODIFIER	TAGLN2	ENSG00000158710
MPV	Platelet	chr1:174	1:159892088_G_A	rs2789422	1	159892088	G/A	A	G	Common	0.419	0.419	0.419	TRUE	TRUE	+	0.0305392	0.00365311	16.2017	0.000454082	+	0.033407	0.0029573	28.854	intron_variant	MODIFIER	TAGLN2	ENSG00000158710
LYMPH%	Compound white cell	chr1:175	1:160788131_T_C	rs3817407	1	160788131	T/C	C	T	Common	0.2199	0.2199	0.2199	TRUE	TRUE	+	0.0287686	0.00430641	10.6229	0.00028395	+	0.027551	0.0040005	11.242	intron_variant	MODIFIER	LY9	ENSG00000122224
LYMPH#	Lymphoid white cell	chr1:176	1:160794497_C_T	rs504848	1	160794497	C/T	T	C	Common	0.423	0.423	0.423	TRUE	TRUE	+	0.0242336	0.00363186	10.5996	0.000286671	+	0.023617	0.0032827	12.201	intron_variant	MODIFIER	LY9	ENSG00000122224
GRAN%MYELOID	Myeloid white cell	chr1:177	1:161013121_C_T	rs2516839	1	161013121	C/T	C	C	Common	0.6174	0.3826	0.6174	TRUE	TRUE	-	-0.0234247	0.00365816	9.81834	0.000259233	-	-0.02135	0.003286	10.086	5_prime_UTR_variant	MODIFIER	USF1	ENSG00000158773
MONO%	Compound white cell	chr1:178	1:161155392_G_A	rs4575098	1	161155392	G/A	A	G	Common	0.2356	0.2356	0.2356	TRUE	TRUE	+	0.0274843	0.0041993	10.2255	0.00027208	+	0.028137	0.0036974	13.56	3_prime_UTR_variant	MODIFIER	ADAMTS4	ENSG00000158859
GRAN%MYELOID	Myeloid white cell	chr1:179	1:161182208_C_G	rs11576415	1	161182208	C/G	G	C	Common	0.1008	0.1008	0.1008	TRUE	FALSE	-	-0.0376514	0.00591271	9.71744	0.000256985	-	-0.037161	0.0053112	11.58	missense_variant	MODERATE	NDUFS2	ENSG00000158864	not_specified	3
PDW	Platelet	chr1:179	1:161186303_G_A	rs12094497	1	161186303	G/A	A	G	Common	0.1053	0.1053	0.1053	TRUE	TRUE	-	-0.0484964	0.0058566	15.9119	0.000443155	-	-0.049288	0.005228	20.373	intron_variant	MODIFIER	FCER1G	ENSG00000158869
MPV	Platelet	chr1:179	1:161188893_T_G	rs3557	1	161188893	T/G	G	T	Common	0.0911	0.0911	0.0911	TRUE	FALSE	-	-0.0467227	0.00635034	12.7273	0.00036151	-	-0.051414	0.0051429	22.798	3_prime_UTR_variant	MODIFIER	FCER1G	ENSG00000158869
HCT	Mature red cell	chr1:180	1:161485259_G_T	rs17400517	1	161485259	G/T	T	G	Common	0.1144	0.1144	0.1144	TRUE	TRUE	+	0.0332916	0.00563423	8.46273	0.000224576	+	0.032178	0.0052176	9.157	intron_variant	MODIFIER	FCGR2A, RP11-25K21.6	ENSG00000143226, ENSG00000273112
BASO%GRAN	Myeloid white cell	chr1:181	1:161599779_G_C		1	161599779	G/C	C		Common	0.3268	0.3268		TRUE	TRUE	-	-0.0274959	0.00406471	10.8737	0.000332653	-	-0.024632	0.0036847	10.635	missense_variant	MODERATE	FCGR3B	ENSG00000162747
BASO%	Compound white cell	chr1:181	1:161599779_G_C		1	161599779	G/C	C		Common	0.3264	0.3264		FALSE	TRUE	-	-0.0265179	0.0040412	10.2746	0.000309215	-	-0.023814	0.0036682	10.071	missense_variant	MODERATE	FCGR3B	ENSG00000162747
NEUT#	Myeloid white cell	chr1:182	1:161609572_G_T	rs201950044	1	161609572	G/T	T	G	Common	0.1312	0.1312	0.1312	FALSE	TRUE	-	-0.0377408	0.005423	11.4663	0.000324717	-	-0.035458	0.0049789	11.971	intron_variant	MODIFIER	FCGR2B	ENSG00000072694
(NEUT+EO)#	Myeloid white cell	chr1:182	1:161609572_G_T	rs201950044	1	161609572	G/T	T	G	Common	0.1312	0.1312	0.1312	FALSE	TRUE	-	-0.036696	0.00542682	10.866	0.000306987	-	-0.03399	0.0049798	11.057	intron_variant	MODIFIER	FCGR2B	ENSG00000072694
(BASO+NEUT)#	Myeloid white cell	chr1:182	1:161609572_G_T	rs201950044	1	161609572	G/T	T	G	Common	0.1313	0.1313	0.1313	TRUE	TRUE	-	-0.0378344	0.00543153	11.4858	0.000326542	-	-0.035827	0.0049848	12.177	intron_variant	MODIFIER	FCGR2B	ENSG00000072694
GRAN#	Myeloid white cell	chr1:182	1:161609572_G_T	rs201950044	1	161609572	G/T	T	G	Common	0.1313	0.1313	0.1313	FALSE	TRUE	-	-0.0366619	0.00543496	10.8169	0.000306616	-	-0.03418	0.0049857	11.147	intron_variant	MODIFIER	FCGR2B	ENSG00000072694
MYELOID#	Myeloid white cell	chr1:182	1:161609572_G_T	rs201950044	1	161609572	G/T	T	G	Common	0.1313	0.1313	0.1313	FALSE	TRUE	-	-0.0373566	0.0054478	11.1535	0.000318347	-	-0.035634	0.0049804	12.075	intron_variant	MODIFIER	FCGR2B	ENSG00000072694
WBC#	Compound white cell	chr1:182	1:161609572_G_T	rs201950044	1	161609572	G/T	T	G	Common	0.1313	0.1313	0.1313	FALSE	TRUE	-	-0.0366803	0.00542529	10.8631	0.000306923	-	-0.034505	0.0049254	11.608	intron_variant	MODIFIER	FCGR2B	ENSG00000072694
HGB	Mature red cell	chr1:183	1:161623025_G_C	rs61804164	1	161623025	G/C	C	C	Common	0.1269	0.1269	0.8731	TRUE	TRUE	+	0.0362632	0.00549647	10.3788	0.000291399	+	0.036576	0.005068	12.273	intron_variant	MODIFIER	FCGR2B	ENSG00000072694
MONO%	Compound white cell	chr1:184	1:161642985_G_A	rs182968886	1	161642985	G/A	A	G	Common	0.116	0.116	0.116	TRUE	TRUE	-	-0.0378134	0.00580463	10.1366	0.000293245	-	-0.035417	0.0051077	11.387	synonymous_variant	LOW	FCGR2B	ENSG00000072694
GRAN%MYELOID	Myeloid white cell	chr1:185	1:162212765_C_T	rs6658646	1	162212765	C/T	T	C	Common	0.16	0.16	0.16	TRUE	FALSE	+	0.0300059	0.0048576	9.18519	0.000242015	+	0.032759	0.0043394	13.356	intron_variant	MODIFIER	NOS1AP	ENSG00000198929
MONO%	Compound white cell	chr1:185	1:162220118_A_G	rs6677530	1	162220118	A/G	G	A	Common	0.1586	0.1586	0.1586	TRUE	TRUE	-	-0.0332437	0.00486764	11.0696	0.000294954	-	-0.034389	0.004284	14.999	intron_variant	MODIFIER	NOS1AP	ENSG00000198929
RDW	Mature red cell	chr1:186	1:168103616_G_C	rs78320035	1	168103616	G/C	C	G	Low Frequency	0.0441	0.0441	0.0441	TRUE	TRUE	+	0.06794	0.00861932	14.4929	0.000389163	+	0.057783	0.0077121	13.168	intron_variant	MODIFIER	GPR161	ENSG00000143147
MPV	Platelet	chr1:187	1:171644586_G_A	rs236907	1	171644586	G/A	A	G	Common	0.2044	0.2044	0.2044	TRUE	TRUE	-	-0.0325877	0.00456794	12.011	0.000345393	-	-0.025305	0.0037142	11.018	upstream_gene_variant	MODIFIER	PFN1P1	ENSG00000233328
PDW	Platelet	chr1:188	1:171736037_G_A	rs6689125	1	171736037	G/A	A	G	Common	0.1938	0.1938	0.1938	TRUE	TRUE	-	-0.0449584	0.00456181	22.1873	0.000631609	-	-0.031127	0.0040988	13.507	upstream_gene_variant	MODIFIER	SCARNA20	ENSG00000253060
MPV	Platelet	chr1:189	1:171894592_A_G	rs6681480	1	171894592	A/G	A	G	Common	0.63	0.37	0.37	TRUE	TRUE	+	0.0259742	0.00373785	11.4341	0.000314525	-	-0.072807	0.0039256	75.984	intron_variant	MODIFIER	DNM3	ENSG00000197959
PDW	Platelet	chr1:189	1:171908524_T_A	rs1998174	1	171908524	T/A	T	A	Common	0.6401	0.3599	0.3599	TRUE	FALSE	+	0.0219781	0.00374689	8.34948	0.000222557	-	-0.10818	0.0044283	130.84	intron_variant	MODIFIER	DNM3	ENSG00000197959
PLT#	Platelet	chr1:190	1:171929451_A_G	rs56125409	1	171929451	A/G	G	A	Common	0.1233	0.1233	0.1233	TRUE	TRUE	-	-0.0506164	0.00560276	18.7819	0.000553893	-	-0.039657	0.004907	15.192	intron_variant	MODIFIER	DNM3	ENSG00000197959
MPV	Platelet	chr1:191	1:171935228_C_G	rs78346539	1	171935228	C/G	G	C	Low Frequency	0.0161	0.0161	0.0161	FALSE	TRUE	-	-0.203936	0.0145056	44.1693	0.00131764	-	-0.10563	0.012188	17.349	intron_variant	MODIFIER	DNM3	ENSG00000197959
PDW	Platelet	chr1:191	1:171935228_C_G	rs78346539	1	171935228	C/G	G	C	Low Frequency	0.0161	0.0161	0.0161	TRUE	TRUE	-	-0.25152	0.0144259	67.3517	0.00200425	-	-0.13535	0.013376	23.332	intron_variant	MODIFIER	DNM3	ENSG00000197959
MPV	Platelet	chr1:192	1:171939641_A_T	rs2038480	1	171939641	A/T	A	T	Common	0.8024	0.1976	0.1976	FALSE	TRUE	+	0.130542	0.00454178	180.948	0.00540391	+	0.18748	0.0048757	321.31	intron_variant	MODIFIER	DNM3	ENSG00000197959
PDW	Platelet	chr1:192	1:171939641_A_T	rs2038480	1	171939641	A/T	A	T	Common	0.8024	0.1976	0.1976	TRUE	TRUE	+	0.157099	0.0045164	264.375	0.00782629	+	0.22948	0.0054928	378.74	intron_variant	MODIFIER	DNM3	ENSG00000197959
PLT#	Platelet	chr1:192	1:171942783_C_A	rs6425521	1	171942783	C/A	C	A	Common	0.8012	0.1988	0.1988	TRUE	FALSE	-	-0.0652399	0.00456508	45.6042	0.00135586	-	-0.05943	0.0039982	49.218	intron_variant	MODIFIER	DNM3	ENSG00000197959
HGB	Mature red cell	chr1:193	1:172140548_C_T	rs554019	1	172140548	C/T	T	T	Common	0.4168	0.4168	0.5832	TRUE	TRUE	-	-0.021241	0.00361398	8.38028	0.000219344	-	-0.02185	0.0033348	10.246	intron_variant	MODIFIER	DNM3	ENSG00000197959
IRF	Immature red cell	chr1:194	1:172425529_C_G		1	172425529	C/G	G		Common	0.4957	0.4957		TRUE	TRUE	+	0.0415019	0.00356014	30.6769	0.00086114	+	0.041068	0.0032507	35.844	intron_variant	MODIFIER	C1orf105	ENSG00000180999
PDW	Platelet	chr1:194	1:172434812_C_T	rs2901656	1	172434812	C/T	T	C	Common	0.4929	0.4929	0.4929	TRUE	FALSE	-	-0.037515	0.00358203	24.94	0.000703545	-	-0.019976	0.0032244	9.2343	3_prime_UTR_variant	MODIFIER	C1orf105	ENSG00000180999
RDW	Mature red cell	chr1:194	1:172434812_C_T	rs2901656	1	172434812	C/T	T	C	Common	0.4926	0.4926	0.4926	FALSE	FALSE	+	0.0319666	0.00353062	18.8611	0.00051082	+	0.02925	0.0031583	19.69	3_prime_UTR_variant	MODIFIER	C1orf105	ENSG00000180999
HLSR#	Immature red cell	chr1:195	1:183843104_T_C	rs10911457	1	183843104	T/C	T	C	Common	0.5259	0.4741	0.4741	TRUE	TRUE	-	-0.0232486	0.00360102	9.96893	0.000269524	-	-0.023642	0.0031823	12.96	intron_variant	MODIFIER	RGL1	ENSG00000143344
HLSR%	Immature red cell	chr1:195	1:183843104_T_C	rs10911457	1	183843104	T/C	T	C	Common	0.5259	0.4741	0.4741	FALSE	TRUE	-	-0.0222574	0.00360109	9.1952	0.000247032	-	-0.023329	0.0031818	12.643	intron_variant	MODIFIER	RGL1	ENSG00000143344
RET#	Immature red cell	chr1:196	1:183847278_TTTTC_T	rs145589976	1	183847278	TTTTC/T	T		Common	0.4471	0.4471		TRUE	TRUE	-	-0.0254748	0.0036195	11.7105	0.00032085	-	-0.025997	0.0031929	15.408	intron_variant	MODIFIER	RGL1	ENSG00000143344
RET%	Immature red cell	chr1:196	1:183847278_TTTTC_T	rs145589976	1	183847278	TTTTC/T	T		Common	0.4471	0.4471		FALSE	TRUE	-	-0.0245111	0.00361777	10.9057	0.000297034	-	-0.024788	0.003179	14.197	intron_variant	MODIFIER	RGL1	ENSG00000143344
MONO#	Myeloid white cell	chr1:197	1:185391167_G_A	rs10489481	1	185391167	G/A	A	G	Common	0.3219	0.3219	0.3219	TRUE	TRUE	-	-0.0302919	0.00381862	14.6686	0.000400587	-	-0.030189	0.0033249	18.959	intergenic_variant	MODIFIER
GRAN%MYELOID	Myeloid white cell	chr1:198	1:185409061_G_A	rs10732976	1	185409061	G/A	G	A	Common	0.6934	0.3066	0.3066	FALSE	TRUE	-	-0.024341	0.00391	9.31823	0.00025192	-	-0.023764	0.0034925	10.992	downstream_gene_variant	MODIFIER	CTA-277P6.1	ENSG00000270920
MONO%	Compound white cell	chr1:198	1:185409061_G_A	rs10732976	1	185409061	G/A	G	A	Common	0.6935	0.3065	0.3065	TRUE	TRUE	+	0.0319706	0.00389941	15.6148	0.000434518	+	0.03071	0.0034318	18.44	downstream_gene_variant	MODIFIER	CTA-277P6.1	ENSG00000270920
LYMPH%	Compound white cell	chr1:199	1:197781198_C_T	rs12134279	1	197781198	C/T	T	C	Common	0.2078	0.2078	0.2078	TRUE	TRUE	-	-0.0267305	0.00437553	8.9991	0.000235247	-	-0.027013	0.0040632	10.526	intergenic_variant	MODIFIER
MCV	Mature red cell	chr1:200	1:198552900_G_A	rs139164185	1	198552900	G/A	A		Low Frequency	0.0287	0.0287		TRUE	TRUE	+	0.162547	0.0106624	51.7488	0.00147306	+	0.15044	0.0089409	62.752	intergenic_variant	MODIFIER
MCH	Mature red cell	chr1:200	1:198557673_C_G		1	198557673	C/G	G		Low Frequency	0.0294	0.0294		TRUE	FALSE	+	0.156978	0.0105128	49.6908	0.00140636	+	0.14594	0.0088277	60.62	intergenic_variant	MODIFIER
IRF	Immature red cell	chr1:200	1:198564109_T_C	rs76186171	1	198564109	T/C	C		Low Frequency	0.0285	0.0285		TRUE	FALSE	+	0.0636066	0.0108444	8.34864	0.000224038	+	0.06299	0.0099023	9.6973	downstream_gene_variant	MODIFIER	RP11-553K8.2	ENSG00000223881
RBC#	Mature red cell	chr1:200	1:198581291_C_T	rs146310930	1	198581291	C/T	T		Low Frequency	0.0291	0.0291		TRUE	FALSE	-	-0.113668	0.0106198	26.0082	0.000730086	-	-0.10436	0.0095	27.337	intergenic_variant	MODIFIER
LYMPH#	Lymphoid white cell	chr1:201	1:198594782_C_T	rs12139775	1	198594782	C/T	T		Common	0.0675	0.0675		TRUE	TRUE	-	-0.0482399	0.00722807	10.6038	0.000292952	-	-0.046298	0.0065362	11.85	intergenic_variant	MODIFIER
EO#	Myeloid white cell	chr1:202	1:198598389_G_GA	rs570794153	1	198598389	G/GA	GA		Common	0.1404	0.1404		FALSE	TRUE	-	-0.0397114	0.00517099	13.7972	0.000380649	-	-0.039632	0.0046795	16.604	intergenic_variant	MODIFIER
NEUT%GRAN	Myeloid white cell	chr1:202	1:198598389_G_GA	rs570794153	1	198598389	G/GA	GA		Common	0.1404	0.1404		FALSE	TRUE	+	0.032737	0.00518872	9.55225	0.000258684	+	0.032606	0.0047607	11.127	intergenic_variant	MODIFIER
EO%GRAN	Myeloid white cell	chr1:202	1:198598389_G_GA	rs570794153	1	198598389	G/GA	GA		Common	0.1404	0.1404		FALSE	TRUE	-	-0.0360329	0.00518737	11.4259	0.000313395	-	-0.036141	0.004739	13.615	intergenic_variant	MODIFIER
EO%	Compound white cell	chr1:202	1:198598389_G_GA	rs570794153	1	198598389	G/GA	GA		Common	0.1404	0.1404		TRUE	TRUE	-	-0.0408548	0.00516574	14.5852	0.000402883	-	-0.040994	0.0046984	17.572	intergenic_variant	MODIFIER
(EO+BASO)#	Myeloid white cell	chr1:203	1:198666232_A_G	rs2296618	1	198666232	A/G	G		Common	0.139	0.139		TRUE	TRUE	-	-0.0359195	0.00521138	11.2611	0.000308823	-	-0.035389	0.0047323	13.12	intron_variant	MODIFIER	PTPRC	ENSG00000081237
LYMPH#	Lymphoid white cell	chr1:204	1:198680015_G_A	rs12733073	1	198680015	G/A	A		Low Frequency	0.0105	0.0105		TRUE	TRUE	+	0.131118	0.019385	10.8719	0.000357242	+	0.12582	0.017526	12.152	intron_variant	MODIFIER	PTPRC	ENSG00000081237
RET#	Immature red cell	chr1:205	1:198976492_C_T	rs12239179	1	198976492	C/T	C	T	Common	0.7535	0.2465	0.2465	FALSE	FALSE	+	0.0300452	0.00416312	12.2745	0.000335337	+	0.028898	0.0036726	14.443	non_coding_transcript_exon_variant	MODIFIER	RP11-16L9.3	ENSG00000233410
HLSR#	Immature red cell	chr1:205	1:198976492_C_T	rs12239179	1	198976492	C/T	C	T	Common	0.7535	0.2465	0.2465	TRUE	FALSE	+	0.0301602	0.00415753	12.3941	0.000337907	+	0.028654	0.0036742	14.201	non_coding_transcript_exon_variant	MODIFIER	RP11-16L9.3	ENSG00000233410
PLT#	Platelet	chr1:205	1:198994696_TA_T	rs781255974	1	198994696	TA/T	TA		Common	0.7249	0.2751		FALSE	FALSE	+	0.0343876	0.00410315	16.2792	0.000471632	+	0.032355	0.0035309	19.294	intron_variant	MODIFIER	RP11-16L9.4	ENSG00000235492
PCT	Platelet	chr1:205	1:198994696_TA_T	rs781255974	1	198994696	TA/T	TA		Common	0.7247	0.2753		TRUE	FALSE	+	0.0518313	0.00411623	35.6311	0.00107196	+	0.050076	0.0036045	43.13	intron_variant	MODIFIER	RP11-16L9.4	ENSG00000235492
MPV	Platelet	chr1:205	1:199010721_C_T	rs1434282	1	199010721	C/T	C	T	Common	0.726	0.274	0.274	FALSE	TRUE	+	0.0237572	0.00407523	8.25541	0.000224548	+	0.026749	0.0033001	15.276	non_coding_transcript_exon_variant	MODIFIER	RP11-16L9.4	ENSG00000235492
RBC#	Mature red cell	chr1:205	1:199010721_C_T	rs1434282	1	199010721	C/T	C	T	Common	0.7265	0.2735	0.2735	FALSE	TRUE	-	-0.0448446	0.00401942	28.1791	0.000799176	-	-0.047381	0.0035943	38.936	non_coding_transcript_exon_variant	MODIFIER	RP11-16L9.4	ENSG00000235492
MCV	Mature red cell	chr1:205	1:199010721_C_T	rs1434282	1	199010721	C/T	C	T	Common	0.7265	0.2735	0.2735	TRUE	TRUE	+	0.05253	0.00398887	38.8791	0.00109657	+	0.054702	0.0033436	59.39	non_coding_transcript_exon_variant	MODIFIER	RP11-16L9.4	ENSG00000235492
MCH	Mature red cell	chr1:205	1:199010721_C_T	rs1434282	1	199010721	C/T	C	T	Common	0.7267	0.2733	0.2733	FALSE	TRUE	+	0.038878	0.00400157	21.5877	0.00060039	+	0.04066	0.0033597	32.974	non_coding_transcript_exon_variant	MODIFIER	RP11-16L9.4	ENSG00000235492
RET%	Immature red cell	chr1:205	1:199010721_C_T	rs1434282	1	199010721	C/T	C	T	Common	0.7266	0.2734	0.2734	FALSE	TRUE	+	0.0398637	0.00405467	22.0843	0.000631362	+	0.039177	0.0035632	27.384	non_coding_transcript_exon_variant	MODIFIER	RP11-16L9.4	ENSG00000235492
HLSR%	Immature red cell	chr1:205	1:199010721_C_T	rs1434282	1	199010721	C/T	C	T	Common	0.7266	0.2734	0.2734	FALSE	TRUE	+	0.0361636	0.00405107	18.3586	0.000519599	+	0.03586	0.0035792	22.894	non_coding_transcript_exon_variant	MODIFIER	RP11-16L9.4	ENSG00000235492
EO#	Myeloid white cell	chr1:205	1:199012478_A_C	rs1036332	1	199012478	A/C	A	C	Common	0.7379	0.2621	0.2621	FALSE	FALSE	-	-0.0381039	0.00408193	19.9948	0.000561609	-	-0.037901	0.003695	23.952	intron_variant	MODIFIER	RP11-16L9.4	ENSG00000235492
(EO+BASO)#	Myeloid white cell	chr1:205	1:199012478_A_C	rs1036332	1	199012478	A/C	A	C	Common	0.738	0.262	0.262	TRUE	FALSE	-	-0.0385855	0.00408651	20.4376	0.000575753	-	-0.038098	0.003712	23.979	intron_variant	MODIFIER	RP11-16L9.4	ENSG00000235492
NEUT%GRAN	Myeloid white cell	chr1:205	1:199012478_A_C	rs1036332	1	199012478	A/C	A	C	Common	0.738	0.262	0.262	FALSE	FALSE	+	0.0341908	0.00409729	16.1465	0.00045207	+	0.032811	0.0037603	17.573	intron_variant	MODIFIER	RP11-16L9.4	ENSG00000235492
EO%GRAN	Myeloid white cell	chr1:205	1:199012478_A_C	rs1036332	1	199012478	A/C	A	C	Common	0.738	0.262	0.262	FALSE	FALSE	-	-0.0348224	0.00409666	16.7229	0.000468928	-	-0.034749	0.0037435	19.776	intron_variant	MODIFIER	RP11-16L9.4	ENSG00000235492
EO%	Compound white cell	chr1:205	1:199012478_A_C	rs1036332	1	199012478	A/C	A	C	Common	0.738	0.262	0.262	FALSE	FALSE	-	-0.0380478	0.00407854	19.9703	0.000559819	-	-0.037897	0.0037105	23.756	intron_variant	MODIFIER	RP11-16L9.4	ENSG00000235492
LYMPH%	Compound white cell	chr1:206	1:200902607_C_A	rs11583546	1	200902607	C/A	A	C	Common	0.298	0.298	0.298	TRUE	TRUE	+	0.0231265	0.00389981	8.51908	0.000223771	+	0.022056	0.0036217	8.9461	intron_variant	MODIFIER	MROH3P	ENSG00000233217
MPV	Platelet	chr1:207	1:202909974_G_C	rs7539542	1	202909974	G/C	G	G	Common	0.6796	0.3204	0.6796	TRUE	TRUE	-	-0.0273118	0.00394956	11.3304	0.000324846	-	-0.023722	0.0031978	12.924	3_prime_UTR_variant	MODIFIER	ADIPOR1	ENSG00000159346
RBC#	Mature red cell	chr1:208	1:203281175_G_C	rs17534202	1	203281175	G/C	G	G	Common	0.5347	0.4653	0.5347	FALSE	TRUE	+	0.0249336	0.00357659	11.5031	0.000309345	+	0.023746	0.003197	12.954	downstream_gene_variant	MODIFIER	BTG2	ENSG00000159388
MCV	Mature red cell	chr1:208	1:203281175_G_C	rs17534202	1	203281175	G/C	G	G	Common	0.5347	0.4653	0.5347	TRUE	TRUE	-	-0.0383943	0.00354892	26.5511	0.000733511	-	-0.037399	0.0029735	35.536	downstream_gene_variant	MODIFIER	BTG2	ENSG00000159388
MCH	Mature red cell	chr1:208	1:203281175_G_C	rs17534202	1	203281175	G/C	G	G	Common	0.5346	0.4654	0.5346	FALSE	TRUE	-	-0.0360883	0.00355983	23.4248	0.000648065	-	-0.035463	0.0029868	31.776	downstream_gene_variant	MODIFIER	BTG2	ENSG00000159388
RDW	Mature red cell	chr1:208	1:203281175_G_C	rs17534202	1	203281175	G/C	G	G	Common	0.5348	0.4652	0.5348	FALSE	TRUE	-	-0.0267178	0.00355886	13.2196	0.00035519	-	-0.026525	0.0031835	16.097	downstream_gene_variant	MODIFIER	BTG2	ENSG00000159388
IRF	Immature red cell	chr1:208	1:203281175_G_C	rs17534202	1	203281175	G/C	G	G	Common	0.5346	0.4654	0.5346	FALSE	TRUE	-	-0.0251855	0.00357104	11.7558	0.000315636	-	-0.024311	0.0032605	13.048	downstream_gene_variant	MODIFIER	BTG2	ENSG00000159388
MCV	Mature red cell	chr1:209	1:203650945_C_T	rs10751450	1	203650945	C/T	C	C	Common	0.9007	0.0993	0.9007	FALSE	TRUE	+	0.0454347	0.00587839	13.9653	0.000369262	+	0.050901	0.0049269	24.286	intron_variant	MODIFIER	ATP2B4	ENSG00000058668
MCHC	Mature red cell	chr1:209	1:203650945_C_T	rs10751450	1	203650945	C/T	C	C	Common	0.9008	0.0992	0.9008	TRUE	TRUE	-	-0.0935208	0.00577327	58.2898	0.0015631	-	-0.092084	0.0054382	63.537	intron_variant	MODIFIER	ATP2B4	ENSG00000058668
LYMPH#	Lymphoid white cell	chr1:209	1:203657601_A_AT	rs5780192	1	203657601	A/AT	A		Common	0.8977	0.1023		TRUE	FALSE	-	-0.0376958	0.00598731	9.51496	0.00026099	-	-0.038251	0.0054111	11.805	intron_variant	MODIFIER	ATP2B4	ENSG00000058668
RDW	Mature red cell	chr1:209	1:203658782_A_G	rs4951378	1	203658782	A/G	A	A	Common	0.9007	0.0993	0.9007	TRUE	FALSE	+	0.0645553	0.00591949	26.9648	0.000745459	+	0.061292	0.0052964	30.234	intron_variant	MODIFIER	ATP2B4	ENSG00000058668
HGB	Mature red cell	chr1:209	1:203660781_A_G	rs4951074	1	203660781	A/G	A	G	Common	0.901	0.099	0.099	TRUE	FALSE	-	-0.0388898	0.00594319	10.2214	0.000269812	-	-0.038868	0.0054842	11.862	intron_variant	MODIFIER	ATP2B4	ENSG00000058668
PCT	Platelet	chr1:210	1:204280619_C_CA	rs36122125	1	204280619	C/CA	CA		Common	0.2426	0.2426		TRUE	TRUE	-	-0.0306711	0.00434824	11.7588	0.000345705	-	-0.027888	0.0038077	12.617	intron_variant	MODIFIER	PLEKHA6	ENSG00000143850
MPV	Platelet	chr1:211	1:204951209_C_T	rs2278796	1	204951209	C/T	T	C	Common	0.3076	0.3076	0.3076	TRUE	TRUE	+	0.0433969	0.00391464	27.8325	0.000802213	+	0.039273	0.0032269	33.335	intron_variant	MODIFIER	NFASC	ENSG00000163531
RBC#	Mature red cell	chr1:212	1:205041952_C_T	rs6696846	1	205041952	C/T	T	C	Common	0.487	0.487	0.487	TRUE	FALSE	-	-0.0249255	0.00354982	11.659	0.000310431	-	-0.025116	0.0031733	14.604	non_coding_transcript_exon_variant	MODIFIER	CNTN2	ENSG00000184144
BASO%GRAN	Myeloid white cell	chr1:213	1:205056326_AT_A	rs559370413	1	205056326	AT/A	A	AT	Common	0.4912	0.4912	0.4912	TRUE	TRUE	-	-0.0246492	0.00353305	11.5198	0.000303696	-	-0.024621	0.0034103	12.281	3_prime_UTR_variant	MODIFIER	RBBP5	ENSG00000117222
BASO#	Myeloid white cell	chr1:212	1:205144363_G_T	rs11579220	1	205144363	G/T	T	G	Common	0.4382	0.4382	0.4382	FALSE	FALSE	-	-0.0270716	0.00351997	13.8352	0.000360838	-	-0.027653	0.0033755	15.589	intron_variant	MODIFIER	DSTYK	ENSG00000133059
BASO%	Compound white cell	chr1:212	1:205144363_G_T	rs11579220	1	205144363	G/T	T	G	Common	0.4382	0.4382	0.4382	TRUE	FALSE	-	-0.0277108	0.00349296	14.6709	0.00037808	-	-0.027744	0.0033804	15.643	intron_variant	MODIFIER	DSTYK	ENSG00000133059
RET#	Immature red cell	chr1:212	1:205182865_G_C	rs12140703	1	205182865	G/C	C	G	Common	0.3992	0.3992	0.3992	TRUE	FALSE	-	-0.0267839	0.00366626	12.5588	0.000344111	-	-0.026514	0.0032344	15.607	upstream_gene_variant	MODIFIER	DSTYK	ENSG00000133059
RDW	Mature red cell	chr1:214	1:205182872_A_C	rs12137294	1	205182872	A/C	A	C	Common	0.5907	0.4093	0.4093	TRUE	TRUE	-	-0.0252796	0.00359606	11.6844	0.000309014	-	-0.023907	0.0032165	12.97	upstream_gene_variant	MODIFIER	DSTYK	ENSG00000133059
MCV	Mature red cell	chr1:212	1:205201325_A_C	rs61823972	1	205201325	A/C	C	A	Common	0.4143	0.4143	0.4143	FALSE	FALSE	+	0.032741	0.0035616	19.4171	0.000520241	+	0.033654	0.0029846	28.752	intron_variant	MODIFIER	TMCC2	ENSG00000133069
MCH	Mature red cell	chr1:212	1:205201325_A_C	rs61823972	1	205201325	A/C	C	A	Common	0.4144	0.4144	0.4144	TRUE	FALSE	+	0.0430709	0.00357319	32.7328	0.000900366	+	0.043927	0.0029984	47.843	intron_variant	MODIFIER	TMCC2	ENSG00000133069
MCHC	Mature red cell	chr1:212	1:205201325_A_C	rs61823972	1	205201325	A/C	C	A	Common	0.4143	0.4143	0.4143	FALSE	FALSE	+	0.0324268	0.00349623	19.7497	0.000510303	+	0.031883	0.0032931	21.437	intron_variant	MODIFIER	TMCC2	ENSG00000133069
IRF	Immature red cell	chr1:212	1:205201325_A_C	rs61823972	1	205201325	A/C	C	A	Common	0.4142	0.4142	0.4142	FALSE	FALSE	-	-0.0385673	0.00358399	26.2791	0.000721819	-	-0.037907	0.0032724	30.29	intron_variant	MODIFIER	TMCC2	ENSG00000133069
HLSR#	Immature red cell	chr1:212	1:205201325_A_C	rs61823972	1	205201325	A/C	C	A	Common	0.4142	0.4142	0.4142	FALSE	FALSE	-	-0.0362914	0.00361773	22.9555	0.000639142	-	-0.036705	0.0031969	29.775	intron_variant	MODIFIER	TMCC2	ENSG00000133069
MPV	Platelet	chr1:215	1:205209745_A_G	rs896322	1	205209745	A/G	A	A	Common	0.8786	0.1214	0.8786	TRUE	TRUE	-	-0.101793	0.00552226	75.1474	0.00221041	-	-0.070656	0.0047524	49.237	intron_variant	MODIFIER	TMCC2	ENSG00000133069
PDW	Platelet	chr1:214	1:205224758_A_G	rs1172149	1	205224758	A/G	A	A	Common	0.6177	0.3823	0.6177	TRUE	FALSE	-	-0.0243793	0.00368391	10.4382	0.000280708	-	-0.026064	0.0032878	14.647	intron_variant	MODIFIER	TMCC2	ENSG00000133069
RET%	Immature red cell	chr1:212	1:205227760_G_C	rs1151786	1	205227760	G/C	C	G	Common	0.3734	0.3734	0.3734	FALSE	FALSE	-	-0.0230956	0.00369814	9.37342	0.000249606	-	-0.0238	0.0032497	12.616	intron_variant	MODIFIER	TMCC2	ENSG00000133069
HLSR%	Immature red cell	chr1:212	1:205227760_G_C	rs1151786	1	205227760	G/C	C	G	Common	0.3734	0.3734	0.3734	TRUE	FALSE	-	-0.0339029	0.00369498	19.3469	0.00053786	-	-0.034686	0.0032643	25.639	intron_variant	MODIFIER	TMCC2	ENSG00000133069
MPV	Platelet	chr1:212	1:205244972_T_A	rs1172129	1	205244972	T/A	A	A	Common	0.3879	0.3879	0.6121	TRUE	TRUE	-	-0.114411	0.0036931	209.994	0.00621594	-	-0.10163	0.0031543	226.32	downstream_gene_variant	MODIFIER	TMCC2	ENSG00000133069
PLT#	Platelet	chr1:212	1:205264536_A_T	rs11240408	1	205264536	A/T	A	A	Common	0.6245	0.3755	0.6245	TRUE	FALSE	-	-0.046457	0.00378691	33.87	0.00101222	-	-0.048731	0.0032584	49.812	intergenic_variant	MODIFIER
BASO%GRAN	Myeloid white cell	chr1:216	1:205653261_T_C	rs28721375	1	205653261	T/C	T	T	Common	0.7406	0.2594	0.7406	TRUE	FALSE	+	0.0248937	0.00392569	9.6422	0.000238103	+	0.025453	0.0037797	10.781	upstream_gene_variant	MODIFIER	SLC45A3	ENSG00000158715
BASO#	Myeloid white cell	chr1:216	1:205653756_T_C	rs6685188	1	205653756	T/C	T	C	Common	0.7656	0.2344	0.2344	TRUE	TRUE	+	0.0280552	0.00406176	11.3059	0.000282498	+	0.029021	0.0038901	13.062	upstream_gene_variant	MODIFIER	SLC45A3	ENSG00000158715
BASO%	Compound white cell	chr1:216	1:205653756_T_C	rs6685188	1	205653756	T/C	T	C	Common	0.7656	0.2344	0.2344	FALSE	TRUE	+	0.027507	0.00403111	11.0519	0.000271567	+	0.028187	0.0038964	12.328	upstream_gene_variant	MODIFIER	SLC45A3	ENSG00000158715
MONO%	Compound white cell	chr1:217	1:205743425_A_C	rs823143	1	205743425	A/C	C	A	Common	0.4311	0.4311	0.4311	TRUE	TRUE	+	0.0222925	0.00357237	9.3597	0.00024376	+	0.022826	0.0031441	12.41	intron_variant	MODIFIER	RAB7L1	ENSG00000117280
MONO#	Myeloid white cell	chr1:218	1:205767885_G_A	rs708727	1	205767885	G/A	A	G	Common	0.4172	0.4172	0.4172	TRUE	TRUE	+	0.0232676	0.00360898	9.94313	0.000263267	+	0.024454	0.003143	14.139	synonymous_variant	LOW	SLC41A1	ENSG00000133065
LYMPH#	Lymphoid white cell	chr1:219	1:206669465_C_T	rs3748022	1	206669465	C/T	T	C	Common	0.2239	0.2239	0.2239	TRUE	TRUE	-	-0.034595	0.00431804	14.9466	0.000415938	-	-0.034782	0.0039022	18.302	missense_variant	MODERATE	IKBKE	ENSG00000143466
MPV	Platelet	chr1:220	1:207280739_A_T	rs12065624	1	207280739	A/T	T	A	Common	0.0665	0.0665	0.0665	TRUE	TRUE	+	0.0503337	0.00725594	11.3971	0.000314546	+	0.046498	0.005874	14.607	intron_variant	MODIFIER	C4BPA	ENSG00000123838
(NEUT+EO)#	Myeloid white cell	chr1:221	1:208034329_C_T	rs4844622	1	208034329	C/T	T	T	Common	0.2413	0.2413	0.7587	FALSE	TRUE	-	-0.0242742	0.00419094	8.15783	0.000215748	-	-0.026586	0.0038475	11.313	intron_variant	MODIFIER	C1orf132	ENSG00000203709
GRAN#	Myeloid white cell	chr1:221	1:208034329_C_T	rs4844622	1	208034329	C/T	T	T	Common	0.2412	0.2412	0.7588	FALSE	TRUE	-	-0.0244434	0.0041978	8.23782	0.000218704	-	-0.027127	0.0038526	11.718	intron_variant	MODIFIER	C1orf132	ENSG00000203709
MYELOID#	Myeloid white cell	chr1:221	1:208034329_C_T	rs4844622	1	208034329	C/T	T	T	Common	0.2413	0.2413	0.7587	TRUE	TRUE	-	-0.0260986	0.00420798	9.25419	0.000249397	-	-0.028599	0.0038487	12.964	intron_variant	MODIFIER	C1orf132	ENSG00000203709
WBC#	Compound white cell	chr1:221	1:208034329_C_T	rs4844622	1	208034329	C/T	T	T	Common	0.2411	0.2411	0.7589	FALSE	TRUE	-	-0.025857	0.00419255	9.15845	0.000244664	-	-0.028743	0.0038076	13.355	intron_variant	MODIFIER	C1orf132	ENSG00000203709
MCV	Mature red cell	chr1:222	1:209936571_A_G	rs6540555	1	209936571	A/G	G	G	Common	0.2356	0.2356	0.7644	TRUE	FALSE	-	-0.0255199	0.00416626	9.04352	0.000234576	-	-0.022992	0.0034918	10.34	intron_variant	MODIFIER	TRAF3IP3	ENSG00000009790
MCH	Mature red cell	chr1:222	1:209936571_A_G	rs6540555	1	209936571	A/G	G	G	Common	0.2356	0.2356	0.7644	FALSE	FALSE	-	-0.0244104	0.00417926	8.28454	0.000214623	-	-0.023089	0.0035074	10.335	intron_variant	MODIFIER	TRAF3IP3	ENSG00000009790
RBC#	Mature red cell	chr1:222	1:209936631_G_A	rs6540556	1	209936631	G/A	A	A	Common	0.2311	0.2311	0.7689	TRUE	TRUE	+	0.0262298	0.00423528	9.22943	0.000244507	+	0.025005	0.0037867	10.395	intron_variant	MODIFIER	TRAF3IP3	ENSG00000009790
MCV	Mature red cell	chr1:223	1:211391316_A_T	rs7523875	1	211391316	A/T	T	A	Common	0.1425	0.1425	0.1425	TRUE	TRUE	+	0.0302819	0.00505417	8.68205	0.000224102	+	0.029388	0.0042358	11.399	intergenic_variant	MODIFIER
RDW	Mature red cell	chr1:224	1:211843076_C_G	rs697003	1	211843076	C/G	G	G	Common	0.4744	0.4744	0.5256	TRUE	TRUE	-	-0.0255717	0.00354512	12.2625	0.0003261	-	-0.024649	0.0031712	14.112	intron_variant	MODIFIER	NEK2	ENSG00000117650
GRAN%MYELOID	Myeloid white cell	chr1:225	1:212422567_C_A	rs1663626	1	212422567	C/A	A	C	Common	0.3976	0.3976	0.3976	TRUE	TRUE	-	-0.0232805	0.00366507	9.67258	0.000259625	-	-0.02327	0.0032738	11.927	intergenic_variant	MODIFIER
MONO%	Compound white cell	chr1:225	1:212422567_C_A	rs1663626	1	212422567	C/A	A	C	Common	0.3975	0.3975	0.3975	FALSE	TRUE	+	0.0215788	0.00365466	8.4512	0.000223037	+	0.023042	0.0032161	12.106	intergenic_variant	MODIFIER
BASO%GRAN	Myeloid white cell	chr1:226	1:212549357_C_T		1	212549357	C/T	T		Common	0.379	0.379		TRUE	TRUE	+	0.0301437	0.00364017	15.9126	0.000427715	+	0.029802	0.0035123	16.664	intron_variant	MODIFIER	TMEM206	ENSG00000065600
BASO%	Compound white cell	chr1:226	1:212549357_C_T		1	212549357	C/T	T		Common	0.3792	0.3792		FALSE	TRUE	+	0.0280463	0.00360824	14.115	0.000370341	+	0.028086	0.0034909	15.064	intron_variant	MODIFIER	TMEM206	ENSG00000065600
BASO#	Myeloid white cell	chr1:226	1:212558397_T_A	rs792448	1	212558397	T/A	A	T	Common	0.3442	0.3442	0.3442	TRUE	FALSE	+	0.0282388	0.0036896	13.709	0.000360001	+	0.027972	0.003537	14.582	intron_variant	MODIFIER	TMEM206	ENSG00000065600
HGB	Mature red cell	chr1:227	1:213966887_T_C	rs10494964	1	213966887	T/C	C	C	Common	0.272	0.272	0.728	TRUE	TRUE	+	0.0245203	0.00407081	8.76768	0.000238113	+	0.025757	0.0037549	11.159	intron_variant	MODIFIER	RP11-323I1.1	ENSG00000228255
HCT	Mature red cell	chr1:228	1:214176779_C_T	rs7541039	1	214176779	C/T	T	C	Common	0.2602	0.2602	0.2602	TRUE	TRUE	+	0.0379346	0.00402558	20.3597	0.000554016	+	0.036629	0.0037304	22.025	intron_variant	MODIFIER	PROX1	ENSG00000117707
HGB	Mature red cell	chr1:228	1:214177423_G_A	rs6665764	1	214177423	G/A	A	A	Common	0.2607	0.2607	0.7393	TRUE	FALSE	+	0.0349952	0.0040495	17.2573	0.000472073	+	0.036211	0.0037375	21.466	intron_variant	MODIFIER	PROX1	ENSG00000117707
RBC#	Mature red cell	chr1:228	1:214180721_A_G	rs3767844	1	214180721	A/G	G	G	Common	0.2877	0.2877	0.7123	TRUE	FALSE	+	0.0327574	0.00396027	15.8785	0.000439795	+	0.032226	0.0035406	19.048	intron_variant	MODIFIER	PROX1	ENSG00000117707
RET#	Immature red cell	chr1:229	1:220086196_C_CA	rs5781151	1	220086196	C/CA	C		Common	0.7838	0.2162		FALSE	TRUE	+	0.0323008	0.00440542	12.6446	0.000353604	+	0.029492	0.0038857	13.492	intron_variant	MODIFIER	SLC30A10	ENSG00000196660
RET%	Immature red cell	chr1:229	1:220086196_C_CA	rs5781151	1	220086196	C/CA	C		Common	0.7838	0.2162		TRUE	TRUE	+	0.0357396	0.00440316	15.32	0.000432902	+	0.032933	0.0038688	16.765	intron_variant	MODIFIER	SLC30A10	ENSG00000196660
IRF	Immature red cell	chr1:230	1:220189136_TA_T	rs11325774	1	220189136	TA/T	TA	TA	Common	0.8224	0.1776	0.8224	FALSE	TRUE	+	0.0366589	0.00464908	14.503	0.000392568	+	0.036153	0.004244	16.788	intron_variant	MODIFIER	EPRS	ENSG00000136628
HLSR#	Immature red cell	chr1:230	1:220189136_TA_T	rs11325774	1	220189136	TA/T	TA	TA	Common	0.8224	0.1776	0.8224	FALSE	TRUE	+	0.0402057	0.0046925	16.9779	0.000472207	+	0.039442	0.0041459	20.729	intron_variant	MODIFIER	EPRS	ENSG00000136628
HLSR%	Immature red cell	chr1:230	1:220189136_TA_T	rs11325774	1	220189136	TA/T	TA	TA	Common	0.8224	0.1776	0.8224	TRUE	TRUE	+	0.0418739	0.00469263	18.3444	0.000512204	+	0.04148	0.0041452	22.839	intron_variant	MODIFIER	EPRS	ENSG00000136628
EO#	Myeloid white cell	chr1:231	1:221051566_A_G	rs41369048	1	221051566	A/G	G	A	Common	0.1224	0.1224	0.1224	TRUE	TRUE	-	-0.0318625	0.00550891	8.1365	0.000218106	-	-0.031741	0.0049866	9.7088	intron_variant	MODIFIER	HLA-AS1	ENSG00000257551
(EO+BASO)#	Myeloid white cell	chr1:231	1:221051566_A_G	rs41369048	1	221051566	A/G	G	A	Common	0.1224	0.1224	0.1224	FALSE	TRUE	-	-0.0318443	0.00551637	8.10782	0.000217857	-	-0.032198	0.0050107	9.8815	intron_variant	MODIFIER	HLA-AS1	ENSG00000257551
GRAN%MYELOID	Myeloid white cell	chr1:232	1:221052789_CT_C	rs796495740	1	221052789	CT/C	C	CT	Common	0.3295	0.3295	0.3295	TRUE	TRUE	+	0.0273535	0.00382241	12.0809	0.000330606	+	0.028887	0.003414	16.575	5_prime_UTR_variant	MODIFIER	HLX	ENSG00000136630
MONO%	Compound white cell	chr1:232	1:221052789_CT_C	rs796495740	1	221052789	CT/C	C	CT	Common	0.3296	0.3296	0.3296	FALSE	TRUE	-	-0.0270978	0.0038113	11.935	0.000324505	-	-0.028142	0.0033535	16.316	5_prime_UTR_variant	MODIFIER	HLX	ENSG00000136630
WBC#	Compound white cell	chr1:233	1:224582207_CT_C	rs34687215	1	224582207	CT/C	C	CT	Common	0.2351	0.2351	0.2351	TRUE	TRUE	+	0.0257537	0.00438119	8.38232	0.000238542	+	0.024279	0.003979	8.9783	intron_variant	MODIFIER	WDR26	ENSG00000162923
MONO#	Myeloid white cell	chr1:234	1:225895806_G_A	rs2615061	1	225895806	G/A	A	A	Common	0.1167	0.1167	0.8833	TRUE	TRUE	-	-0.0361583	0.00557579	10.0515	0.00026954	-	-0.031152	0.0048563	9.8498	intron_variant	MODIFIER	RP11-145A3.1	ENSG00000227496
PCT	Platelet	chr1:235	1:225962690_C_T	rs6696074	1	225962690	C/T	C	T	Common	0.5651	0.4349	0.4349	TRUE	TRUE	+	0.0224098	0.00374661	8.655	0.000246842	+	0.021453	0.0032805	10.209	upstream_gene_variant	MODIFIER	SRP9	ENSG00000143742
LYMPH%	Compound white cell	chr1:236	1:227170298_A_G	rs2297412	1	227170298	A/G	G	G	Common	0.4754	0.4754	0.5246	TRUE	FALSE	+	0.0238696	0.00359905	10.4805	0.00028419	+	0.023519	0.0033441	11.693	non_coding_transcript_exon_variant	MODIFIER	ADCK3	ENSG00000163050
NEUT#	Myeloid white cell	chr1:236	1:227173892_T_A	rs17592479	1	227173892	T/A	T	A	Common	0.5075	0.4925	0.4925	TRUE	FALSE	-	-0.0260136	0.00356859	12.5074	0.000338278	-	-0.025396	0.0032788	14.019	intron_variant	MODIFIER	ADCK3	ENSG00000163050
(NEUT+EO)#	Myeloid white cell	chr1:236	1:227173892_T_A	rs17592479	1	227173892	T/A	T	A	Common	0.5075	0.4925	0.4925	FALSE	FALSE	-	-0.0256457	0.00357186	12.1565	0.000328778	-	-0.02508	0.0032799	13.683	intron_variant	MODIFIER	ADCK3	ENSG00000163050
(BASO+NEUT)#	Myeloid white cell	chr1:236	1:227173892_T_A	rs17592479	1	227173892	T/A	T	A	Common	0.5075	0.4925	0.4925	FALSE	FALSE	-	-0.0258934	0.00357493	12.3578	0.00033516	-	-0.024924	0.0032833	13.496	intron_variant	MODIFIER	ADCK3	ENSG00000163050
GRAN#	Myeloid white cell	chr1:236	1:227173892_T_A	rs17592479	1	227173892	T/A	T	A	Common	0.5075	0.4925	0.4925	FALSE	FALSE	-	-0.0253824	0.00357781	11.8863	0.000322059	-	-0.024658	0.0032842	13.219	intron_variant	MODIFIER	ADCK3	ENSG00000163050
GRAN%MYELOID	Myeloid white cell	chr1:236	1:227173892_T_A	rs17592479	1	227173892	T/A	T	A	Common	0.5073	0.4927	0.4927	FALSE	FALSE	-	-0.0246634	0.00355842	11.3789	0.000304077	-	-0.022948	0.0031792	12.276	intron_variant	MODIFIER	ADCK3	ENSG00000163050
NEUT%	Compound white cell	chr1:236	1:227175367_G_T	rs6426558	1	227175367	G/T	G	T	Common	0.5111	0.4889	0.4889	TRUE	TRUE	-	-0.0270498	0.00356279	13.5027	0.000365666	-	-0.02653	0.0033128	14.931	upstream_gene_variant	MODIFIER	RP5-1087E8.3	ENSG00000233706
MYELOID#	Myeloid white cell	chr1:236	1:227201106_C_T	rs6665290	1	227201106	C/T	T	C	Common	0.4605	0.4605	0.4605	TRUE	FALSE	-	-0.0239857	0.00364131	10.3482	0.000285861	-	-0.024451	0.003331	12.67	intron_variant	MODIFIER	CDC42BPA	ENSG00000143776
PLT#	Platelet	chr1:237	1:230293530_C_T	rs4631704	1	230293530	C/T	C	C	Common	0.6104	0.3896	0.6104	TRUE	TRUE	+	0.0238239	0.00376191	9.61877	0.000269954	+	0.02528	0.0032373	14.237	intron_variant	MODIFIER	GALNT2	ENSG00000143641
RDW	Mature red cell	chr1:238	1:230300481_C_T	rs11122449	1	230300481	C/T	C	T	Common	0.7446	0.2554	0.2554	TRUE	TRUE	+	0.0372893	0.00407758	19.2244	0.000528863	+	0.036927	0.0036472	23.361	intron_variant	MODIFIER	GALNT2	ENSG00000143641
HGB	Mature red cell	chr1:239	1:231470772_A_G	rs11122272	1	231470772	A/G	A	A	Common	0.6284	0.3716	0.6284	TRUE	TRUE	+	0.0266563	0.00367424	12.3959	0.000331851	+	0.023241	0.0034113	11.018	3_prime_UTR_variant	MODIFIER	EXOC8	ENSG00000116903
HCT	Mature red cell	chr1:240	1:231510267_A_AT	rs576195416	1	231510267	A/AT	A		Common	0.601	0.399		TRUE	TRUE	+	0.0300338	0.00372983	15.0902	0.00043261	+	0.027264	0.0034749	14.365	intron_variant	MODIFIER	EGLN1	ENSG00000135766
RBC#	Mature red cell	chr1:241	1:231532312_G_A	rs508618	1	231532312	G/A	G	G	Common	0.8057	0.1943	0.8057	TRUE	TRUE	+	0.0270718	0.00452035	8.6751	0.000229461	+	0.025345	0.0040504	9.4064	intron_variant	MODIFIER	EGLN1	ENSG00000135766
RBC#	Mature red cell	chr1:242	1:231558054_G_C	rs533281866	1	231558054	G/C	C	G	Low Frequency	0.0215	0.0215	0.0215	FALSE	TRUE	+	0.114322	0.012552	19.0756	0.000549906	+	0.11068	0.011251	22.105	5_prime_UTR_variant	MODIFIER	EGLN1	ENSG00000135766
HCT	Mature red cell	chr1:242	1:231558054_G_C	rs533281866	1	231558054	G/C	C	G	Low Frequency	0.0215	0.0215	0.0215	TRUE	TRUE	+	0.128174	0.012462	24.085	0.000691238	+	0.11878	0.011615	23.814	5_prime_UTR_variant	MODIFIER	EGLN1	ENSG00000135766
HGB	Mature red cell	chr1:242	1:231558054_G_C	rs533281866	1	231558054	G/C	C	G	Low Frequency	0.0215	0.0215	0.0215	FALSE	TRUE	+	0.127773	0.0125191	23.7306	0.000686916	+	0.12039	0.011624	24.4	5_prime_UTR_variant	MODIFIER	EGLN1	ENSG00000135766
GRAN%MYELOID	Myeloid white cell	chr1:243	1:234909298_C_T	rs4626924	1	234909298	C/T	C	T	Common	0.5498	0.4502	0.4502	FALSE	TRUE	+	0.0309342	0.00364276	16.6922	0.000473717	+	0.030575	0.0032627	20.139	intergenic_variant	MODIFIER
MONO%	Compound white cell	chr1:243	1:234909298_C_T	rs4626924	1	234909298	C/T	C	T	Common	0.5497	0.4503	0.4503	TRUE	TRUE	-	-0.0323774	0.00363264	18.3036	0.00051897	-	-0.03326	0.0031969	24.616	intergenic_variant	MODIFIER
GRAN%MYELOID	Myeloid white cell	chr1:244	1:234990900_T_C	rs58653258	1	234990900	T/C	C	T	Common	0.0947	0.0947	0.0947	TRUE	TRUE	-	-0.0382698	0.00611648	9.40576	0.000251123	-	-0.035296	0.0054797	9.9253	intergenic_variant	MODIFIER
NEUT#	Myeloid white cell	chr1:245	1:236090155_T_C	rs2208568	1	236090155	T/C	T	C	Common	0.8919	0.1081	0.1081	FALSE	FALSE	-	-0.0652968	0.00581445	28.5373	0.00082216	-	-0.06513	0.0053419	33.452	intergenic_variant	MODIFIER
(NEUT+EO)#	Myeloid white cell	chr1:245	1:236090155_T_C	rs2208568	1	236090155	T/C	T	C	Common	0.8919	0.1081	0.1081	FALSE	FALSE	-	-0.0643331	0.00582002	27.6773	0.000798069	-	-0.064398	0.0053441	32.701	intergenic_variant	MODIFIER
(BASO+NEUT)#	Myeloid white cell	chr1:245	1:236090155_T_C	rs2208568	1	236090155	T/C	T	C	Common	0.8919	0.1081	0.1081	FALSE	FALSE	-	-0.0626016	0.00582597	26.205	0.000755688	-	-0.062979	0.0053503	31.247	intergenic_variant	MODIFIER
GRAN#	Myeloid white cell	chr1:245	1:236090155_T_C	rs2208568	1	236090155	T/C	T	C	Common	0.8919	0.1081	0.1081	FALSE	FALSE	-	-0.0615057	0.00583049	25.2894	0.000729462	-	-0.061451	0.0053519	29.778	intergenic_variant	MODIFIER
MYELOID#	Myeloid white cell	chr1:245	1:236090155_T_C	rs2208568	1	236090155	T/C	T	C	Common	0.892	0.108	0.108	TRUE	FALSE	-	-0.0677218	0.00584579	30.3075	0.000883641	-	-0.068275	0.0053476	36.586	intergenic_variant	MODIFIER
WBC#	Compound white cell	chr1:245	1:236090155_T_C	rs2208568	1	236090155	T/C	T	C	Common	0.892	0.108	0.108	FALSE	FALSE	-	-0.0673792	0.0058211	30.2582	0.000874721	-	-0.066957	0.0052872	36.012	intergenic_variant	MODIFIER
BASO#	Myeloid white cell	chr1:245	1:236102886_G_A	rs6701752	1	236102886	G/A	G	A	Common	0.8923	0.1077	0.1077	FALSE	TRUE	+	0.0765944	0.00566593	40.9145	0.00112759	+	0.07505	0.0054329	42.654	downstream_gene_variant	MODIFIER	RP5-940F7.2	ENSG00000237845
NEUT%GRAN	Myeloid white cell	chr1:245	1:236102886_G_A	rs6701752	1	236102886	G/A	G	A	Common	0.8923	0.1077	0.1077	FALSE	TRUE	-	-0.0545932	0.00579212	20.3682	0.00057284	-	-0.053232	0.0053163	22.867	downstream_gene_variant	MODIFIER	RP5-940F7.2	ENSG00000237845
BASO%GRAN	Myeloid white cell	chr1:245	1:236102886_G_A	rs6701752	1	236102886	G/A	G	A	Common	0.8923	0.1077	0.1077	FALSE	TRUE	+	0.10835	0.005672	80.6197	0.0022564	+	0.1086	0.0054746	86.746	downstream_gene_variant	MODIFIER	RP5-940F7.2	ENSG00000237845
BASO%	Compound white cell	chr1:245	1:236102886_G_A	rs6701752	1	236102886	G/A	G	A	Common	0.8924	0.1076	0.1076	TRUE	TRUE	+	0.108039	0.00562438	81.5071	0.00224162	+	0.10739	0.005443	85.828	downstream_gene_variant	MODIFIER	RP5-940F7.2	ENSG00000237845
MONO%	Compound white cell	chr1:245	1:236104981_A_T	rs9970896	1	236104981	A/T	A	T	Common	0.8876	0.1124	0.1124	TRUE	FALSE	-	-0.0382785	0.00566373	10.8558	0.000292364	-	-0.035854	0.0049844	12.197	downstream_gene_variant	MODIFIER	RP5-940F7.2	ENSG00000237845
MONO#	Myeloid white cell	chr1:245	1:236107241_A_C	rs6429432	1	236107241	A/C	A	C	Common	0.8917	0.1083	0.1083	TRUE	FALSE	-	-0.084531	0.00575959	48.0406	0.0013801	-	-0.082909	0.0050166	60.583	upstream_gene_variant	MODIFIER	RP5-940F7.2	ENSG00000237845
MONO#	Myeloid white cell	chr1:246	1:244487927_T_C	rs59072704	1	244487927	T/C	C	T	Common	0.1408	0.1408	0.1408	TRUE	TRUE	-	-0.0316256	0.00520169	8.91982	0.000241994	-	-0.030746	0.0045287	10.946	intergenic_variant	MODIFIER
MONO%	Compound white cell	chr1:247	1:247427617_T_C	rs1578862	1	247427617	T/C	C	T	Common	0.38	0.38	0.38	TRUE	TRUE	+	0.02537	0.00367273	11.3075	0.000303282	+	0.022341	0.0032321	11.32	intergenic_variant	MODIFIER
NEUT#	Myeloid white cell	chr1:248	1:247601595_T_C	rs12239046	1	247601595	T/C	T		Common	0.6281	0.3719		TRUE	TRUE	+	0.0332356	0.00370134	18.5649	0.000516051	+	0.031502	0.0033987	19.72	intron_variant	MODIFIER	NLRP3	ENSG00000162711
(NEUT+EO)#	Myeloid white cell	chr1:248	1:247601595_T_C	rs12239046	1	247601595	T/C	T		Common	0.6282	0.3718		FALSE	TRUE	+	0.0332348	0.00370435	18.5352	0.000515969	+	0.032042	0.0033998	20.36	intron_variant	MODIFIER	NLRP3	ENSG00000162711
(BASO+NEUT)#	Myeloid white cell	chr1:248	1:247601595_T_C	rs12239046	1	247601595	T/C	T		Common	0.6282	0.3718		FALSE	TRUE	+	0.0325742	0.00370821	17.8033	0.000495662	+	0.030821	0.0034037	18.86	intron_variant	MODIFIER	NLRP3	ENSG00000162711
GRAN#	Myeloid white cell	chr1:248	1:247601595_T_C	rs12239046	1	247601595	T/C	T		Common	0.6283	0.3717		FALSE	TRUE	+	0.0324057	0.00371076	17.6051	0.000490492	+	0.031321	0.0034045	19.441	intron_variant	MODIFIER	NLRP3	ENSG00000162711
MYELOID#	Myeloid white cell	chr1:248	1:247601595_T_C	rs12239046	1	247601595	T/C	T		Common	0.6282	0.3718		FALSE	TRUE	+	0.0327145	0.00371961	17.8451	0.000499941	+	0.031667	0.0034011	19.892	intron_variant	MODIFIER	NLRP3	ENSG00000162711
WBC#	Compound white cell	chr1:248	1:247601595_T_C	rs12239046	1	247601595	T/C	T		Common	0.6282	0.3718		FALSE	TRUE	+	0.0319525	0.00370416	17.1974	0.000476922	+	0.030438	0.003363	18.844	intron_variant	MODIFIER	NLRP3	ENSG00000162711
NEUT%	Compound white cell	chr1:248	1:247601595_T_C	rs12239046	1	247601595	T/C	T		Common	0.6281	0.3719		FALSE	TRUE	+	0.0220212	0.00368762	8.62922	0.000226552	+	0.021914	0.0034272	9.7911	intron_variant	MODIFIER	NLRP3	ENSG00000162711
PLT#	Platelet	chr1:248	1:247603380_GGTTAGGTATAGCCTACGT_G	rs144084486	1	247603380	GGTTAGGTATAGCCTACGT/G	GGTTAGGTATAGCCTACGT		Common	0.6358	0.3642		TRUE	FALSE	+	0.0261902	0.0038153	11.1758	0.000317664	+	0.019544	0.0032993	8.5014	intron_variant	MODIFIER	NLRP3	ENSG00000162711
LYMPH#	Lymphoid white cell	chr1:249	1:247638515_C_T		1	247638515	C/T	T		Common	0.1125	0.1125		TRUE	TRUE	-	-0.0340167	0.00573619	8.51915	0.000231065	-	-0.033506	0.0051846	9.9866	intergenic_variant	MODIFIER
PLT#	Platelet	chr1:250	1:247712303_T_C	rs41315846	1	247712303	T/C	C	C	Common	0.476	0.476	0.524	TRUE	TRUE	+	0.0575124	0.00370106	53.7268	0.00165003	+	0.039132	0.0033055	31.594	intron_variant	MODIFIER	GCSAML	ENSG00000169224
MPV	Platelet	chr1:250	1:247712303_T_C	rs41315846	1	247712303	T/C	C	C	Common	0.4763	0.4763	0.5237	FALSE	TRUE	-	-0.056917	0.00366782	53.5812	0.00161613	-	-0.04422	0.0031152	44.98	intron_variant	MODIFIER	GCSAML	ENSG00000169224
PDW	Platelet	chr1:250	1:247712303_T_C	rs41315846	1	247712303	T/C	C	C	Common	0.4763	0.4763	0.5237	FALSE	TRUE	-	-0.0529375	0.00364782	46.9933	0.00139804	-	-0.042035	0.0033773	34.819	intron_variant	MODIFIER	GCSAML	ENSG00000169224
PCT	Platelet	chr1:250	1:247712303_T_C	rs41315846	1	247712303	T/C	C	C	Common	0.4763	0.4763	0.5237	FALSE	TRUE	+	0.0364634	0.00371418	22.0232	0.000663297	+	0.022383	0.003368	10.519	intron_variant	MODIFIER	GCSAML	ENSG00000169224
PLT#	Platelet	chr1:251	1:247719769_G_A	rs56043070	1	247719769	G/A	A	G	Common	0.0714	0.0714	0.0714	TRUE	TRUE	-	-0.138778	0.00704842	85.5746	0.00255388	-	-0.12087	0.0062898	81.48	splice_donor_variant	HIGH	GCSAML	ENSG00000169224
MPV	Platelet	chr1:251	1:247719769_G_A	rs56043070	1	247719769	G/A	A	G	Common	0.0712	0.0712	0.0712	FALSE	TRUE	+	0.114895	0.0069953	59.8948	0.00174597	+	0.10963	0.005882	76.727	splice_donor_variant	HIGH	GCSAML	ENSG00000169224
PDW	Platelet	chr1:251	1:247719769_G_A	rs56043070	1	247719769	G/A	A	G	Common	0.0712	0.0712	0.0712	FALSE	TRUE	+	0.127509	0.00695841	74.2769	0.00215037	+	0.10403	0.0064596	57.578	splice_donor_variant	HIGH	GCSAML	ENSG00000169224
PCT	Platelet	chr1:251	1:247719769_G_A	rs56043070	1	247719769	G/A	A	G	Common	0.0712	0.0712	0.0712	FALSE	TRUE	-	-0.0974617	0.00708265	42.3569	0.00125632	-	-0.085198	0.0064218	39.423	splice_donor_variant	HIGH	GCSAML	ENSG00000169224
RET#	Immature red cell	chr1:251	1:247719769_G_A	rs56043070	1	247719769	G/A	A	G	Common	0.072	0.072	0.072	FALSE	TRUE	+	0.0592264	0.00691508	16.9656	0.000468749	+	0.050082	0.0061384	15.468	splice_donor_variant	HIGH	GCSAML	ENSG00000169224
RET%	Immature red cell	chr1:251	1:247719769_G_A	rs56043070	1	247719769	G/A	A	G	Common	0.072	0.072	0.072	FALSE	TRUE	+	0.0537029	0.00691228	14.1025	0.000385395	+	0.043281	0.0061122	11.843	splice_donor_variant	HIGH	GCSAML	ENSG00000169224
PDW	Platelet	chr1:252	1:248006764_C_T	rs7537660	1	248006764	C/T	C	C	Common	0.8772	0.1228	0.8772	TRUE	TRUE	-	-0.0460667	0.00547742	16.3883	0.000457195	-	-0.028707	0.00498	8.0856	upstream_gene_variant	MODIFIER	OR11L1	ENSG00000197591
MPV	Platelet	chr1:253	1:248020556_G_C		1	248020556	G/C	G		Common	0.7614	0.2386		TRUE	TRUE	+	0.0719368	0.00429978	62.1036	0.00188025	+	0.054455	0.0037649	46.658	missense_variant	MODERATE	TRIM58	ENSG00000162722
RDW	Mature red cell	chr1:254	1:248022670_A_G	rs57999214	1	248022670	A/G	G	G	Common	0.1322	0.1322	0.8678	TRUE	TRUE	+	0.044965	0.00530544	16.6297	0.000463906	+	0.030858	0.0048763	9.6044	intron_variant	MODIFIER	TRIM58	ENSG00000162722
PDW	Platelet	chr1:255	1:248028780_A_C	rs79322592	1	248028780	A/C	C	A	Common	0.2513	0.2513	0.2513	TRUE	TRUE	+	0.0403886	0.0041869	21.2933	0.000613831	+	0.03185	0.0037946	16.323	intron_variant	MODIFIER	TRIM58	ENSG00000162722
RET#	Immature red cell	chr1:256	1:248032236_C_CT	rs35237755	1	248032236	C/CT	CT		Common	0.1095	0.1095		TRUE	TRUE	+	0.089748	0.00577209	53.7889	0.00157083	+	0.038716	0.0054174	12.049	intron_variant	MODIFIER	TRIM58, OR2W3	ENSG00000162722, ENSG00000238243
RET%	Immature red cell	chr1:256	1:248032236_C_CT	rs35237755	1	248032236	C/CT	CT		Common	0.1095	0.1095		FALSE	TRUE	+	0.0896239	0.00576858	53.7073	0.00156648	+	0.035435	0.0053927	10.3	intron_variant	MODIFIER	TRIM58, OR2W3	ENSG00000162722, ENSG00000238243
RDW	Mature red cell	chr1:257	1:248037990_G_A	rs72774609	1	248037990	G/A	A	G	Common	0.3099	0.3099	0.3099	TRUE	TRUE	+	0.0415122	0.00382398	26.7275	0.00073708	+	0.03402	0.0035147	21.428	intron_variant	MODIFIER	TRIM58, OR2W3	ENSG00000162722, ENSG00000238243
MCH	Mature red cell	chr1:258	1:248038210_G_A	rs35340377	1	248038210	G/A	A	G	Common	0.279	0.279	0.279	TRUE	TRUE	-	-0.0345966	0.00395305	17.6782	0.000481545	-	-0.033392	0.0033166	23.11	intron_variant	MODIFIER	TRIM58, OR2W3	ENSG00000162722, ENSG00000238243
PLT#	Platelet	chr1:257	1:248038325_T_C	rs4925750	1	248038325	T/C	C	C	Common	0.3112	0.3112	0.6888	TRUE	FALSE	+	0.0327065	0.00393497	16.0255	0.000458596	+	0.040371	0.003396	31.849	intron_variant	MODIFIER	TRIM58, OR2W3	ENSG00000162722, ENSG00000238243
MPV	Platelet	chr1:259	1:248039294_G_A	rs1339847	1	248039294	G/A	A	G	Common	0.1103	0.1103	0.1103	FALSE	TRUE	-	-0.0837763	0.00574731	47.4027	0.0013775	-	-0.064447	0.004994	37.356	missense_variant	MODERATE	TRIM58	ENSG00000162722
RET#	Immature red cell	chr1:259	1:248039294_G_A	rs1339847	1	248039294	G/A	A	G	Common	0.1095	0.1095	0.1095	FALSE	TRUE	+	0.17111	0.00572685	195.428	0.0057099	+	0.15314	0.0053863	176.67	missense_variant	MODERATE	TRIM58	ENSG00000162722
RET%	Immature red cell	chr1:259	1:248039294_G_A	rs1339847	1	248039294	G/A	A	G	Common	0.1095	0.1095	0.1095	TRUE	TRUE	+	0.176416	0.00572374	207.874	0.00606952	+	0.16079	0.0053625	196.3	missense_variant	MODERATE	TRIM58	ENSG00000162722
HLSR#	Immature red cell	chr1:259	1:248039294_G_A	rs1339847	1	248039294	G/A	A	G	Common	0.1095	0.1095	0.1095	FALSE	TRUE	+	0.112865	0.00571818	85.9912	0.00248424	+	0.13531	0.0052209	147.07	missense_variant	MODERATE	TRIM58	ENSG00000162722
HLSR%	Immature red cell	chr1:259	1:248039294_G_A	rs1339847	1	248039294	G/A	A	G	Common	0.1095	0.1095	0.1095	FALSE	TRUE	+	0.114738	0.00571845	88.8226	0.00256741	+	0.1356	0.0052196	147.78	missense_variant	MODERATE	TRIM58	ENSG00000162722
MPV	Platelet	chr1:260	1:248039451_C_T	rs3811444	1	248039451	C/T	T	C	Common	0.3348	0.3348	0.3348	FALSE	TRUE	+	0.0636966	0.00381626	61.8159	0.00180718	+	0.039921	0.0033195	32.574	missense_variant	MODERATE	TRIM58	ENSG00000162722
RBC#	Mature red cell	chr1:260	1:248039451_C_T	rs3811444	1	248039451	C/T	T	C	Common	0.336	0.336	0.336	FALSE	TRUE	+	0.0424294	0.00375664	28.8549	0.000803289	+	0.041544	0.0033576	34.422	missense_variant	MODERATE	TRIM58	ENSG00000162722
MCV	Mature red cell	chr1:260	1:248039451_C_T	rs3811444	1	248039451	C/T	T	C	Common	0.3359	0.3359	0.3359	FALSE	TRUE	-	-0.0626688	0.00372761	62.7009	0.00175217	-	-0.061349	0.0031226	85.114	missense_variant	MODERATE	TRIM58	ENSG00000162722
MCHC	Mature red cell	chr1:260	1:248039451_C_T	rs3811444	1	248039451	C/T	T	C	Common	0.336	0.336	0.336	FALSE	TRUE	+	0.0478676	0.0036598	38.364	0.0010224	+	0.045894	0.0034462	39.715	missense_variant	MODERATE	TRIM58	ENSG00000162722
HGB	Mature red cell	chr1:260	1:248039451_C_T	rs3811444	1	248039451	C/T	T	C	Common	0.336	0.336	0.336	FALSE	TRUE	+	0.0228673	0.00374706	8.98186	0.000233329	+	0.022672	0.0034568	10.265	missense_variant	MODERATE	TRIM58	ENSG00000162722
IRF	Immature red cell	chr1:260	1:248039451_C_T	rs3811444	1	248039451	C/T	T	C	Common	0.3362	0.3362	0.3362	TRUE	TRUE	+	0.104889	0.00374896	171.524	0.0049105	+	0.092898	0.0036731	140.14	missense_variant	MODERATE	TRIM58	ENSG00000162722
HLSR#	Immature red cell	chr1:260	1:248039451_C_T	rs3811444	1	248039451	C/T	T	C	Common	0.3362	0.3362	0.3362	FALSE	TRUE	+	0.0435568	0.00378421	29.9308	0.000846793	+	0.063938	0.0034545	75.679	missense_variant	MODERATE	TRIM58	ENSG00000162722
HLSR%	Immature red cell	chr1:260	1:248039451_C_T	rs3811444	1	248039451	C/T	T	C	Common	0.3362	0.3362	0.3362	FALSE	TRUE	+	0.03708	0.00378422	21.9425	0.000613685	+	0.057834	0.0034537	62.164	missense_variant	MODERATE	TRIM58	ENSG00000162722
WBC#	Compound white cell	chr1:260	1:248039451_C_T	rs3811444	1	248039451	C/T	T	C	Common	0.3359	0.3359	0.3359	FALSE	TRUE	+	0.0228426	0.00378583	8.79523	0.000232789	+	0.021925	0.0034377	9.7442	missense_variant	MODERATE	TRIM58	ENSG00000162722
IRF	Immature red cell	chr1:261	1:248039713_A_G	rs3811445	1	248039713	A/G	A	G	Common	0.5815	0.4185	0.4185	TRUE	TRUE	+	0.0611	0.00358955	64.2457	0.00181701	+	0.028121	0.0035179	14.88	synonymous_variant	LOW	TRIM58	ENSG00000162722
(EO+BASO)#	Myeloid white cell	chr2:1	2:8438693_C_T	rs346835	2	8438693	C/T	T	T	Common	0.3297	0.3297	0.6703	TRUE	TRUE	-	-0.0326125	0.00378407	17.1681	0.000470096	-	-0.03233	0.0034357	20.3	intron_variant	MODIFIER	LINC00299	ENSG00000236790
EO#	Myeloid white cell	chr2:2	2:8439629_G_A	rs10165200	2	8439629	G/A	A	A	Common	0.3712	0.3712	0.6288	TRUE	TRUE	-	-0.0297281	0.00368129	15.1724	0.000412557	-	-0.029158	0.0033318	17.672	intron_variant	MODIFIER	LINC00299	ENSG00000236790
BASO#	Myeloid white cell	chr2:2	2:8439629_G_A	rs10165200	2	8439629	G/A	A	A	Common	0.3713	0.3713	0.6287	FALSE	TRUE	-	-0.0218601	0.00361406	8.83541	0.000223101	-	-0.021389	0.003464	9.1775	intron_variant	MODIFIER	LINC00299	ENSG00000236790
BASO%GRAN	Myeloid white cell	chr2:2	2:8439629_G_A	rs10165200	2	8439629	G/A	A	A	Common	0.3713	0.3713	0.6287	FALSE	TRUE	-	-0.0225172	0.0036184	9.31173	0.000236715	-	-0.022415	0.0034909	9.8669	intron_variant	MODIFIER	LINC00299	ENSG00000236790
BASO%	Compound white cell	chr2:2	2:8439629_G_A	rs10165200	2	8439629	G/A	A	A	Common	0.3713	0.3713	0.6287	FALSE	TRUE	-	-0.0238453	0.00358664	10.5282	0.000265463	-	-0.023445	0.0034694	10.852	intron_variant	MODIFIER	LINC00299	ENSG00000236790
EO%GRAN	Myeloid white cell	chr2:1	2:8441735_C_G		2	8441735	C/G	G		Common	0.2932	0.2932		FALSE	FALSE	-	-0.0324612	0.00393816	15.7739	0.000436737	-	-0.033077	0.0035971	19.423	intron_variant	MODIFIER	LINC00299	ENSG00000236790
EO%	Compound white cell	chr2:1	2:8441735_C_G		2	8441735	C/G	G		Common	0.2932	0.2932		TRUE	FALSE	-	-0.0336513	0.00392013	17.0388	0.000469348	-	-0.033912	0.003565	20.725	intron_variant	MODIFIER	LINC00299	ENSG00000236790
NEUT%GRAN	Myeloid white cell	chr2:1	2:8442547_G_A	rs891058	2	8442547	G/A	A	G	Common	0.2937	0.2937	0.2937	TRUE	FALSE	+	0.0334707	0.00393901	16.7119	0.000464786	+	0.0336	0.003613	19.847	intron_variant	MODIFIER	LINC00299	ENSG00000236790
MONO%	Compound white cell	chr2:3	2:8445160_A_T	rs2630709	2	8445160	A/T	A	A	Common	0.517	0.483	0.517	TRUE	TRUE	+	0.0223222	0.00357709	9.35989	0.000248854	+	0.022817	0.0031481	12.372	intron_variant	MODIFIER	LINC00299	ENSG00000236790
GRAN%MYELOID	Myeloid white cell	chr2:4	2:8450521_G_A	rs453193	2	8450521	G/A	A	G	Common	0.396	0.396	0.396	TRUE	TRUE	-	-0.0216575	0.00367454	8.42356	0.000224378	-	-0.021717	0.0032816	10.437	intron_variant	MODIFIER	LINC00299	ENSG00000236790
IRF	Immature red cell	chr2:5	2:8749400_CCTACT_C	rs78943124	2	8749400	CCTACT/C	C		Common	0.386	0.386		TRUE	FALSE	+	0.027213	0.00363986	13.1169	0.000351025	+	0.025637	0.0033222	13.921	intron_variant	MODIFIER	AC011747.6	ENSG00000231083
RBC#	Mature red cell	chr2:6	2:8754206_G_A	rs4669306	2	8754206	G/A	G	G	Common	0.6376	0.3624	0.6376	FALSE	TRUE	-	-0.022947	0.00369175	9.29174	0.000243342	-	-0.022979	0.0033025	11.46	intron_variant	MODIFIER	AC011747.6	ENSG00000231083
MCH	Mature red cell	chr2:6	2:8754206_G_A	rs4669306	2	8754206	G/A	G	G	Common	0.6375	0.3625	0.6375	TRUE	TRUE	+	0.0252116	0.00367533	11.1611	0.000293778	+	0.026079	0.0030854	16.541	intron_variant	MODIFIER	AC011747.6	ENSG00000231083
MCV	Mature red cell	chr2:5	2:8756183_C_T	rs6730558	2	8756183	C/T	T	T	Common	0.3805	0.3805	0.6195	FALSE	FALSE	-	-0.0330865	0.00363627	19.0402	0.000516092	-	-0.035556	0.003048	30.706	intron_variant	MODIFIER	AC011747.6	ENSG00000231083
RDW	Mature red cell	chr2:5	2:8756183_C_T	rs6730558	2	8756183	C/T	T	T	Common	0.3806	0.3806	0.6194	TRUE	FALSE	-	-0.0591324	0.00365049	58.2868	0.00164862	-	-0.058422	0.0032632	70.887	intron_variant	MODIFIER	AC011747.6	ENSG00000231083
RET#	Immature red cell	chr2:5	2:8762414_T_G	rs3896594	2	8762414	T/G	G	T	Common	0.3813	0.3813	0.3813	TRUE	TRUE	+	0.0712801	0.00373507	80.4646	0.00239725	+	0.069087	0.003292	96.937	intron_variant	MODIFIER	AC011747.6	ENSG00000231083
RET%	Immature red cell	chr2:5	2:8762414_T_G	rs3896594	2	8762414	T/G	G	T	Common	0.3813	0.3813	0.3813	FALSE	TRUE	+	0.0676639	0.00373304	72.6993	0.00216018	+	0.06509	0.0032778	86.924	intron_variant	MODIFIER	AC011747.6	ENSG00000231083
HLSR#	Immature red cell	chr2:5	2:8762414_T_G	rs3896594	2	8762414	T/G	G	T	Common	0.3813	0.3813	0.3813	FALSE	TRUE	+	0.0615142	0.00372888	60.4117	0.00178536	+	0.059236	0.0032931	71.548	intron_variant	MODIFIER	AC011747.6	ENSG00000231083
HLSR%	Immature red cell	chr2:5	2:8762414_T_G	rs3896594	2	8762414	T/G	G	T	Common	0.3813	0.3813	0.3813	FALSE	TRUE	+	0.058381	0.00372859	54.5311	0.00160813	+	0.055942	0.0032923	63.97	intron_variant	MODIFIER	AC011747.6	ENSG00000231083
MPV	Platelet	chr2:7	2:16620803_A_G	rs6759839	2	16620803	A/G	A	A	Common	0.6785	0.3215	0.6785	TRUE	TRUE	-	-0.0392478	0.00391785	22.8947	0.000672036	-	-0.042823	0.0031665	40.925	intergenic_variant	MODIFIER
GRAN%MYELOID	Myeloid white cell	chr2:8	2:23896606_CA_C	rs35082559	2	23896606	CA/C	C	CA	Common	0.2501	0.2501	0.2501	TRUE	TRUE	+	0.0265081	0.00414519	9.79414	0.000263575	+	0.02681	0.0037029	12.347	intron_variant	MODIFIER	KLHL29	ENSG00000119771
RBC#	Mature red cell	chr2:9	2:23897725_G_A	rs56262900	2	23897725	G/A	A	G	Common	0.1027	0.1027	0.1027	TRUE	TRUE	+	0.0557843	0.00588273	20.606	0.000573538	+	0.052823	0.0052622	22.978	intron_variant	MODIFIER	KLHL29	ENSG00000119771
HCT	Mature red cell	chr2:9	2:23897725_G_A	rs56262900	2	23897725	G/A	A	G	Common	0.1027	0.1027	0.1027	FALSE	TRUE	+	0.0339262	0.00584505	8.18945	0.000212134	+	0.03268	0.0054164	8.794	intron_variant	MODIFIER	KLHL29	ENSG00000119771
HGB	Mature red cell	chr2:9	2:23897725_G_A	rs56262900	2	23897725	G/A	A	G	Common	0.1027	0.1027	0.1027	FALSE	TRUE	+	0.0374608	0.00587092	9.75392	0.000258639	+	0.036778	0.005418	10.943	intron_variant	MODIFIER	KLHL29	ENSG00000119771
PCT	Platelet	chr2:10	2:23899948_A_G	rs6714016	2	23899948	A/G	G	G	Common	0.183	0.183	0.817	TRUE	FALSE	-	-0.0307021	0.00471442	10.1309	0.000281863	-	-0.027293	0.0041244	10.436	intron_variant	MODIFIER	KLHL29	ENSG00000119771
WBC#	Compound white cell	chr2:11	2:24007122_T_C	rs72780191	2	24007122	T/C	C	T	Common	0.1309	0.1309	0.1309	TRUE	FALSE	+	0.0477607	0.00531092	18.6185	0.000519016	+	0.047042	0.0048227	21.747	intron_variant	MODIFIER	ATAD2B	ENSG00000119778
MCV	Mature red cell	chr2:10	2:24030829_AAT_A	rs548850890	2	24030829	AAT/A	A		Common	0.1685	0.1685		TRUE	TRUE	-	-0.0426183	0.00471757	18.781	0.000508961	-	-0.043147	0.0039555	26.968	intron_variant	MODIFIER	ATAD2B	ENSG00000119778
MCH	Mature red cell	chr2:11	2:24087095_G_A	rs142518269	2	24087095	G/A	A	G	Common	0.1308	0.1308	0.1308	TRUE	FALSE	-	-0.036153	0.00523999	11.2823	0.000297198	-	-0.036607	0.0044005	16.048	intron_variant	MODIFIER	ATAD2B	ENSG00000119778
IRF	Immature red cell	chr2:11	2:24154964_C_T	rs12621445	2	24154964	C/T	T	C	Common	0.1357	0.1357	0.1357	TRUE	FALSE	-	-0.0737122	0.00517209	45.3603	0.00127454	-	-0.064348	0.0048355	39.659	intron_variant	MODIFIER	UBXN2A	ENSG00000173960
RET#	Immature red cell	chr2:11	2:24210076_GATAA_G	rs147649347	2	24210076	GATAA/G	G		Common	0.1361	0.1361		FALSE	TRUE	-	-0.0618697	0.00522439	31.6282	0.000900134	-	-0.0524	0.004724	27.854	intron_variant	MODIFIER	UBXN2A	ENSG00000173960
RET%	Immature red cell	chr2:11	2:24210076_GATAA_G	rs147649347	2	24210076	GATAA/G	G		Common	0.1361	0.1361		FALSE	TRUE	-	-0.0728879	0.00522164	43.556	0.00124929	-	-0.063667	0.0046986	41.081	intron_variant	MODIFIER	UBXN2A	ENSG00000173960
HLSR#	Immature red cell	chr2:11	2:24210076_GATAA_G	rs147649347	2	24210076	GATAA/G	G		Common	0.136	0.136		FALSE	TRUE	-	-0.0786539	0.0052159	50.6566	0.00145386	-	-0.066719	0.0047301	44.428	intron_variant	MODIFIER	UBXN2A	ENSG00000173960
HLSR%	Immature red cell	chr2:11	2:24210076_GATAA_G	rs147649347	2	24210076	GATAA/G	G		Common	0.136	0.136		TRUE	TRUE	-	-0.0853966	0.00521618	59.5147	0.00171382	-	-0.073062	0.0047293	53.079	intron_variant	MODIFIER	UBXN2A	ENSG00000173960
MONO%	Compound white cell	chr2:11	2:24230633_A_G	rs56068891	2	24230633	A/G	G	A	Common	0.1356	0.1356	0.1356	TRUE	FALSE	-	-0.0489765	0.00519086	20.4084	0.000562315	-	-0.049427	0.0045686	26.543	upstream_gene_variant	MODIFIER	MFSD2B	ENSG00000205639
LYMPH#	Lymphoid white cell	chr2:11	2:24238928_C_T	rs72781680	2	24238928	C/T	T	C	Common	0.1355	0.1355	0.1355	TRUE	FALSE	+	0.0693065	0.00524997	39.0643	0.00112534	+	0.062914	0.00477	38.978	intron_variant	MODIFIER	MFSD2B	ENSG00000205639
LYMPH%	Compound white cell	chr2:11	2:24239189_T_TCCTGGC	rs113601626	2	24239189	T/TCCTGGC	TCCTGGC		Common	0.1352	0.1352		TRUE	FALSE	+	0.0373127	0.00520069	12.1395	0.000325563	+	0.032622	0.0048559	10.733	intron_variant	MODIFIER	MFSD2B	ENSG00000205639
RET#	Immature red cell	chr2:12	2:24246679_A_G	rs925228	2	24246679	A/G	A	G	Common	0.7643	0.2357	0.2357	FALSE	FALSE	-	-0.033612	0.00422347	14.7587	0.000407044	-	-0.025483	0.0038235	10.576	intron_variant	MODIFIER	MFSD2B	ENSG00000205639
RET%	Immature red cell	chr2:12	2:24246679_A_G	rs925228	2	24246679	A/G	A	G	Common	0.7643	0.2357	0.2357	TRUE	FALSE	-	-0.0384053	0.00422086	19.0399	0.000531417	-	-0.026307	0.0037986	11.36	intron_variant	MODIFIER	MFSD2B	ENSG00000205639
IRF	Immature red cell	chr2:12	2:24247818_A_G	rs7561675	2	24247818	A/G	A	G	Common	0.7639	0.2361	0.2361	FALSE	TRUE	-	-0.045046	0.00418625	26.2766	0.000731941	-	-0.033059	0.0039145	16.516	intron_variant	MODIFIER	MFSD2B	ENSG00000205639
HLSR#	Immature red cell	chr2:12	2:24247818_A_G	rs7561675	2	24247818	A/G	A	G	Common	0.7639	0.2361	0.2361	FALSE	TRUE	-	-0.0447155	0.00422609	25.4369	0.000721239	-	-0.033679	0.0038389	17.756	intron_variant	MODIFIER	MFSD2B	ENSG00000205639
HLSR%	Immature red cell	chr2:12	2:24247818_A_G	rs7561675	2	24247818	A/G	A	G	Common	0.7638	0.2362	0.2362	TRUE	TRUE	-	-0.0477745	0.00422611	28.9047	0.000823535	-	-0.035791	0.003838	19.952	intron_variant	MODIFIER	MFSD2B	ENSG00000205639
NEUT#	Myeloid white cell	chr2:13	2:24599879_AT_A	rs201399927	2	24599879	AT/A	A	AT	Common	0.2851	0.2851	0.2851	FALSE	TRUE	+	0.0242725	0.0040954	8.51011	0.00024016	+	0.024761	0.0037587	10.349	intergenic_variant	MODIFIER
(BASO+NEUT)#	Myeloid white cell	chr2:13	2:24599879_AT_A	rs201399927	2	24599879	AT/A	A	AT	Common	0.2851	0.2851	0.2851	TRUE	TRUE	+	0.0245536	0.00410258	8.66453	0.000245755	+	0.024772	0.0037639	10.331	intergenic_variant	MODIFIER
HLSR#	Immature red cell	chr2:14	2:25091721_T_TA	rs35609705	2	25091721	T/TA	TA		Common	0.4222	0.4222		TRUE	TRUE	-	-0.0226673	0.00364908	9.28082	0.000250684	-	-0.021112	0.0032378	10.153	intron_variant	MODIFIER	ADCY3	ENSG00000138031
HLSR%	Immature red cell	chr2:14	2:25091721_T_TA	rs35609705	2	25091721	T/TA	TA		Common	0.4222	0.4222		FALSE	TRUE	-	-0.0214901	0.00364915	8.41072	0.000225321	-	-0.02027	0.0032372	9.4176	intron_variant	MODIFIER	ADCY3	ENSG00000138031
RET#	Immature red cell	chr2:14	2:25137323_T_C	rs10206196	2	25137323	T/C	C	C	Common	0.461	0.461	0.539	TRUE	FALSE	-	-0.0211842	0.00360909	8.35987	0.00022302	-	-0.0206	0.0031881	9.9831	intron_variant	MODIFIER	ADCY3	ENSG00000138031
LYMPH#	Lymphoid white cell	chr2:15	2:25488819_T_A	rs7578575	2	25488819	T/A	A	T	Common	0.2942	0.2942	0.2942	TRUE	TRUE	+	0.0400493	0.00398503	23.0365	0.000666106	+	0.035751	0.0036214	22.254	intron_variant	MODIFIER	DNMT3A	ENSG00000119772
LYMPH%	Compound white cell	chr2:15	2:25488819_T_A	rs7578575	2	25488819	T/A	A	T	Common	0.2942	0.2942	0.2942	FALSE	TRUE	+	0.0332387	0.00394368	16.4552	0.00045882	+	0.030546	0.0036818	15.966	intron_variant	MODIFIER	DNMT3A	ENSG00000119772
NEUT%	Compound white cell	chr2:15	2:25502552_T_G	rs2006788	2	25502552	T/G	G	G	Common	0.3077	0.3077	0.6923	TRUE	FALSE	-	-0.0238462	0.00387871	9.10524	0.000242265	-	-0.023371	0.0036041	10.05	intron_variant	MODIFIER	DNMT3A	ENSG00000119772
MCHC	Mature red cell	chr2:16	2:25946470_T_G	rs6714642	2	25946470	T/G	G		Common	0.4517	0.4517		TRUE	TRUE	-	-0.0235453	0.00348376	10.8559	0.000274604	-	-0.022456	0.0032804	11.116	downstream_gene_variant	MODIFIER	AC010150.2	ENSG00000222070
MCH	Mature red cell	chr2:17	2:26357294_C_T	rs28699126	2	26357294	C/T	C	C	Common	0.7858	0.2142	0.7858	TRUE	TRUE	-	-0.0309303	0.00433196	12.0301	0.000322055	-	-0.033544	0.0036367	19.538	intron_variant	MODIFIER	RAB10	ENSG00000084733
MCV	Mature red cell	chr2:17	2:26357748_G_T	rs2243834	2	26357748	G/T	G	T	Common	0.7896	0.2104	0.2104	TRUE	FALSE	-	-0.0255342	0.00434727	8.3702	0.000216635	-	-0.028594	0.0036427	14.377	intron_variant	MODIFIER	RAB10	ENSG00000084733
RET#	Immature red cell	chr2:18	2:27598097_T_C	rs4665972	2	27598097	T/C	T	C	Common	0.6051	0.3949	0.3949	FALSE	FALSE	-	-0.0339539	0.00369184	19.4341	0.000550964	-	-0.035166	0.0032528	26.506	intron_variant	MODIFIER	SNX17	ENSG00000115234
RET%	Immature red cell	chr2:18	2:27598097_T_C	rs4665972	2	27598097	T/C	T	C	Common	0.6051	0.3949	0.3949	TRUE	FALSE	-	-0.039236	0.00368965	25.6843	0.000735723	-	-0.039625	0.0032384	33.685	intron_variant	MODIFIER	SNX17	ENSG00000115234
HLSR#	Immature red cell	chr2:18	2:27598097_T_C	rs4665972	2	27598097	T/C	T	C	Common	0.6051	0.3949	0.3949	FALSE	FALSE	-	-0.032467	0.00368551	17.9002	0.000503767	-	-0.034803	0.0032537	25.966	intron_variant	MODIFIER	SNX17	ENSG00000115234
PLT#	Platelet	chr2:18	2:27730940_T_C	rs1260326	2	27730940	T/C	T	C	Common	0.605	0.395	0.395	TRUE	FALSE	-	-0.0386043	0.00370959	24.6358	0.000712284	-	-0.039877	0.0031872	35.176	missense_variant	MODERATE	GCKR	ENSG00000084734	Fasting_plasma_glucose_level_quantitative_trait_locus_5	255
PCT	Platelet	chr2:18	2:27730940_T_C	rs1260326	2	27730940	T/C	T	C	Common	0.6049	0.3951	0.3951	FALSE	FALSE	-	-0.0356048	0.00372337	20.9396	0.000605951	-	-0.03553	0.0032556	26.992	missense_variant	MODERATE	GCKR	ENSG00000084734	Fasting_plasma_glucose_level_quantitative_trait_locus_5	255
HCT	Mature red cell	chr2:18	2:27730940_T_C	rs1260326	2	27730940	T/C	T	C	Common	0.6053	0.3947	0.3947	FALSE	FALSE	+	0.0220937	0.00359363	9.10535	0.000233241	+	0.022446	0.0033285	10.81	missense_variant	MODERATE	GCKR	ENSG00000084734	Fasting_plasma_glucose_level_quantitative_trait_locus_5	255
RDW	Mature red cell	chr2:18	2:27730940_T_C	rs1260326	2	27730940	T/C	T	C	Common	0.6052	0.3948	0.3948	FALSE	FALSE	+	0.0245671	0.00360446	11.0279	0.000288412	+	0.025512	0.0032205	14.628	missense_variant	MODERATE	GCKR	ENSG00000084734	Fasting_plasma_glucose_level_quantitative_trait_locus_5	255
HLSR%	Immature red cell	chr2:18	2:27730940_T_C	rs1260326	2	27730940	T/C	T	C	Common	0.6052	0.3948	0.3948	FALSE	FALSE	-	-0.0353238	0.00364964	21.4302	0.000596266	-	-0.036659	0.0032215	29.266	missense_variant	MODERATE	GCKR	ENSG00000084734	Fasting_plasma_glucose_level_quantitative_trait_locus_5	255
NEUT#	Myeloid white cell	chr2:18	2:27730940_T_C	rs1260326	2	27730940	T/C	T	C	Common	0.6053	0.3947	0.3947	FALSE	FALSE	-	-0.0330806	0.00364596	18.9373	0.000522896	-	-0.034633	0.0033464	24.368	missense_variant	MODERATE	GCKR	ENSG00000084734	Fasting_plasma_glucose_level_quantitative_trait_locus_5	255
(NEUT+EO)#	Myeloid white cell	chr2:18	2:27730940_T_C	rs1260326	2	27730940	T/C	T	C	Common	0.6053	0.3947	0.3947	FALSE	FALSE	-	-0.032028	0.00364957	17.7705	0.000490149	-	-0.033281	0.0033478	22.553	missense_variant	MODERATE	GCKR	ENSG00000084734	Fasting_plasma_glucose_level_quantitative_trait_locus_5	255
(BASO+NEUT)#	Myeloid white cell	chr2:18	2:27730940_T_C	rs1260326	2	27730940	T/C	T	C	Common	0.6053	0.3947	0.3947	FALSE	FALSE	-	-0.0325166	0.0036528	18.2602	0.000505218	-	-0.033768	0.0033514	23.145	missense_variant	MODERATE	GCKR	ENSG00000084734	Fasting_plasma_glucose_level_quantitative_trait_locus_5	255
GRAN#	Myeloid white cell	chr2:18	2:27730940_T_C	rs1260326	2	27730940	T/C	T	C	Common	0.6052	0.3948	0.3948	FALSE	FALSE	-	-0.0315078	0.00365605	17.1667	0.000474399	-	-0.032701	0.0033526	21.745	missense_variant	MODERATE	GCKR	ENSG00000084734	Fasting_plasma_glucose_level_quantitative_trait_locus_5	255
MYELOID#	Myeloid white cell	chr2:18	2:27730940_T_C	rs1260326	2	27730940	T/C	T	C	Common	0.6053	0.3947	0.3947	FALSE	FALSE	-	-0.0286908	0.00366506	14.3055	0.000393326	-	-0.029737	0.0033496	18.162	missense_variant	MODERATE	GCKR	ENSG00000084734	Fasting_plasma_glucose_level_quantitative_trait_locus_5	255
LYMPH#	Lymphoid white cell	chr2:18	2:27730940_T_C	rs1260326	2	27730940	T/C	T	C	Common	0.6052	0.3948	0.3948	FALSE	FALSE	-	-0.025744	0.0036637	11.6749	0.000316706	-	-0.024971	0.0033107	13.334	missense_variant	MODERATE	GCKR	ENSG00000084734	Fasting_plasma_glucose_level_quantitative_trait_locus_5	255
WBC#	Compound white cell	chr2:18	2:27730940_T_C	rs1260326	2	27730940	T/C	T	C	Common	0.6053	0.3947	0.3947	FALSE	FALSE	-	-0.0341098	0.00364803	20.0582	0.000555939	-	-0.034389	0.003311	24.536	missense_variant	MODERATE	GCKR	ENSG00000084734	Fasting_plasma_glucose_level_quantitative_trait_locus_5	255
RBC#	Mature red cell	chr2:18	2:27741237_T_C	rs780094	2	27741237	T/C	T	C	Common	0.6165	0.3835	0.3835	TRUE	FALSE	+	0.020971	0.00363564	8.09622	0.000207955	+	0.021902	0.0032505	10.793	intron_variant	MODIFIER	GCKR	ENSG00000084734
GRAN%MYELOID	Myeloid white cell	chr2:18	2:27748992_AT_A	rs11336847	2	27748992	AT/A	AT	AT	Common	0.6166	0.3834	0.6166	FALSE	TRUE	-	-0.0401258	0.00367617	27.0105	0.000761261	-	-0.039752	0.0032812	33.042	downstream_gene_variant	MODIFIER	GCKR	ENSG00000084734
MONO%	Compound white cell	chr2:18	2:27748992_AT_A	rs11336847	2	27748992	AT/A	AT	AT	Common	0.6166	0.3834	0.6166	TRUE	TRUE	+	0.0449991	0.00366415	33.9406	0.000957401	+	0.042501	0.0032229	38.965	downstream_gene_variant	MODIFIER	GCKR	ENSG00000084734
EO#	Myeloid white cell	chr2:19	2:28685961_T_A	rs11127153	2	28685961	T/A	A	T	Common	0.4899	0.4899	0.4899	FALSE	TRUE	-	-0.0231478	0.00365408	9.62401	0.000267801	-	-0.025859	0.0033073	14.27	intron_variant	MODIFIER	PLB1	ENSG00000163803
(EO+BASO)#	Myeloid white cell	chr2:19	2:28685961_T_A	rs11127153	2	28685961	T/A	A	T	Common	0.4898	0.4898	0.4898	FALSE	TRUE	-	-0.0211671	0.00365906	8.13922	0.000223931	-	-0.023335	0.0033229	11.66	intron_variant	MODIFIER	PLB1	ENSG00000163803
EO%	Compound white cell	chr2:19	2:28685961_T_A	rs11127153	2	28685961	T/A	A	T	Common	0.4899	0.4899	0.4899	TRUE	TRUE	-	-0.0238972	0.00365042	10.2296	0.000285421	-	-0.025809	0.0033206	14.111	intron_variant	MODIFIER	PLB1	ENSG00000163803
NEUT%GRAN	Myeloid white cell	chr2:20	2:28688520_C_T	rs11885668	2	28688520	C/T	T	C	Common	0.2189	0.2189	0.2189	FALSE	TRUE	-	-0.0273236	0.00432466	9.57707	0.000255304	-	-0.030035	0.0039682	13.422	intron_variant	MODIFIER	PLB1	ENSG00000163803
EO%GRAN	Myeloid white cell	chr2:20	2:28688520_C_T	rs11885668	2	28688520	C/T	T	C	Common	0.219	0.219	0.219	TRUE	TRUE	+	0.0282982	0.00432317	10.2275	0.000273931	+	0.03034	0.00395	13.8	intron_variant	MODIFIER	PLB1	ENSG00000163803
RET%	Immature red cell	chr2:21	2:31464385_T_A	rs649729	2	31464385	T/A	T	A	Common	0.6969	0.3031	0.3031	FALSE	TRUE	-	-0.0252116	0.00388962	10.0426	0.000268527	-	-0.026787	0.0034186	14.328	intron_variant	MODIFIER	EHD3	ENSG00000013016
HLSR#	Immature red cell	chr2:21	2:31464385_T_A	rs649729	2	31464385	T/A	T	A	Common	0.6969	0.3031	0.3031	FALSE	TRUE	-	-0.0230832	0.003885	8.54939	0.000225101	-	-0.025532	0.0034316	12.996	intron_variant	MODIFIER	EHD3	ENSG00000013016
HLSR%	Immature red cell	chr2:21	2:31464385_T_A	rs649729	2	31464385	T/A	T	A	Common	0.6969	0.3031	0.3031	TRUE	TRUE	-	-0.0254075	0.00388526	10.2095	0.000272717	-	-0.02861	0.0034313	16.119	intron_variant	MODIFIER	EHD3	ENSG00000013016
PDW	Platelet	chr2:22	2:31470440_G_C	rs146859437	2	31470440	G/C	C	G	Rare	0.0055	0.0055	0.0055	TRUE	TRUE	-	-0.232411	0.0299741	14.0495	0.000590894	-	-0.17938	0.026789	10.667	intron_variant	MODIFIER	EHD3	ENSG00000013016
PLT#	Platelet	chr2:23	2:31477838_G_A	rs655029	2	31477838	G/A	G	A	Common	0.7113	0.2887	0.2887	FALSE	TRUE	+	0.0734903	0.00407363	72.0283	0.00221814	+	0.074343	0.0035011	99.201	intron_variant	MODIFIER	EHD3	ENSG00000013016
MPV	Platelet	chr2:23	2:31477838_G_A	rs655029	2	31477838	G/A	G	A	Common	0.7118	0.2882	0.2882	FALSE	TRUE	-	-0.0895349	0.00403967	108.116	0.00328902	-	-0.090615	0.0032647	168.44	intron_variant	MODIFIER	EHD3	ENSG00000013016
PDW	Platelet	chr2:23	2:31477838_G_A	rs655029	2	31477838	G/A	G	A	Common	0.7119	0.2881	0.2881	TRUE	TRUE	-	-0.128608	0.00401222	224.717	0.0067847	-	-0.12913	0.0035838	282.46	intron_variant	MODIFIER	EHD3	ENSG00000013016
PCT	Platelet	chr2:23	2:31477838_G_A	rs655029	2	31477838	G/A	G	A	Common	0.7118	0.2882	0.2882	FALSE	TRUE	+	0.0360763	0.00408765	17.9634	0.000533981	+	0.036853	0.003575	24.184	intron_variant	MODIFIER	EHD3	ENSG00000013016
RET#	Immature red cell	chr2:24	2:32563426_A_T	rs11678584	2	32563426	A/T	T	A	Common	0.1359	0.1359	0.1359	FALSE	TRUE	-	-0.0343744	0.0053265	9.96131	0.000277514	-	-0.033509	0.0046926	12.031	intergenic_variant	MODIFIER
RET%	Immature red cell	chr2:24	2:32563426_A_T	rs11678584	2	32563426	A/T	T	A	Common	0.1359	0.1359	0.1359	TRUE	TRUE	-	-0.0358536	0.00532367	10.7846	0.000301912	-	-0.03277	0.004676	11.616	intergenic_variant	MODIFIER
MPV	Platelet	chr2:25	2:37068428_C_T	rs711244	2	37068428	C/T	T	C	Common	0.4226	0.4226	0.4226	TRUE	TRUE	-	-0.0350311	0.00365014	21.0853	0.000598885	-	-0.035833	0.002951	33.188	missense_variant	MODERATE	AC007382.1	ENSG00000268688
IRF	Immature red cell	chr2:26	2:37158384_G_T	rs11679564	2	37158384	G/T	T	T	Common	0.3483	0.3483	0.6517	TRUE	TRUE	-	-0.0233825	0.00373361	9.42208	0.000248206	-	-0.022971	0.0034066	10.808	intron_variant	MODIFIER	STRN	ENSG00000115808
HLSR%	Immature red cell	chr2:27	2:37188140_A_C	rs7424096	2	37188140	A/C	C	A	Common	0.2577	0.2577	0.2577	TRUE	TRUE	-	-0.0238444	0.00412134	8.14113	0.000217519	-	-0.023249	0.0036375	9.7835	intron_variant	MODIFIER	STRN	ENSG00000115808
PLT#	Platelet	chr2:28	2:38044344_C_T	rs4670779	2	38044344	C/T	T	C	Common	0.3161	0.3161	0.3161	TRUE	FALSE	-	-0.0244277	0.00398321	9.06342	0.000257996	-	-0.020668	0.003422	8.8102	non_coding_transcript_exon_variant	MODIFIER	AC010878.3	ENSG00000225402
MPV	Platelet	chr2:28	2:38050232_C_G	rs4670221	2	38050232	C/G	G	G	Common	0.3279	0.3279	0.6721	TRUE	TRUE	+	0.024585	0.00391307	9.47815	0.000266407	+	0.023027	0.0031618	12.484	downstream_gene_variant	MODIFIER	LINC00211	ENSG00000237803
MONO#	Myeloid white cell	chr2:29	2:43352022_GCA_G	rs148550456	2	43352022	GCA/G	G		Common	0.2939	0.2939		TRUE	FALSE	+	0.0272232	0.00406785	10.6581	0.00030759	+	0.029774	0.0035446	16.346	intergenic_variant	MODIFIER
GRAN%MYELOID	Myeloid white cell	chr2:29	2:43360065_A_T	rs28498283	2	43360065	A/T	T	T	Common	0.2602	0.2602	0.7398	TRUE	TRUE	-	-0.0363203	0.00413437	17.8057	0.000507868	-	-0.037679	0.0036932	23.706	intergenic_variant	MODIFIER
MONO%	Compound white cell	chr2:29	2:43360065_A_T	rs28498283	2	43360065	A/T	T	T	Common	0.2601	0.2601	0.7399	FALSE	TRUE	+	0.0333701	0.00412285	15.2383	0.000428605	+	0.035895	0.0036286	22.341	intergenic_variant	MODIFIER
PLT#	Platelet	chr2:30	2:43451957_G_A	rs149290349	2	43451957	G/A	A	G	Common	0.0759	0.0759	0.0759	FALSE	TRUE	-	-0.0827172	0.00705462	31.0241	0.000959805	-	-0.086046	0.0060639	44.949	missense_variant	MODERATE	ZFP36L2	ENSG00000152518
NEUT%GRAN	Myeloid white cell	chr2:30	2:43451957_G_A	rs149290349	2	43451957	G/A	A	G	Common	0.0761	0.0761	0.0761	FALSE	TRUE	+	0.0405918	0.00691293	8.3656	0.000231695	+	0.043121	0.0063422	10.976	missense_variant	MODERATE	ZFP36L2	ENSG00000152518
LYMPH#	Lymphoid white cell	chr2:30	2:43451957_G_A	rs149290349	2	43451957	G/A	A	G	Common	0.0761	0.0761	0.0761	FALSE	TRUE	-	-0.072423	0.0069547	24.6673	0.000737552	-	-0.069662	0.0062851	27.813	missense_variant	MODERATE	ZFP36L2	ENSG00000152518
NEUT%	Compound white cell	chr2:30	2:43451957_G_A	rs149290349	2	43451957	G/A	A	G	Common	0.0761	0.0761	0.0761	FALSE	TRUE	+	0.0870476	0.00689596	35.8021	0.0010655	+	0.085903	0.0064083	40.226	missense_variant	MODERATE	ZFP36L2	ENSG00000152518
LYMPH%	Compound white cell	chr2:30	2:43451957_G_A	rs149290349	2	43451957	G/A	A	G	Common	0.0761	0.0761	0.0761	TRUE	TRUE	-	-0.0896122	0.00688246	38.0283	0.00112921	-	-0.087332	0.0063923	41.745	missense_variant	MODERATE	ZFP36L2	ENSG00000152518
PCT	Platelet	chr2:30	2:43464818_G_A	rs113542380	2	43464818	G/A	A	G	Common	0.076	0.076	0.076	TRUE	FALSE	-	-0.0824913	0.00701465	31.2018	0.000955722	-	-0.085849	0.0061351	43.739	intron_variant	MODIFIER	THADA	ENSG00000115970
MCV	Mature red cell	chr2:30	2:43464818_G_A	rs113542380	2	43464818	G/A	A	G	Common	0.0763	0.0763	0.0763	FALSE	FALSE	+	0.0592744	0.00675008	17.7915	0.000495244	+	0.056548	0.0056592	22.776	intron_variant	MODIFIER	THADA	ENSG00000115970
MCH	Mature red cell	chr2:30	2:43464818_G_A	rs113542380	2	43464818	G/A	A	G	Common	0.0763	0.0763	0.0763	FALSE	FALSE	+	0.0564749	0.00677086	16.1323	0.000449569	+	0.053506	0.0056848	20.308	intron_variant	MODIFIER	THADA	ENSG00000115970
IRF	Immature red cell	chr2:30	2:43464818_G_A	rs113542380	2	43464818	G/A	A	G	Common	0.0763	0.0763	0.0763	FALSE	FALSE	-	-0.0395205	0.00679749	8.21466	0.000220156	-	-0.040629	0.0062038	10.236	intron_variant	MODIFIER	THADA	ENSG00000115970
NEUT#	Myeloid white cell	chr2:30	2:43464818_G_A	rs113542380	2	43464818	G/A	A	G	Common	0.0763	0.0763	0.0763	FALSE	FALSE	+	0.0459384	0.00685922	10.6731	0.000297467	+	0.046559	0.0062978	12.841	intron_variant	MODIFIER	THADA	ENSG00000115970
GRAN%MYELOID	Myeloid white cell	chr2:30	2:43762112_G_A	rs77972916	2	43762112	G/A	A	G	Common	0.0758	0.0758	0.0758	TRUE	FALSE	+	0.0437827	0.00677876	9.97663	0.000268578	+	0.043568	0.0060541	12.207	intron_variant	MODIFIER	THADA	ENSG00000115970
(NEUT+EO)#	Myeloid white cell	chr2:31	2:43809347_G_C	rs78487399	2	43809347	G/C	C	G	Common	0.0975	0.0975	0.0975	FALSE	TRUE	+	0.039882	0.00606277	10.3222	0.000279921	+	0.041051	0.0055628	12.797	intron_variant	MODIFIER	THADA	ENSG00000115970
(BASO+NEUT)#	Myeloid white cell	chr2:31	2:43809347_G_C	rs78487399	2	43809347	G/C	C	G	Common	0.0975	0.0975	0.0975	TRUE	TRUE	+	0.0406483	0.0060687	10.6752	0.000290781	+	0.041432	0.0055691	12.994	intron_variant	MODIFIER	THADA	ENSG00000115970
GRAN#	Myeloid white cell	chr2:31	2:43809347_G_C	rs78487399	2	43809347	G/C	C	G	Common	0.0975	0.0975	0.0975	FALSE	TRUE	+	0.0403261	0.00607256	10.5056	0.00028619	+	0.041126	0.0055701	12.809	intron_variant	MODIFIER	THADA	ENSG00000115970
MYELOID#	Myeloid white cell	chr2:31	2:43809347_G_C	rs78487399	2	43809347	G/C	C	G	Common	0.0975	0.0975	0.0975	FALSE	TRUE	+	0.0382317	0.00608874	9.46779	0.000257235	+	0.038924	0.005566	11.569	intron_variant	MODIFIER	THADA	ENSG00000115970
RBC#	Mature red cell	chr2:32	2:46293826_C_T	rs114948639	2	46293826	C/T	T	C	Low Frequency	0.0127	0.0127	0.0127	FALSE	TRUE	-	-0.128878	0.0162999	14.5778	0.000416523	-	-0.1457	0.014611	22.688	intron_variant	MODIFIER	PRKCE	ENSG00000171132
HCT	Mature red cell	chr2:32	2:46293826_C_T	rs114948639	2	46293826	C/T	T	C	Low Frequency	0.0127	0.0127	0.0127	TRUE	TRUE	-	-0.13249	0.0161959	15.5486	0.000440196	-	-0.15369	0.015039	23.784	intron_variant	MODIFIER	PRKCE	ENSG00000171132
HGB	Mature red cell	chr2:32	2:46293826_C_T	rs114948639	2	46293826	C/T	T	C	Low Frequency	0.0127	0.0127	0.0127	FALSE	TRUE	-	-0.128358	0.0162674	14.5214	0.000413169	-	-0.14667	0.015044	21.724	intron_variant	MODIFIER	PRKCE	ENSG00000171132
RBC#	Mature red cell	chr2:33	2:46315516_C_G	rs71422190	2	46315516	C/G	G	C	Common	0.0805	0.0805	0.0805	TRUE	TRUE	-	-0.0857657	0.00652055	38.7871	0.00108894	-	-0.064241	0.0064176	22.855	intron_variant	MODIFIER	PRKCE	ENSG00000171132
RBC#	Mature red cell	chr2:34	2:46349271_T_C	rs12623399	2	46349271	T/C	C	T	Common	0.0586	0.0586	0.0586	TRUE	TRUE	-	-0.0773343	0.0075359	23.9813	0.000659851	-	-0.05728	0.0073747	14.093	intron_variant	MODIFIER	PRKCE	ENSG00000171132
HCT	Mature red cell	chr2:35	2:46352326_C_G	rs17799476	2	46352326	C/G	G	C	Common	0.1818	0.1818	0.1818	TRUE	TRUE	-	-0.029303	0.0045978	9.73272	0.000255451	+	0.062846	0.0057227	27.321	intron_variant	MODIFIER	PRKCE	ENSG00000171132
HGB	Mature red cell	chr2:35	2:46352326_C_G	rs17799476	2	46352326	C/G	G	C	Common	0.1818	0.1818	0.1818	FALSE	TRUE	-	-0.0278275	0.00461777	8.77498	0.000230373	+	0.060191	0.0057253	25.117	intron_variant	MODIFIER	PRKCE	ENSG00000171132
HCT	Mature red cell	chr2:36	2:46353166_A_G	rs10495928	2	46353166	A/G	G	G	Common	0.336	0.336	0.664	TRUE	TRUE	-	-0.0769601	0.00372394	94.1573	0.00264283	-	-0.11422	0.0046404	132.81	intron_variant	MODIFIER	PRKCE	ENSG00000171132
HGB	Mature red cell	chr2:36	2:46353166_A_G	rs10495928	2	46353166	A/G	G	G	Common	0.336	0.336	0.664	FALSE	TRUE	-	-0.0733406	0.00374072	84.8621	0.00240008	-	-0.11023	0.0046431	123.67	intron_variant	MODIFIER	PRKCE	ENSG00000171132
HLSR#	Immature red cell	chr2:37	2:46355848_C_A	rs13008603	2	46355848	C/A	A	C	Common	0.0819	0.0819	0.0819	TRUE	TRUE	-	-0.0389104	0.00657734	8.48123	0.000227686	-	-0.038031	0.0058083	10.232	intron_variant	MODIFIER	PRKCE	ENSG00000171132
RBC#	Mature red cell	chr2:36	2:46360907_G_C	rs10168349	2	46360907	G/C	C	C	Common	0.3309	0.3309	0.6691	TRUE	FALSE	-	-0.064196	0.00373709	65.4117	0.00182488	-	-0.042946	0.0039194	27.203	intron_variant	MODIFIER	PRKCE	ENSG00000171132
HCT	Mature red cell	chr2:38	2:47030363_A_G	rs17773190	2	47030363	A/G	G	A	Common	0.4839	0.4839	0.4839	FALSE	TRUE	+	0.0234778	0.00358223	10.2516	0.000275318	+	0.023804	0.0033192	12.129	intergenic_variant	MODIFIER
HGB	Mature red cell	chr2:38	2:47030363_A_G	rs17773190	2	47030363	A/G	G	A	Common	0.4839	0.4839	0.4839	TRUE	TRUE	+	0.0237063	0.00359808	10.3527	0.000280704	+	0.024714	0.0033205	13.004	intergenic_variant	MODIFIER
RET%	Immature red cell	chr2:39	2:48691211_C_T	rs11678825	2	48691211	C/T	T	C	Common	0.127	0.127	0.127	TRUE	TRUE	-	-0.0331002	0.00539462	9.07191	0.000242946	-	-0.030128	0.004735	9.7022	intron_variant	MODIFIER	PPP1R21	ENSG00000162869
(NEUT+EO)#	Myeloid white cell	chr2:40	2:54987959_ATTTTTTTTTT_A	rs200476039	2	54987959	ATTTTTTTTTT/A	A		Common	0.0517	0.0517		FALSE	TRUE	+	0.052481	0.00851994	9.13762	0.000270067	+	0.054453	0.0078191	11.479	intron_variant	MODIFIER	EML6	ENSG00000214595
GRAN#	Myeloid white cell	chr2:40	2:54987959_ATTTTTTTTTT_A	rs200476039	2	54987959	ATTTTTTTTTT/A	A		Common	0.0516	0.0516		FALSE	TRUE	+	0.0530265	0.00853594	9.28178	0.000275206	+	0.053868	0.0078312	11.217	intron_variant	MODIFIER	EML6	ENSG00000214595
MYELOID#	Myeloid white cell	chr2:40	2:54987959_ATTTTTTTTTT_A	rs200476039	2	54987959	ATTTTTTTTTT/A	A		Common	0.0516	0.0516		TRUE	TRUE	+	0.0538821	0.00855795	9.5155	0.000284158	+	0.053415	0.0078252	11.058	intron_variant	MODIFIER	EML6	ENSG00000214595
WBC#	Compound white cell	chr2:41	2:54993998_C_T	rs17046310	2	54993998	C/T	T	C	Low Frequency	0.0326	0.0326	0.0326	TRUE	FALSE	+	0.0596619	0.0100956	8.465	0.000224517	+	0.058129	0.0091678	9.639	intron_variant	MODIFIER	EML6	ENSG00000214595
NEUT#	Myeloid white cell	chr2:41	2:55013646_G_A	rs72917514	2	55013646	G/A	A	A	Low Frequency	0.033	0.033	0.967	FALSE	TRUE	+	0.0647766	0.0100546	9.92985	0.000267798	+	0.064586	0.0092327	11.576	intron_variant	MODIFIER	EML6	ENSG00000214595
(BASO+NEUT)#	Myeloid white cell	chr2:41	2:55013646_G_A	rs72917514	2	55013646	G/A	A	A	Low Frequency	0.033	0.033	0.967	TRUE	TRUE	+	0.065068	0.0100732	9.97862	0.000270213	+	0.064762	0.0092463	11.603	intron_variant	MODIFIER	EML6	ENSG00000214595
MPV	Platelet	chr2:42	2:55196956_G_A	rs2580764	2	55196956	G/A	A	G	Common	0.3881	0.3881	0.3881	TRUE	TRUE	+	0.0250954	0.00374135	10.7036	0.000299117	+	0.027914	0.0030242	19.563	intron_variant	MODIFIER	EML6	ENSG00000214595
MCH	Mature red cell	chr2:43	2:58976863_C_T	rs17049722	2	58976863	C/T	T	C	Common	0.1391	0.1391	0.1391	TRUE	FALSE	-	-0.0338036	0.00510286	10.4577	0.000273675	-	-0.032027	0.0042836	13.115	intron_variant	MODIFIER	LINC01122	ENSG00000233723
MCV	Mature red cell	chr2:43	2:58984109_C_T	rs12613375	2	58984109	C/T	T	C	Common	0.1378	0.1378	0.1378	TRUE	TRUE	-	-0.0361516	0.00515309	11.64	0.000310557	-	-0.033609	0.0043201	14.136	intron_variant	MODIFIER	LINC01122	ENSG00000233723
RBC#	Mature red cell	chr2:43	2:58984870_C_T	rs10865309	2	58984870	C/T	T	C	Common	0.1382	0.1382	0.1382	TRUE	FALSE	+	0.0326741	0.00516554	9.59764	0.000254304	+	0.029756	0.0046209	9.9199	intron_variant	MODIFIER	LINC01122	ENSG00000233723
RBC#	Mature red cell	chr2:44	2:60629438_TAC_T	rs5831579	2	60629438	TAC/T	T		Common	0.4122	0.4122		FALSE	TRUE	-	-0.0419951	0.00363388	30.1648	0.000854603	-	-0.028745	0.0035874	14.948	intergenic_variant	MODIFIER
MCV	Mature red cell	chr2:44	2:60629438_TAC_T	rs5831579	2	60629438	TAC/T	T		Common	0.4122	0.4122		TRUE	TRUE	+	0.0603334	0.00360688	62.0814	0.00176394	+	0.051014	0.0030907	60.428	intergenic_variant	MODIFIER
MCH	Mature red cell	chr2:44	2:60629438_TAC_T	rs5831579	2	60629438	TAC/T	T		Common	0.4122	0.4122		FALSE	TRUE	+	0.0576148	0.00361799	56.3684	0.00160856	+	0.047482	0.0031039	52.065	intergenic_variant	MODIFIER
RBC#	Mature red cell	chr2:45	2:60704739_T_G	rs6731647	2	60704739	T/G	G	T	Common	0.4523	0.4523	0.4523	TRUE	TRUE	+	0.0395902	0.00361766	27.1469	0.000776561	+	0.025119	0.0035717	11.692	intron_variant	MODIFIER	BCL11A	ENSG00000119866
IRF	Immature red cell	chr2:46	2:60719970_C_A	rs766432	2	60719970	C/A	C	A	Common	0.8507	0.1493	0.1493	TRUE	TRUE	-	-0.035016	0.00497264	11.7216	0.000311458	-	-0.037603	0.0045483	15.861	intron_variant	MODIFIER	BCL11A	ENSG00000119866
HLSR#	Immature red cell	chr2:47	2:60720318_GT_G	rs34211119	2	60720318	GT/G	GT	GT	Common	0.693	0.307	0.693	TRUE	TRUE	-	-0.0229666	0.00387723	8.50135	0.000224437	-	-0.023995	0.0034236	11.618	intron_variant	MODIFIER	BCL11A	ENSG00000119866
HLSR%	Immature red cell	chr2:47	2:60720318_GT_G	rs34211119	2	60720318	GT/G	GT	GT	Common	0.6929	0.3071	0.6929	FALSE	TRUE	-	-0.0226954	0.00387717	8.31783	0.000219208	-	-0.023816	0.0034228	11.46	intron_variant	MODIFIER	BCL11A	ENSG00000119866
MCV	Mature red cell	chr2:48	2:60723672_T_C	rs6729815	2	60723672	T/C	T	C	Common	0.5359	0.4641	0.4641	TRUE	TRUE	-	-0.0399225	0.00352304	29.0396	0.000792795	-	-0.031253	0.0030201	24.364	intron_variant	MODIFIER	BCL11A, AC009970.1	ENSG00000119866, ENSG00000233953
MCH	Mature red cell	chr2:48	2:60723672_T_C	rs6729815	2	60723672	T/C	T	C	Common	0.5358	0.4642	0.4642	FALSE	TRUE	-	-0.0380619	0.00353414	26.3205	0.000720643	-	-0.029344	0.0030327	21.412	intron_variant	MODIFIER	BCL11A, AC009970.1	ENSG00000119866, ENSG00000233953
RDW	Mature red cell	chr2:49	2:60725451_G_C	rs7606173	2	60725451	G/C	C	G	Common	0.4292	0.4292	0.4292	TRUE	TRUE	-	-0.0333849	0.0035692	20.0721	0.000546102	-	-0.033978	0.00319	25.757	intron_variant	MODIFIER	BCL11A, AC009970.1	ENSG00000119866, ENSG00000233953
IRF	Immature red cell	chr2:50	2:61680993_C_G	rs812925	2	61680993	C/G	G	C	Common	0.3508	0.3508	0.3508	TRUE	TRUE	-	-0.0344733	0.00371952	19.7229	0.000541296	-	-0.035494	0.0034041	24.72	intron_variant	MODIFIER	USP34	ENSG00000115464
(NEUT+EO)#	Myeloid white cell	chr2:51	2:61703319_G_A	rs10206089	2	61703319	G/A	A	G	Common	0.3774	0.3774	0.3774	FALSE	TRUE	-	-0.0237305	0.00397645	8.61883	0.00026464	-	-0.023688	0.0036495	10.067	intron_variant	MODIFIER	RP11-355B11.2	ENSG00000270820
GRAN#	Myeloid white cell	chr2:51	2:61703319_G_A	rs10206089	2	61703319	G/A	A	G	Common	0.3775	0.3775	0.3775	FALSE	TRUE	-	-0.0236892	0.00398279	8.56604	0.000263747	-	-0.024256	0.0036542	10.496	intron_variant	MODIFIER	RP11-355B11.2	ENSG00000270820
MYELOID#	Myeloid white cell	chr2:51	2:61703319_G_A	rs10206089	2	61703319	G/A	A	G	Common	0.3775	0.3775	0.3775	FALSE	TRUE	-	-0.0242526	0.00399215	8.9068	0.000276441	-	-0.024127	0.0036506	10.412	intron_variant	MODIFIER	RP11-355B11.2	ENSG00000270820
WBC#	Compound white cell	chr2:51	2:61703319_G_A	rs10206089	2	61703319	G/A	A	G	Common	0.3775	0.3775	0.3775	TRUE	TRUE	-	-0.0259507	0.0039758	10.1737	0.000316507	-	-0.026095	0.0036104	12.307	intron_variant	MODIFIER	RP11-355B11.2	ENSG00000270820
EO#	Myeloid white cell	chr2:52	2:61768239_ATATAT_A	rs10542411	2	61768239	ATATAT/A	ATATAT		Common	0.5907	0.4093		TRUE	TRUE	-	-0.0230263	0.00363973	9.60032	0.000256381	-	-0.021078	0.0032946	9.8014	upstream_gene_variant	MODIFIER	XPO1	ENSG00000082898
(EO+BASO)#	Myeloid white cell	chr2:52	2:61768239_ATATAT_A	rs10542411	2	61768239	ATATAT/A	ATATAT		Common	0.5907	0.4093		FALSE	TRUE	-	-0.0227062	0.00364433	9.33277	0.000249304	-	-0.020783	0.0033098	9.4675	upstream_gene_variant	MODIFIER	XPO1	ENSG00000082898
MCV	Mature red cell	chr2:53	2:62286552_A_G	rs2901460	2	62286552	A/G	G	A	Common	0.2953	0.2953	0.2953	TRUE	TRUE	+	0.0299029	0.00386682	13.9793	0.000372154	+	0.026999	0.003253	15.978	intron_variant	MODIFIER	COMMD1	ENSG00000173163
RBC#	Mature red cell	chr2:54	2:62394768_C_CA	rs35014657	2	62394768	C/CA	CA		Common	0.3417	0.3417		TRUE	TRUE	-	-0.0262445	0.00374195	11.634	0.000309866	-	-0.026856	0.0033479	14.979	upstream_gene_variant	MODIFIER	RP11-270B14.1	ENSG00000271657
RBC#	Mature red cell	chr2:55	2:62523565_C_G	rs4672497	2	62523565	C/G	G	G	Common	0.2212	0.2212	0.7788	FALSE	TRUE	+	0.0265795	0.0043192	9.1212	0.000243407	+	0.024993	0.0038671	9.9875	intergenic_variant	MODIFIER
MCV	Mature red cell	chr2:55	2:62523565_C_G	rs4672497	2	62523565	C/G	G	G	Common	0.2212	0.2212	0.7788	TRUE	TRUE	-	-0.0300115	0.00428717	11.5927	0.000310324	-	-0.027841	0.0036058	13.937	intergenic_variant	MODIFIER
RDW	Mature red cell	chr2:55	2:62523565_C_G	rs4672497	2	62523565	C/G	G	G	Common	0.2211	0.2211	0.7789	FALSE	TRUE	-	-0.0280906	0.00430465	10.1693	0.000271783	-	-0.0312	0.0038472	15.292	intergenic_variant	MODIFIER
RDW	Mature red cell	chr2:56	2:64860029_CTTCAAA_C	rs140625215	2	64860029	CTTCAAA/C	C		Common	0.3373	0.3373		TRUE	TRUE	+	0.0331217	0.00379608	17.5757	0.000490442	+	0.033836	0.0033935	22.683	3_prime_UTR_variant	MODIFIER	SERTAD2	ENSG00000179833
MONO%	Compound white cell	chr2:57	2:64918070_G_T	rs3796051	2	64918070	G/T	T	G	Common	0.4677	0.4677	0.4677	TRUE	TRUE	-	-0.0222091	0.00362201	9.06082	0.000245594	-	-0.020573	0.0031879	9.9599	intron_variant	MODIFIER	SERTAD2	ENSG00000179833
MCV	Mature red cell	chr2:58	2:64950795_C_T	rs6753848	2	64950795	C/T	C	T	Common	0.6716	0.3284	0.3284	FALSE	TRUE	-	-0.0246563	0.00374861	10.32	0.000268163	-	-0.020684	0.0031446	10.32	intron_variant	MODIFIER	SERTAD2	ENSG00000179833
MCH	Mature red cell	chr2:58	2:64950795_C_T	rs6753848	2	64950795	C/T	C	T	Common	0.6716	0.3284	0.3284	TRUE	TRUE	-	-0.0274036	0.00376013	12.5021	0.000331253	-	-0.025358	0.003157	15.016	intron_variant	MODIFIER	SERTAD2	ENSG00000179833
GRAN%MYELOID	Myeloid white cell	chr2:59	2:65642586_TA_T	rs57368286	2	65642586	TA/T	TA	TA	Common	0.6846	0.3154	0.6846	TRUE	TRUE	-	-0.0230227	0.00389361	8.47356	0.000228897	-	-0.020737	0.0034775	8.6053	intron_variant	MODIFIER	SPRED2	ENSG00000198369
WBC#	Compound white cell	chr2:60	2:65646966_T_C	rs7565437	2	65646966	T/C	C	T	Common	0.4086	0.4086	0.4086	TRUE	FALSE	+	0.0211032	0.00366202	8.08211	0.000215231	+	0.022125	0.0033252	10.543	intron_variant	MODIFIER	SPRED2	ENSG00000198369
(EO+BASO)#	Myeloid white cell	chr2:61	2:65656969_C_T	rs7569084	2	65656969	C/T	C	T	Common	0.5838	0.4162	0.4162	TRUE	FALSE	+	0.0213979	0.00362903	8.4298	0.000222504	+	0.021335	0.0032956	10.019	intron_variant	MODIFIER	SPRED2	ENSG00000198369
MONO#	Myeloid white cell	chr2:61	2:65665273_G_T	rs13417564	2	65665273	G/T	G	G	Common	0.582	0.418	0.582	TRUE	TRUE	+	0.032516	0.0036201	18.5756	0.000514427	+	0.033023	0.0031538	24.921	intron_variant	MODIFIER	AC074391.1	ENSG00000204929
MONO%	Compound white cell	chr2:61	2:65665273_G_T	rs13417564	2	65665273	G/T	G	G	Common	0.5819	0.4181	0.5819	FALSE	TRUE	+	0.0254619	0.00361217	11.7439	0.000315456	+	0.022618	0.0031794	11.946	intron_variant	MODIFIER	AC074391.1	ENSG00000204929
GRAN#	Myeloid white cell	chr2:60	2:65665641_G_T	rs2860773	2	65665641	G/T	T	G	Common	0.4072	0.4072	0.4072	FALSE	TRUE	+	0.0212134	0.00365426	8.19163	0.000217254	+	0.022074	0.0033521	10.341	intron_variant	MODIFIER	AC074391.1	ENSG00000204929
MYELOID#	Myeloid white cell	chr2:60	2:65665641_G_T	rs2860773	2	65665641	G/T	T	G	Common	0.4072	0.4072	0.4072	TRUE	TRUE	+	0.0239707	0.00366293	10.223	0.000277402	+	0.024725	0.0033488	12.809	intron_variant	MODIFIER	AC074391.1	ENSG00000204929
MPV	Platelet	chr2:62	2:66642950_A_G	rs7596219	2	66642950	A/G	G	A	Low Frequency	0.0253	0.0253	0.0253	TRUE	TRUE	+	0.0821889	0.0117069	11.6556	0.000333157	+	0.067489	0.0094624	12.004	intergenic_variant	MODIFIER
PCT	Platelet	chr2:63	2:68615546_A_C	rs34338164	2	68615546	A/C	C	A	Rare	0.009	0.009	0.009	TRUE	TRUE	-	-0.15026	0.0195658	13.7974	0.000402748	-	-0.14006	0.017125	15.538	missense_variant	MODERATE	PLEK	ENSG00000115956
LYMPH#	Lymphoid white cell	chr2:63	2:68615546_A_C	rs34338164	2	68615546	A/C	C	A	Rare	0.009	0.009	0.009	FALSE	TRUE	-	-0.141029	0.0192779	12.5913	0.000354782	-	-0.1399	0.017424	15.006	missense_variant	MODERATE	PLEK	ENSG00000115956
MCV	Mature red cell	chr2:64	2:68639313_A_C	rs13011075	2	68639313	A/C	C	A	Common	0.3154	0.3154	0.3154	TRUE	TRUE	-	-0.0226705	0.00379383	8.63976	0.000221948	-	-0.022323	0.0031794	11.656	intergenic_variant	MODIFIER
PLT#	Platelet	chr2:65	2:68962137_G_A	rs10048745	2	68962137	G/A	A	G	Common	0.2597	0.2597	0.2597	FALSE	TRUE	+	0.0293477	0.00425481	11.2764	0.000331174	+	0.028775	0.0036573	14.44	5_prime_UTR_variant	MODIFIER	ARHGAP25	ENSG00000163219
PCT	Platelet	chr2:65	2:68962137_G_A	rs10048745	2	68962137	G/A	A	G	Common	0.2596	0.2596	0.2596	TRUE	TRUE	+	0.0402025	0.00426933	20.3316	0.000621309	+	0.039793	0.0037356	25.761	5_prime_UTR_variant	MODIFIER	ARHGAP25	ENSG00000163219
MPV	Platelet	chr2:66	2:70164840_G_A	rs3771529	2	70164840	G/A	A	G	Common	0.1958	0.1958	0.1958	TRUE	TRUE	+	0.0382288	0.00459871	16.0298	0.000460244	+	0.038146	0.0037156	23.994	intron_variant	MODIFIER	MXD1	ENSG00000059728
HLSR#	Immature red cell	chr2:67	2:70172116_A_G	rs11686934	2	70172116	A/G	G	A	Common	0.4452	0.4452	0.4452	TRUE	TRUE	-	-0.0208701	0.00359693	8.18407	0.000215165	-	-0.020553	0.0031771	10.006	downstream_gene_variant	MODIFIER	MXD1	ENSG00000059728
PLT#	Platelet	chr2:68	2:70172587_G_A	rs6756513	2	70172587	G/A	A	G	Common	0.2803	0.2803	0.2803	TRUE	TRUE	-	-0.025129	0.00407335	9.16324	0.000254774	-	-0.02618	0.0035011	13.119	downstream_gene_variant	MODIFIER	MXD1	ENSG00000059728
MPV	Platelet	chr2:69	2:85659527_G_T	rs55762624	2	85659527	G/T	T		Common	0.4469	0.4469		TRUE	TRUE	+	0.0242218	0.0036756	10.3564	0.00029004	+	0.024232	0.0029716	15.453	intron_variant	MODIFIER	SH2D6	ENSG00000152292
EO#	Myeloid white cell	chr2:70	2:85801082_A_T	rs13007211	2	85801082	A/T	T	A	Common	0.3092	0.3092	0.3092	FALSE	TRUE	-	-0.0232384	0.00393622	8.44932	0.000230693	-	-0.022865	0.0035631	9.8566	intron_variant	MODIFIER	VAMP8	ENSG00000118640
(EO+BASO)#	Myeloid white cell	chr2:70	2:85801082_A_T	rs13007211	2	85801082	A/T	T	A	Common	0.3091	0.3091	0.3091	TRUE	TRUE	-	-0.0245391	0.00394143	9.31994	0.000257194	-	-0.02484	0.0035796	11.403	intron_variant	MODIFIER	VAMP8	ENSG00000118640
MPV	Platelet	chr2:71	2:86118276_GTT_G	rs57339844	2	86118276	GTT/G	G		Common	0.4289	0.4289		TRUE	TRUE	-	-0.0215296	0.00365962	8.39483	0.000227074	-	-0.021983	0.0029597	12.953	upstream_gene_variant	MODIFIER	ST3GAL5	ENSG00000115525
MCV	Mature red cell	chr2:72	2:86989962_G_C	rs4832312	2	86989962	G/C	G	G	Common	0.6867	0.3133	0.6867	TRUE	FALSE	+	0.0296192	0.00381975	14.0512	0.000377489	+	0.02795	0.0032007	17.6	intron_variant	MODIFIER	RMND5A	ENSG00000153561
MCH	Mature red cell	chr2:72	2:86989962_G_C	rs4832312	2	86989962	G/C	G	G	Common	0.6868	0.3132	0.6868	FALSE	FALSE	+	0.0239023	0.00383165	9.35374	0.000245789	+	0.023012	0.003216	12.077	intron_variant	MODIFIER	RMND5A	ENSG00000153561
RET%	Immature red cell	chr2:72	2:86989962_G_C	rs4832312	2	86989962	G/C	G	G	Common	0.6868	0.3132	0.6868	FALSE	FALSE	+	0.0271936	0.00388688	11.5802	0.000318137	+	0.024709	0.0034122	12.351	intron_variant	MODIFIER	RMND5A	ENSG00000153561
IRF	Immature red cell	chr2:72	2:87002229_C_T	rs1193	2	87002229	C/T	C	C	Common	0.6849	0.3151	0.6849	FALSE	TRUE	+	0.0234457	0.00385568	8.92237	0.000237263	+	0.020952	0.0035182	8.5848	3_prime_UTR_variant	MODIFIER	RMND5A	ENSG00000153561
HLSR#	Immature red cell	chr2:72	2:87002229_C_T	rs1193	2	87002229	C/T	C	C	Common	0.6849	0.3151	0.6849	FALSE	TRUE	+	0.0301574	0.0038921	14.0311	0.000392548	+	0.027367	0.0034364	14.775	3_prime_UTR_variant	MODIFIER	RMND5A	ENSG00000153561
HLSR%	Immature red cell	chr2:72	2:87002229_C_T	rs1193	2	87002229	C/T	C	C	Common	0.6849	0.3151	0.6849	TRUE	TRUE	+	0.0304388	0.00389204	14.2799	0.00039991	+	0.027645	0.0034356	15.067	3_prime_UTR_variant	MODIFIER	RMND5A	ENSG00000153561
RET#	Immature red cell	chr2:72	2:87006165_A_ATC	rs71378803	2	87006165	A/ATC	A		Common	0.6746	0.3254		TRUE	FALSE	+	0.0258582	0.00388062	10.5726	0.000293555	+	0.023057	0.0034198	10.805	downstream_gene_variant	MODIFIER	RMND5A	ENSG00000153561
NEUT%GRAN	Myeloid white cell	chr2:73	2:96674116_T_C	rs2692947	2	96674116	T/C	C	C	Common	0.4421	0.4421	0.5579	FALSE	TRUE	-	-0.0316258	0.00361991	17.6196	0.000493391	-	-0.02212	0.0033956	10.136	upstream_gene_variant	MODIFIER	FAHD2CP, RN7SL210P	ENSG00000231584, ENSG00000243039
EO%GRAN	Myeloid white cell	chr2:73	2:96674116_T_C	rs2692947	2	96674116	T/C	C	C	Common	0.4421	0.4421	0.5579	TRUE	TRUE	+	0.0332073	0.0036189	19.3495	0.000543968	+	0.023443	0.0033805	11.389	upstream_gene_variant	MODIFIER	FAHD2CP, RN7SL210P	ENSG00000231584, ENSG00000243039
EO#	Myeloid white cell	chr2:74	2:97201682_G_A	rs2579500	2	97201682	G/A	A	A	Common	0.3889	0.3889	0.6111	FALSE	TRUE	+	0.0475609	0.00364957	38.094	0.00107518	+	0.030465	0.0040673	13.16	upstream_gene_variant	MODIFIER	RP11-363D14.1, ARID5A	ENSG00000235480, ENSG00000196843
EO%	Compound white cell	chr2:74	2:97201682_G_A	rs2579500	2	97201682	G/A	A	A	Common	0.3889	0.3889	0.6111	TRUE	TRUE	+	0.0475623	0.00364614	38.1661	0.00107524	+	0.03048	0.0040833	13.076	upstream_gene_variant	MODIFIER	RP11-363D14.1, ARID5A	ENSG00000235480, ENSG00000196843
NEUT%GRAN	Myeloid white cell	chr2:75	2:97230074_G_A	rs2708977	2	97230074	G/A	G	A	Common	0.6384	0.3616	0.3616	FALSE	FALSE	-	-0.0414404	0.00372152	28.0735	0.000792863	-	-0.035679	0.0034943	23.744	intergenic_variant	MODIFIER
EO%GRAN	Myeloid white cell	chr2:75	2:97230074_G_A	rs2708977	2	97230074	G/A	G	A	Common	0.6384	0.3616	0.3616	TRUE	FALSE	+	0.0452613	0.00372053	33.3227	0.000945814	+	0.039782	0.0034786	29.548	intergenic_variant	MODIFIER
(EO+BASO)#	Myeloid white cell	chr2:74	2:97231618_ATGCT_A	rs72079386	2	97231618	ATGCT/A	A		Common	0.3644	0.3644		TRUE	FALSE	+	0.0435445	0.00370626	31.1454	0.000878333	+	0.027513	0.0040539	10.939	intergenic_variant	MODIFIER
EO#	Myeloid white cell	chr2:75	2:97236652_AT_A	rs36058533	2	97236652	AT/A	A	AT	Common	0.3732	0.3732	0.3732	TRUE	TRUE	-	-0.0473644	0.00370456	36.7038	0.00104955	-	-0.027921	0.0041306	10.857	intergenic_variant	MODIFIER
(EO+BASO)#	Myeloid white cell	chr2:75	2:97236652_AT_A	rs36058533	2	97236652	AT/A	A	AT	Common	0.3732	0.3732	0.3732	FALSE	TRUE	-	-0.0436563	0.00370962	31.2457	0.00089165	-	-0.027406	0.00406	10.83	intergenic_variant	MODIFIER
EO%	Compound white cell	chr2:75	2:97236652_AT_A	rs36058533	2	97236652	AT/A	A	AT	Common	0.3732	0.3732	0.3732	FALSE	TRUE	-	-0.0468075	0.00370146	35.9274	0.00102502	-	-0.027414	0.0041472	10.415	intergenic_variant	MODIFIER
PCT	Platelet	chr2:76	2:100762215_AG_A	rs368755101	2	100762215	AG/A	A		Common	0.3613	0.3613		FALSE	TRUE	+	0.0235708	0.00381176	9.20332	0.000256415	+	0.023033	0.0033334	11.312	upstream_gene_variant	MODIFIER	AFF3	ENSG00000144218
RBC#	Mature red cell	chr2:76	2:100762215_AG_A	rs368755101	2	100762215	AG/A	A		Common	0.3619	0.3619		TRUE	TRUE	-	-0.0261801	0.00370067	11.8237	0.000316556	-	-0.026281	0.0033095	14.695	upstream_gene_variant	MODIFIER	AFF3	ENSG00000144218
(NEUT+EO)#	Myeloid white cell	chr2:77	2:101776932_A_G	rs7575217	2	101776932	A/G	A	A	Common	0.6725	0.3275	0.6725	FALSE	TRUE	+	0.0222206	0.00382484	8.20314	0.000217493	+	0.021551	0.0035081	9.0916	intron_variant	MODIFIER	TBC1D8	ENSG00000204634
GRAN#	Myeloid white cell	chr2:77	2:101776932_A_G	rs7575217	2	101776932	A/G	A	A	Common	0.6725	0.3275	0.6725	FALSE	TRUE	+	0.0226887	0.00383125	8.49751	0.000226752	+	0.021882	0.0035127	9.3286	intron_variant	MODIFIER	TBC1D8	ENSG00000204634
MYELOID#	Myeloid white cell	chr2:77	2:101776932_A_G	rs7575217	2	101776932	A/G	A	A	Common	0.6725	0.3275	0.6725	TRUE	TRUE	+	0.0234133	0.00384002	8.96676	0.000241468	+	0.023262	0.0035089	10.471	intron_variant	MODIFIER	TBC1D8	ENSG00000204634
EO#	Myeloid white cell	chr2:78	2:102968867_T_TTA	rs5833013	2	102968867	T/TTA	TTA		Common	0.3348	0.3348		FALSE	TRUE	-	-0.0794391	0.00388429	92.2337	0.00281084	-	-0.077849	0.0035165	107.72	intron_variant	MODIFIER	IL18R1	ENSG00000115604
(EO+BASO)#	Myeloid white cell	chr2:78	2:102968867_T_TTA	rs5833013	2	102968867	T/TTA	TTA		Common	0.3348	0.3348		FALSE	TRUE	-	-0.0716909	0.0038893	75.145	0.00228926	-	-0.071135	0.0035328	89.338	intron_variant	MODIFIER	IL18R1	ENSG00000115604
NEUT%GRAN	Myeloid white cell	chr2:78	2:102968867_T_TTA	rs5833013	2	102968867	T/TTA	TTA		Common	0.3349	0.3349		FALSE	TRUE	+	0.0689653	0.00389877	69.2928	0.00211882	+	0.067232	0.0035781	77.959	intron_variant	MODIFIER	IL18R1	ENSG00000115604
EO%GRAN	Myeloid white cell	chr2:78	2:102968867_T_TTA	rs5833013	2	102968867	T/TTA	TTA		Common	0.335	0.335		FALSE	TRUE	-	-0.0769149	0.0038981	85.9357	0.00263583	-	-0.075485	0.0035622	98.803	intron_variant	MODIFIER	IL18R1	ENSG00000115604
EO%	Compound white cell	chr2:78	2:102968867_T_TTA	rs5833013	2	102968867	T/TTA	TTA		Common	0.3349	0.3349		TRUE	TRUE	-	-0.0805318	0.00388104	94.9123	0.00288913	-	-0.07937	0.0035312	110.99	intron_variant	MODIFIER	IL18R1	ENSG00000115604
EO#	Myeloid white cell	chr2:79	2:103051474_TA_T	rs34020101	2	103051474	TA/T	TA	TA	Common	0.5999	0.4001	0.5999	TRUE	TRUE	+	0.0429093	0.00364095	31.3323	0.000883854	+	0.040452	0.0032966	33.872	non_coding_transcript_exon_variant	MODIFIER	AC007278.2	ENSG00000236525
(EO+BASO)#	Myeloid white cell	chr2:79	2:103051474_TA_T	rs34020101	2	103051474	TA/T	TA	TA	Common	0.5998	0.4002	0.5998	FALSE	TRUE	+	0.0428061	0.00364599	31.1029	0.000879682	+	0.040173	0.003312	33.119	non_coding_transcript_exon_variant	MODIFIER	AC007278.2	ENSG00000236525
NEUT%GRAN	Myeloid white cell	chr2:79	2:103051474_TA_T	rs34020101	2	103051474	TA/T	TA	TA	Common	0.5999	0.4001	0.5999	FALSE	TRUE	-	-0.0390331	0.00365555	25.8882	0.000731381	-	-0.037045	0.003355	27.61	non_coding_transcript_exon_variant	MODIFIER	AC007278.2	ENSG00000236525
EO%GRAN	Myeloid white cell	chr2:79	2:103051474_TA_T	rs34020101	2	103051474	TA/T	TA	TA	Common	0.6	0.4	0.6	FALSE	TRUE	+	0.0392769	0.0036547	26.2129	0.000740485	+	0.037181	0.0033402	28.044	non_coding_transcript_exon_variant	MODIFIER	AC007278.2	ENSG00000236525
EO%	Compound white cell	chr2:79	2:103051474_TA_T	rs34020101	2	103051474	TA/T	TA	TA	Common	0.5999	0.4001	0.5999	FALSE	TRUE	+	0.0396207	0.00363745	26.9023	0.000753566	+	0.037443	0.0033103	28.928	non_coding_transcript_exon_variant	MODIFIER	AC007278.2	ENSG00000236525
LYMPH%	Compound white cell	chr2:80	2:103054449_G_A	rs2058660	2	103054449	G/A	G	A	Common	0.7745	0.2255	0.2255	TRUE	FALSE	+	0.0250905	0.00425382	8.43513	0.000219895	+	0.024504	0.0039495	9.2588	intron_variant	MODIFIER	IL18RAP	ENSG00000115607
LYMPH#	Lymphoid white cell	chr2:80	2:103086770_A_C	rs990171	2	103086770	A/C	A	C	Common	0.7739	0.2261	0.2261	TRUE	TRUE	+	0.0346951	0.00429111	15.2077	0.000421262	+	0.032057	0.0038769	15.865	upstream_gene_variant	MODIFIER	SLC9A4	ENSG00000180251
PDW	Platelet	chr2:81	2:106458806_T_C	rs11124063	2	106458806	T/C	T	T	Common	0.6195	0.3805	0.6195	TRUE	TRUE	-	-0.0223498	0.00369677	8.82765	0.00023549	-	-0.021789	0.0032984	10.402	intron_variant	MODIFIER	NCK2	ENSG00000071051
MPV	Platelet	chr2:82	2:109064563_C_T	rs11123694	2	109064563	C/T	C	T	Common	0.5658	0.4342	0.4342	TRUE	TRUE	+	0.0234477	0.00363042	9.97628	0.000270137	+	0.023244	0.0029341	14.629	upstream_gene_variant	MODIFIER	GCC2	ENSG00000135968
LYMPH%	Compound white cell	chr2:83	2:111599282_G_C	rs10210955	2	111599282	G/C	C	C	Common	0.4903	0.4903	0.5097	TRUE	TRUE	+	0.0286985	0.00355199	15.1871	0.000411647	+	0.029304	0.003301	18.16	intron_variant	MODIFIER	ACOXL	ENSG00000153093
LYMPH#	Lymphoid white cell	chr2:84	2:111607401_C_T	rs7576541	2	111607401	C/T	C	T	Common	0.6785	0.3215	0.3215	TRUE	TRUE	+	0.0349481	0.00384571	18.9944	0.000532853	+	0.03235	0.0034842	19.785	intron_variant	MODIFIER	ACOXL	ENSG00000153093
RBC#	Mature red cell	chr2:85	2:111609943_T_C	rs10197140	2	111609943	T/C	C	T	Common	0.339	0.339	0.339	FALSE	TRUE	-	-0.0343201	0.00376763	19.0809	0.000527871	-	-0.024323	0.003482	11.545	intron_variant	MODIFIER	ACOXL	ENSG00000153093
MCV	Mature red cell	chr2:85	2:111609943_T_C	rs10197140	2	111609943	T/C	C	T	Common	0.339	0.339	0.339	TRUE	TRUE	+	0.0384634	0.00374012	24.0799	0.000663019	+	0.022224	0.003243	11.139	intron_variant	MODIFIER	ACOXL	ENSG00000153093
MCH	Mature red cell	chr2:85	2:111609943_T_C	rs10197140	2	111609943	T/C	C	T	Common	0.339	0.339	0.339	FALSE	TRUE	+	0.0377602	0.00375123	23.1078	0.000638998	+	0.023202	0.0032608	11.951	intron_variant	MODIFIER	ACOXL	ENSG00000153093
NEUT%	Compound white cell	chr2:86	2:111626734_T_C	rs2341873	2	111626734	T/C	T	C	Common	0.7	0.3	0.3	TRUE	TRUE	-	-0.023494	0.0039225	8.67691	0.000231827	-	-0.02296	0.0036505	9.496	intron_variant	MODIFIER	ACOXL	ENSG00000153093
RBC#	Mature red cell	chr2:87	2:111736823_A_G	rs56088557	2	111736823	A/G	G	A	Common	0.2063	0.2063	0.2063	TRUE	TRUE	+	0.0349023	0.00441378	14.5809	0.000398927	+	0.025767	0.0040771	9.581	intron_variant	MODIFIER	ACOXL	ENSG00000153093
MONO#	Myeloid white cell	chr2:88	2:111750872_A_T	rs2062225	2	111750872	A/T	A	T	Common	0.8807	0.1193	0.1193	TRUE	FALSE	-	-0.050049	0.00548493	19.1435	0.000526369	-	-0.043605	0.0048773	18.407	intron_variant	MODIFIER	ACOXL	ENSG00000153093
MONO#	Myeloid white cell	chr2:89	2:111752151_T_C	rs150449635	2	111752151	T/C	C	T	Low Frequency	0.024	0.024	0.024	FALSE	TRUE	+	0.133968	0.0123767	26.5777	0.000840797	+	0.14687	0.010929	40.421	intron_variant	MODIFIER	ACOXL	ENSG00000153093
GRAN%MYELOID	Myeloid white cell	chr2:89	2:111752151_T_C	rs150449635	2	111752151	T/C	C	T	Low Frequency	0.024	0.024	0.024	FALSE	TRUE	-	-0.127984	0.0123803	24.3224	0.000767361	-	-0.14338	0.011207	36.735	intron_variant	MODIFIER	ACOXL	ENSG00000153093
MONO%	Compound white cell	chr2:89	2:111752151_T_C	rs150449635	2	111752151	T/C	C	T	Low Frequency	0.024	0.024	0.024	TRUE	TRUE	+	0.144611	0.012342	30.9818	0.000979702	+	0.16611	0.011009	50.679	intron_variant	MODIFIER	ACOXL	ENSG00000153093
GRAN%MYELOID	Myeloid white cell	chr2:88	2:111753076_C_CAAAAAAAAA		2	111753076	C/CAAAAAAAAA	C		Common	0.8788	0.1212		FALSE	TRUE	+	0.0522323	0.00546967	20.8847	0.000581167	+	0.043752	0.0049929	17.717	intron_variant	MODIFIER	ACOXL	ENSG00000153093
MONO%	Compound white cell	chr2:88	2:111753076_C_CAAAAAAAAA		2	111753076	C/CAAAAAAAAA	C		Common	0.8788	0.1212		TRUE	TRUE	-	-0.0567032	0.00545421	24.5884	0.000684916	-	-0.047457	0.0049061	21.4	intron_variant	MODIFIER	ACOXL	ENSG00000153093
GRAN%MYELOID	Myeloid white cell	chr2:90	2:111786637_A_G	rs56068469	2	111786637	A/G	G	A	Common	0.1655	0.1655	0.1655	TRUE	TRUE	+	0.0482227	0.00479736	23.0453	0.000642329	+	0.033305	0.0043582	13.668	intron_variant	MODIFIER	ACOXL	ENSG00000153093
MONO%	Compound white cell	chr2:90	2:111786637_A_G	rs56068469	2	111786637	A/G	G	A	Common	0.1656	0.1656	0.1656	FALSE	TRUE	-	-0.0454425	0.00478257	20.6851	0.000570676	-	-0.029443	0.0042812	11.213	intron_variant	MODIFIER	ACOXL	ENSG00000153093
MONO#	Myeloid white cell	chr2:90	2:111790804_G_C	rs3789088	2	111790804	G/C	C	G	Common	0.1655	0.1655	0.1655	TRUE	FALSE	-	-0.0420589	0.00478075	17.8544	0.00048862	-	-0.029671	0.0042366	11.601	intron_variant	MODIFIER	ACOXL	ENSG00000153093
NEUT%	Compound white cell	chr2:90	2:111790804_G_C	rs3789088	2	111790804	G/C	C	G	Common	0.1655	0.1655	0.1655	FALSE	FALSE	+	0.0319946	0.00478163	10.6548	0.000282754	+	0.030716	0.0044468	11.306	intron_variant	MODIFIER	ACOXL	ENSG00000153093
MCV	Mature red cell	chr2:91	2:111811665_C_T	rs4848370	2	111811665	C/T	T	C	Common	0.2756	0.2756	0.2756	FALSE	TRUE	-	-0.0428765	0.00395122	26.7071	0.000734051	-	-0.035769	0.0034269	24.77	intron_variant	MODIFIER	ACOXL	ENSG00000153093
MCH	Mature red cell	chr2:91	2:111811665_C_T	rs4848370	2	111811665	C/T	T	C	Common	0.2755	0.2755	0.2755	TRUE	TRUE	-	-0.0432402	0.00396289	26.9922	0.00074639	-	-0.035752	0.0034578	24.324	intron_variant	MODIFIER	ACOXL	ENSG00000153093
LYMPH#	Lymphoid white cell	chr2:92	2:111874060_ACTGAAAACCTGAAATGCT_A	rs150784178	2	111874060	ACTGAAAACCTGAAATGCT/A	A		Common	0.1311	0.1311		TRUE	TRUE	+	0.0355931	0.00539011	10.396	0.000288626	+	0.034388	0.0048876	11.701	intron_variant	MODIFIER	ACOXL	ENSG00000153093
GRAN%MYELOID	Myeloid white cell	chr2:93	2:111876613_G_C	rs72836346	2	111876613	G/C	C	G	Common	0.0801	0.0801	0.0801	TRUE	FALSE	-	-0.0486667	0.00686885	11.8572	0.000349033	-	-0.042545	0.0063284	10.748	upstream_gene_variant	MODIFIER	BCL2L11, AC096670.3	ENSG00000153094, ENSG00000204581
MONO%	Compound white cell	chr2:93	2:111876613_G_C	rs72836346	2	111876613	G/C	C	G	Common	0.0801	0.0801	0.0801	FALSE	FALSE	+	0.0483935	0.00684766	11.801	0.000345126	+	0.038488	0.0062168	9.2221	upstream_gene_variant	MODIFIER	BCL2L11, AC096670.3	ENSG00000153094, ENSG00000204581
EO#	Myeloid white cell	chr2:93	2:111900560_T_C	rs17484848	2	111900560	T/C	C	T	Common	0.1031	0.1031	0.1031	FALSE	TRUE	+	0.0629652	0.00588905	25.9544	0.00073322	+	0.057858	0.0053299	26.716	intron_variant	MODIFIER	BCL2L11	ENSG00000153094
(EO+BASO)#	Myeloid white cell	chr2:93	2:111900560_T_C	rs17484848	2	111900560	T/C	C	T	Common	0.1031	0.1031	0.1031	FALSE	TRUE	+	0.0598815	0.00589567	23.5103	0.00066316	+	0.055995	0.0053537	24.868	intron_variant	MODIFIER	BCL2L11	ENSG00000153094
NEUT%GRAN	Myeloid white cell	chr2:93	2:111900560_T_C	rs17484848	2	111900560	T/C	C	T	Common	0.1031	0.1031	0.1031	FALSE	TRUE	-	-0.0683448	0.00591161	30.188	0.00086386	-	-0.066036	0.0054232	33.369	intron_variant	MODIFIER	BCL2L11	ENSG00000153094
EO%GRAN	Myeloid white cell	chr2:93	2:111900560_T_C	rs17484848	2	111900560	T/C	C	T	Common	0.1031	0.1031	0.1031	TRUE	TRUE	+	0.0693004	0.00590991	31.0285	0.000888187	+	0.066318	0.0053992	33.937	intron_variant	MODIFIER	BCL2L11	ENSG00000153094
EO%	Compound white cell	chr2:93	2:111900560_T_C	rs17484848	2	111900560	T/C	C	T	Common	0.1031	0.1031	0.1031	FALSE	TRUE	+	0.0677306	0.00588391	29.9358	0.000848403	+	0.064601	0.0053525	32.801	intron_variant	MODIFIER	BCL2L11	ENSG00000153094
MONO#	Myeloid white cell	chr2:94	2:111910694_C_T	rs6734942	2	111910694	C/T	T	C	Common	0.3832	0.3832	0.3832	FALSE	TRUE	-	-0.0246967	0.00367022	10.7673	0.000288322	-	-0.029491	0.003242	19.026	intron_variant	MODIFIER	BCL2L11	ENSG00000153094
GRAN%MYELOID	Myeloid white cell	chr2:94	2:111910694_C_T	rs6734942	2	111910694	C/T	T	C	Common	0.3833	0.3833	0.3833	FALSE	TRUE	+	0.0264797	0.00367409	12.2431	0.000331489	+	0.025129	0.0034267	12.647	intron_variant	MODIFIER	BCL2L11	ENSG00000153094
MONO%	Compound white cell	chr2:94	2:111910694_C_T	rs6734942	2	111910694	C/T	T	C	Common	0.3832	0.3832	0.3832	TRUE	TRUE	-	-0.0348474	0.0036626	20.738	0.000574037	-	-0.036029	0.0033662	25.998	intron_variant	MODIFIER	BCL2L11	ENSG00000153094
RET%	Immature red cell	chr2:93	2:111923086_G_GT	rs68021656	2	111923086	G/GT	GT		Common	0.1025	0.1025		FALSE	FALSE	-	-0.0398565	0.00596	10.6434	0.000292272	-	-0.038331	0.0052328	12.62	3_prime_UTR_variant	MODIFIER	BCL2L11	ENSG00000153094
IRF	Immature red cell	chr2:93	2:111923086_G_GT	rs68021656	2	111923086	G/GT	GT		Common	0.1025	0.1025		FALSE	FALSE	-	-0.037901	0.00589656	9.88743	0.000264296	-	-0.037235	0.0053821	11.338	3_prime_UTR_variant	MODIFIER	BCL2L11	ENSG00000153094
HLSR#	Immature red cell	chr2:93	2:111923086_G_GT	rs68021656	2	111923086	G/GT	GT		Common	0.1025	0.1025		FALSE	FALSE	-	-0.0407864	0.00595329	11.1349	0.000306069	-	-0.041357	0.0052574	14.436	3_prime_UTR_variant	MODIFIER	BCL2L11	ENSG00000153094
HLSR%	Immature red cell	chr2:93	2:111923086_G_GT	rs68021656	2	111923086	G/GT	GT		Common	0.1025	0.1025		TRUE	FALSE	-	-0.0441559	0.00595351	12.9208	0.000358729	-	-0.045214	0.0052576	17.094	3_prime_UTR_variant	MODIFIER	BCL2L11	ENSG00000153094
NEUT%	Compound white cell	chr2:93	2:111923086_G_GT	rs68021656	2	111923086	G/GT	GT		Common	0.1025	0.1025		FALSE	FALSE	-	-0.0372562	0.0059246	9.49383	0.00025538	-	-0.041157	0.0055125	13.081	3_prime_UTR_variant	MODIFIER	BCL2L11	ENSG00000153094
MCH	Mature red cell	chr2:95	2:111941995_T_C	rs616582	2	111941995	T/C	T	C	Common	0.5954	0.4046	0.4046	TRUE	TRUE	-	-0.0265234	0.00360867	12.7026	0.00033894	-	-0.018532	0.0030505	8.9059	intergenic_variant	MODIFIER
IRF	Immature red cell	chr2:96	2:112117304_C_G	rs113993396	2	112117304	C/G	G	C	Common	0.0897	0.0897	0.0897	TRUE	TRUE	+	0.0530196	0.00744972	11.9574	0.000459071	+	0.050594	0.0068007	12.994	intron_variant	MODIFIER	MIR4435-1HG	ENSG00000172965
HLSR%	Immature red cell	chr2:96	2:112117304_C_G	rs113993396	2	112117304	C/G	G	C	Common	0.0897	0.0897	0.0897	FALSE	TRUE	+	0.0496756	0.007522	10.3978	0.000402988	+	0.044315	0.0066429	10.594	intron_variant	MODIFIER	MIR4435-1HG	ENSG00000172965
MCH	Mature red cell	chr2:97	2:112129093_G_A	rs2334232	2	112129093	G/A	A	G	Common	0.1839	0.1839	0.1839	TRUE	FALSE	+	0.0789277	0.00542911	47.1567	0.00186988	+	0.066645	0.0045941	46.931	intron_variant	MODIFIER	MIR4435-1HG	ENSG00000172965
MCV	Mature red cell	chr2:97	2:112131145_C_T	rs143800403	2	112131145	C/T	T	C	Common	0.175	0.175	0.175	TRUE	TRUE	+	0.0846549	0.00549225	52.8768	0.00206931	+	0.071452	0.0046423	52.692	intron_variant	MODIFIER	MIR4435-1HG	ENSG00000172965
RBC#	Mature red cell	chr2:97	2:112138164_C_T	rs78124867	2	112138164	C/T	T	C	Common	0.1916	0.1916	0.1916	TRUE	FALSE	-	-0.0663974	0.00525228	35.905	0.0013657	-	-0.057549	0.0047263	33.367	intron_variant	MODIFIER	MIR4435-1HG	ENSG00000172965
RBC#	Mature red cell	chr2:98	2:112167931_T_C	rs62160676	2	112167931	T/C	C	T	Common	0.2974	0.2974	0.2974	FALSE	TRUE	-	-0.0582557	0.00391341	49.3922	0.00141826	-	-0.048311	0.0035297	41.893	intron_variant	MODIFIER	MIR4435-1HG	ENSG00000172965
MCV	Mature red cell	chr2:98	2:112167931_T_C	rs62160676	2	112167931	T/C	C	T	Common	0.2974	0.2974	0.2974	FALSE	TRUE	+	0.066302	0.00388465	64.5879	0.0018371	+	0.053743	0.0032891	59.243	intron_variant	MODIFIER	MIR4435-1HG	ENSG00000172965
HCT	Mature red cell	chr2:98	2:112167931_T_C	rs62160676	2	112167931	T/C	C	T	Common	0.2974	0.2974	0.2974	FALSE	TRUE	-	-0.0235222	0.00388881	8.83555	0.000231225	-	-0.021757	0.0036115	8.7695	intron_variant	MODIFIER	MIR4435-1HG	ENSG00000172965
MCH	Mature red cell	chr2:98	2:112167931_T_C	rs62160676	2	112167931	T/C	C	T	Common	0.2974	0.2974	0.2974	TRUE	TRUE	+	0.0675639	0.00389567	66.6548	0.0019077	+	0.054232	0.0032963	60.046	intron_variant	MODIFIER	MIR4435-1HG	ENSG00000172965
BASO#	Myeloid white cell	chr2:98	2:112167931_T_C	rs62160676	2	112167931	T/C	C	T	Common	0.2975	0.2975	0.2975	FALSE	TRUE	-	-0.0240908	0.00385455	9.38663	0.000242586	-	-0.02384	0.0036943	9.9598	intron_variant	MODIFIER	MIR4435-1HG	ENSG00000172965
BASO%GRAN	Myeloid white cell	chr2:99	2:112184806_A_C	rs4533474	2	112184806	A/C	A	C	Common	0.72	0.28	0.28	FALSE	FALSE	+	0.0308917	0.00441672	11.574	0.000384772	+	0.031002	0.0042562	12.488	intron_variant	MODIFIER	MIR4435-1HG	ENSG00000172965
BASO%	Compound white cell	chr2:99	2:112184806_A_C	rs4533474	2	112184806	A/C	A	C	Common	0.7198	0.2802	0.2802	TRUE	FALSE	+	0.0314128	0.00437694	12.1468	0.000398038	+	0.031464	0.0042289	12.996	intron_variant	MODIFIER	MIR4435-1HG	ENSG00000172965
PLT#	Platelet	chr2:99	2:112185844_T_C	rs4377346	2	112185844	T/C	C	T	Common	0.253	0.253	0.253	FALSE	TRUE	+	0.0361933	0.00459862	14.4519	0.00049514	+	0.036693	0.0039491	19.813	intron_variant	MODIFIER	MIR4435-1HG	ENSG00000172965
PCT	Platelet	chr2:99	2:112185844_T_C	rs4377346	2	112185844	T/C	C	T	Common	0.2528	0.2528	0.2528	TRUE	TRUE	+	0.0412751	0.00461546	18.4208	0.000643605	+	0.040404	0.0040331	22.89	intron_variant	MODIFIER	MIR4435-1HG	ENSG00000172965
NEUT%	Compound white cell	chr2:100	2:112231543_G_A	rs11695997	2	112231543	G/A	A	G	Common	0.0798	0.0798	0.0798	FALSE	FALSE	+	0.0448733	0.0071988	9.34072	0.000295726	+	0.049069	0.0066913	12.647	intron_variant	MODIFIER	MIR4435-1HG	ENSG00000172965
LYMPH%	Compound white cell	chr2:100	2:112231543_G_A	rs11695997	2	112231543	G/A	A	G	Common	0.0798	0.0798	0.0798	TRUE	FALSE	-	-0.0683499	0.00718797	20.7153	0.000686106	-	-0.070105	0.0066729	25.083	intron_variant	MODIFIER	MIR4435-1HG	ENSG00000172965
LYMPH#	Lymphoid white cell	chr2:100	2:112239082_C_T	rs55706446	2	112239082	C/T	T	C	Common	0.0727	0.0727	0.0727	TRUE	TRUE	-	-0.0844595	0.00736319	29.7315	0.000961793	-	-0.083928	0.0066596	35.673	intron_variant	MODIFIER	MIR4435-1HG	ENSG00000172965
HCT	Mature red cell	chr2:101	2:112250758_G_A	rs138308793	2	112250758	G/A	A	G	Common	0.1311	0.1311	0.1311	TRUE	TRUE	-	-0.0318802	0.00538583	8.4903	0.00023155	-	-0.03096	0.0050021	9.2181	intron_variant	MODIFIER	MIR4435-1HG, AC017002.1, AC017002.2	ENSG00000172965, ENSG00000240350, ENSG00000224959
MCV	Mature red cell	chr2:102	2:112268285_T_C	rs1448203	2	112268285	T/C	T	C	Common	0.8706	0.1294	0.1294	TRUE	TRUE	-	-0.0633838	0.00530303	32.1999	0.000905189	-	-0.057443	0.0044616	37.188	non_coding_transcript_exon_variant	MODIFIER	AC017002.1	ENSG00000240350
MCH	Mature red cell	chr2:102	2:112279333_AG_A	rs112744032	2	112279333	AG/A	AG		Common	0.8656	0.1344		TRUE	FALSE	-	-0.0588725	0.00519382	29.0559	0.000806439	-	-0.052527	0.0043715	32.519	intergenic_variant	MODIFIER
RBC#	Mature red cell	chr2:102	2:112279335_G_T	rs62162297	2	112279335	G/T	G	T	Common	0.8656	0.1344	0.1344	TRUE	FALSE	+	0.0577168	0.00521722	27.7209	0.000775089	+	0.056047	0.0046741	32.389	intergenic_variant	MODIFIER
EO%GRAN	Myeloid white cell	chr2:103	2:112382578_T_TCACTTAAGCCCAG	rs111592775	2	112382578	T/TCACTTAAGCCCAG	T		Common	0.7676	0.2324		TRUE	FALSE	+	0.0278223	0.00426628	10.1572	0.000276177	+	0.02566	0.0038977	10.336	intergenic_variant	MODIFIER
EO#	Myeloid white cell	chr2:103	2:112388532_C_T	rs4848100	2	112388532	C/T	C	T	Common	0.768	0.232	0.232	TRUE	TRUE	+	0.0314298	0.00426212	12.7817	0.000352016	+	0.028796	0.003858	13.074	intergenic_variant	MODIFIER
(EO+BASO)#	Myeloid white cell	chr2:103	2:112388532_C_T	rs4848100	2	112388532	C/T	C	T	Common	0.768	0.232	0.232	FALSE	TRUE	+	0.0290351	0.00426762	10.9912	0.000300417	+	0.026347	0.0038759	10.972	intergenic_variant	MODIFIER
EO%	Compound white cell	chr2:103	2:112388532_C_T	rs4848100	2	112388532	C/T	C	T	Common	0.768	0.232	0.232	FALSE	TRUE	+	0.0296873	0.00425797	11.5057	0.000314065	+	0.027265	0.0038734	11.712	intergenic_variant	MODIFIER
MPV	Platelet	chr2:104	2:113496453_G_A		2	113496453	G/A	A		Rare	0.0092	0.0092		TRUE	TRUE	-	-0.201863	0.0199575	23.3226	0.000742877	-	-0.19988	0.016138	34.488	missense_variant	MODERATE	CKAP2L	ENSG00000169607
WBC#	Compound white cell	chr2:105	2:113841030_A_G	rs6734238	2	113841030	A/G	G	G	Common	0.4034	0.4034	0.5966	TRUE	FALSE	+	0.0311585	0.00363916	16.955	0.000467308	+	0.031272	0.0033046	20.519	upstream_gene_variant	MODIFIER	RNU6-1180P	ENSG00000201805
(NEUT+EO)#	Myeloid white cell	chr2:106	2:113863771_T_C	rs2029582	2	113863771	T/C	C	T	Common	0.4811	0.4811	0.4811	TRUE	TRUE	+	0.0342178	0.00359315	20.7744	0.000584594	+	0.034491	0.0032973	24.875	upstream_gene_variant	MODIFIER	IL1RN	ENSG00000136689
(BASO+NEUT)#	Myeloid white cell	chr2:106	2:113863771_T_C	rs2029582	2	113863771	T/C	C	T	Common	0.4811	0.4811	0.4811	FALSE	TRUE	+	0.0333872	0.00359643	19.7848	0.000556555	+	0.033222	0.0033008	23.097	upstream_gene_variant	MODIFIER	IL1RN	ENSG00000136689
GRAN#	Myeloid white cell	chr2:106	2:113863771_T_C	rs2029582	2	113863771	T/C	C	T	Common	0.4811	0.4811	0.4811	FALSE	TRUE	+	0.034217	0.00359922	20.7063	0.000584567	+	0.034448	0.0033017	24.75	upstream_gene_variant	MODIFIER	IL1RN	ENSG00000136689
MYELOID#	Myeloid white cell	chr2:106	2:113863771_T_C	rs2029582	2	113863771	T/C	C	T	Common	0.4811	0.4811	0.4811	FALSE	TRUE	+	0.0331068	0.00360786	19.3505	0.000547248	+	0.033365	0.0032986	23.317	upstream_gene_variant	MODIFIER	IL1RN	ENSG00000136689
LYMPH%	Compound white cell	chr2:106	2:113864478_T_TAAA	rs11473501	2	113864478	T/TAAA	TAAA		Common	0.4826	0.4826		TRUE	FALSE	-	-0.0210197	0.0035753	8.38467	0.000220647	-	-0.019941	0.0033213	8.7147	upstream_gene_variant	MODIFIER	IL1RN	ENSG00000136689
NEUT#	Myeloid white cell	chr2:105	2:113865834_A_C	rs10171849	2	113865834	A/C	C	A	Common	0.3878	0.3878	0.3878	TRUE	TRUE	+	0.0345153	0.00368352	20.1403	0.00056566	+	0.034289	0.0033822	23.419	intron_variant	MODIFIER	IL1RN	ENSG00000136689
NEUT%	Compound white cell	chr2:105	2:113865834_A_C	rs10171849	2	113865834	A/C	C	A	Common	0.3877	0.3877	0.3877	FALSE	TRUE	+	0.0240838	0.00366996	10.2762	0.000275384	+	0.023949	0.0034121	11.649	intron_variant	MODIFIER	IL1RN	ENSG00000136689
RBC#	Mature red cell	chr2:107	2:113957180_T_TA	rs5833486	2	113957180	T/TA	TA		Common	0.2229	0.2229		TRUE	FALSE	+	0.0388343	0.00434091	18.4339	0.000522453	+	0.034022	0.0038836	17.707	intron_variant	MODIFIER	PSD4	ENSG00000125637
HCT	Mature red cell	chr2:107	2:113965198_T_A	rs7563124	2	113965198	T/A	A	T	Common	0.2223	0.2223	0.2223	TRUE	TRUE	+	0.0393081	0.00431061	19.1198	0.00053425	+	0.03739	0.0039942	20.097	3_prime_UTR_variant	MODIFIER	PSD4	ENSG00000125637
HGB	Mature red cell	chr2:107	2:113965200_A_T	rs7560180	2	113965200	A/T	T	A	Common	0.2208	0.2208	0.2208	TRUE	FALSE	+	0.0370418	0.00434149	16.8423	0.00047213	+	0.036115	0.0040059	18.703	3_prime_UTR_variant	MODIFIER	PSD4	ENSG00000125637
LYMPH#	Lymphoid white cell	chr2:108	2:113973632_G_A	rs2019137	2	113973632	G/A	A	G	Common	0.4808	0.4808	0.4808	TRUE	TRUE	+	0.0238481	0.00360232	10.4453	0.000283947	+	0.02401	0.003256	12.779	3_prime_UTR_variant	MODIFIER	PAX8	ENSG00000125618
PCT	Platelet	chr2:109	2:120818804_A_AT	rs558199115	2	120818804	A/AT	AT		Common	0.2126	0.2126		TRUE	TRUE	+	0.0275347	0.00452566	8.93132	0.000253833	+	0.025874	0.0039596	10.194	intron_variant	MODIFIER	EPB41L5	ENSG00000115109
PLT#	Platelet	chr2:110	2:120994533_G_T	rs10199109	2	120994533	G/T	G	T	Common	0.6907	0.3093	0.3093	TRUE	FALSE	-	-0.0345191	0.00394123	17.7034	0.000509117	-	-0.035202	0.0033872	24.564	upstream_gene_variant	MODIFIER	RALB	ENSG00000144118
MPV	Platelet	chr2:110	2:121013169_G_A	rs4849845	2	121013169	G/A	G	A	Common	0.6894	0.3106	0.3106	TRUE	TRUE	+	0.0409393	0.00390847	24.9464	0.000717767	+	0.041525	0.0031585	38.731	intron_variant	MODIFIER	RALB	ENSG00000144118
RBC#	Mature red cell	chr2:111	2:121995638_G_C	rs11689538	2	121995638	G/C	C	G	Common	0.1401	0.1401	0.1401	FALSE	TRUE	+	0.0336856	0.00514792	10.2212	0.000273403	+	0.03437	0.0046059	13.068	intron_variant	MODIFIER	TFCP2L1	ENSG00000115112
HCT	Mature red cell	chr2:111	2:121995638_G_C	rs11689538	2	121995638	G/C	C	G	Common	0.1402	0.1402	0.1402	TRUE	TRUE	+	0.0364855	0.005115	12.008	0.000320934	+	0.035209	0.0047402	12.954	intron_variant	MODIFIER	TFCP2L1	ENSG00000115112
HGB	Mature red cell	chr2:111	2:121995638_G_C	rs11689538	2	121995638	G/C	C	G	Common	0.1402	0.1402	0.1402	FALSE	TRUE	+	0.0347189	0.0051374	10.8544	0.000290609	+	0.033865	0.0047414	12.036	intron_variant	MODIFIER	TFCP2L1	ENSG00000115112
MONO%	Compound white cell	chr2:112	2:127879500_C_CTTG		2	127879500	C/CTTG	CTTG		Common	0.0559	0.0559		TRUE	TRUE	-	-0.0458984	0.00760319	8.80336	0.000222359	-	-0.044183	0.0066921	10.391	intergenic_variant	MODIFIER
MONO#	Myeloid white cell	chr2:113	2:136889208_A_G	rs13022141	2	136889208	A/G	A	A	Common	0.7355	0.2645	0.7355	TRUE	FALSE	-	-0.0482806	0.0040369	32.2389	0.00090695	-	-0.047533	0.0035155	40.909	intergenic_variant	MODIFIER
MONO%	Compound white cell	chr2:113	2:136892165_C_G	rs1818690	2	136892165	C/G	C	C	Common	0.7358	0.2642	0.7358	TRUE	TRUE	-	-0.0487226	0.00403418	32.8571	0.00092296	-	-0.046362	0.0035486	38.263	intergenic_variant	MODIFIER
GRAN%MYELOID	Myeloid white cell	chr2:113	2:136893225_T_G	rs17382303	2	136893225	T/G	G	T	Common	0.2614	0.2614	0.2614	TRUE	FALSE	-	-0.0410686	0.00405942	23.3325	0.000651277	-	-0.040306	0.003623	28.014	intergenic_variant	MODIFIER
MPV	Platelet	chr2:114	2:143831599_A_G	rs74847330	2	143831599	A/G	G	A	Common	0.1263	0.1263	0.1263	FALSE	TRUE	+	0.0404073	0.00544221	12.9471	0.000360342	+	0.036387	0.0043998	15.871	intergenic_variant	MODIFIER
PDW	Platelet	chr2:114	2:143831599_A_G	rs74847330	2	143831599	A/G	G	A	Common	0.1263	0.1263	0.1263	TRUE	TRUE	+	0.0508847	0.00540494	20.3229	0.000571439	+	0.051856	0.0048226	26.232	intergenic_variant	MODIFIER
LYMPH#	Lymphoid white cell	chr2:114	2:143886819_G_A	rs79716587	2	143886819	G/A	A	G	Common	0.1274	0.1274	0.1274	TRUE	FALSE	-	-0.04681	0.00547312	16.9199	0.000487182	-	-0.047374	0.0049478	20.985	intron_variant	MODIFIER	ARHGAP15	ENSG00000075884
WBC#	Compound white cell	chr2:114	2:143886819_G_A	rs79716587	2	143886819	G/A	A	G	Common	0.1275	0.1275	0.1275	FALSE	FALSE	-	-0.0399124	0.00545011	12.616	0.000354422	-	-0.038266	0.0049496	13.97	intron_variant	MODIFIER	ARHGAP15	ENSG00000075884
LYMPH#	Lymphoid white cell	chr2:115	2:144162105_A_G	rs140397066	2	144162105	A/G	G	A	Rare	0.0089	0.0089	0.0089	TRUE	TRUE	-	-0.204765	0.0216987	20.4151	0.000739692	-	-0.21295	0.019622	26.704	intron_variant	MODIFIER	ARHGAP15, AC096558.1, RP11-570L15.2	ENSG00000075884, ENSG00000228655, ENSG00000257640
BASO#	Myeloid white cell	chr2:116	2:145324977_T_C	rs16823866	2	145324977	T/C	C	T	Common	0.1951	0.1951	0.1951	TRUE	TRUE	-	-0.0290227	0.00442726	10.256	0.000264549	-	-0.028739	0.0042425	10.901	intron_variant	MODIFIER	AC010090.1	ENSG00000232606
BASO%GRAN	Myeloid white cell	chr2:117	2:145343426_C_G	rs1559964	2	145343426	C/G	G	C	Common	0.136	0.136	0.136	FALSE	TRUE	-	-0.0341331	0.00518282	10.3445	0.0002738	-	-0.033288	0.0050003	10.553	intergenic_variant	MODIFIER
BASO%	Compound white cell	chr2:117	2:145343426_C_G	rs1559964	2	145343426	C/G	G	C	Common	0.1359	0.1359	0.1359	TRUE	TRUE	-	-0.0356734	0.00513997	11.4078	0.000298884	-	-0.03449	0.0049722	11.395	intergenic_variant	MODIFIER
HCT	Mature red cell	chr2:118	2:145644545_C_T	rs4662402	2	145644545	C/T	C	T	Common	0.7034	0.2966	0.2966	TRUE	TRUE	-	-0.0255857	0.00385577	10.4908	0.000273148	-	-0.025513	0.0035724	12.033	intron_variant	MODIFIER	TEX41	ENSG00000226674
HGB	Mature red cell	chr2:119	2:145783282_G_A	rs2246363	2	145783282	G/A	G	A	Common	0.747	0.253	0.253	TRUE	TRUE	-	-0.0247246	0.00407627	8.88092	0.000231062	-	-0.024782	0.0037614	10.351	intron_variant	MODIFIER	TEX41	ENSG00000226674
BASO#	Myeloid white cell	chr2:120	2:148599290_CA_C	rs70992176	2	148599290	CA/C	C	CA	Common	0.2415	0.2415	0.2415	FALSE	TRUE	+	0.0261087	0.00410785	9.68333	0.000249731	+	0.024715	0.0039373	9.4614	upstream_gene_variant	MODIFIER	ACVR2A	ENSG00000121989
BASO%GRAN	Myeloid white cell	chr2:120	2:148599290_CA_C	rs70992176	2	148599290	CA/C	C	CA	Common	0.2417	0.2417	0.2417	FALSE	TRUE	+	0.0260361	0.00411193	9.61573	0.000248484	+	0.024492	0.0039676	9.1729	upstream_gene_variant	MODIFIER	ACVR2A	ENSG00000121989
BASO%	Compound white cell	chr2:120	2:148599290_CA_C	rs70992176	2	148599290	CA/C	C	CA	Common	0.2415	0.2415	0.2415	TRUE	TRUE	+	0.0262607	0.00407633	9.92915	0.000252648	+	0.024907	0.0039438	9.5688	upstream_gene_variant	MODIFIER	ACVR2A	ENSG00000121989
NEUT%GRAN	Myeloid white cell	chr2:121	2:148687924_GT_G	rs5835176	2	148687924	GT/G	G	GT	Common	0.4553	0.4553	0.4553	TRUE	TRUE	-	-0.0219266	0.00374296	8.32958	0.000238468	-	-0.019856	0.0034328	8.1366	3_prime_UTR_variant	MODIFIER	ACVR2A	ENSG00000121989
MONO%	Compound white cell	chr2:122	2:160505752_T_C	rs4664293	2	160505752	T/C	C	T	Common	0.375	0.375	0.375	TRUE	FALSE	-	-0.036859	0.00367833	22.9074	0.000636836	-	-0.036045	0.0032434	27.956	intergenic_variant	MODIFIER
GRAN%MYELOID	Myeloid white cell	chr2:122	2:160518289_CT_C	rs34435647	2	160518289	CT/C	C	CT	Common	0.3783	0.3783	0.3783	TRUE	TRUE	+	0.038909	0.00369428	25.2121	0.00071211	+	0.038597	0.003299	30.879	intergenic_variant	MODIFIER
NEUT%	Compound white cell	chr2:122	2:160518289_CT_C	rs34435647	2	160518289	CT/C	C	CT	Common	0.3783	0.3783	0.3783	FALSE	TRUE	+	0.0236891	0.00369141	9.85805	0.000263964	+	0.023797	0.0034307	11.395	intergenic_variant	MODIFIER
NEUT#	Myeloid white cell	chr2:122	2:160569276_C_T	rs10173538	2	160569276	C/T	T	C	Common	0.3737	0.3737	0.3737	FALSE	FALSE	+	0.0261558	0.00370262	11.7915	0.000320236	+	0.028229	0.0033999	15.99	intron_variant	MODIFIER	37680	ENSG00000136536
(NEUT+EO)#	Myeloid white cell	chr2:122	2:160569276_C_T	rs10173538	2	160569276	C/T	T	C	Common	0.3737	0.3737	0.3737	FALSE	FALSE	+	0.0252778	0.00370543	11.0463	0.000299098	+	0.027112	0.0034006	14.807	intron_variant	MODIFIER	37680	ENSG00000136536
(BASO+NEUT)#	Myeloid white cell	chr2:122	2:160569276_C_T	rs10173538	2	160569276	C/T	T	C	Common	0.3737	0.3737	0.3737	TRUE	FALSE	+	0.026251	0.00370892	11.8343	0.000322571	+	0.027938	0.0034043	15.641	intron_variant	MODIFIER	37680	ENSG00000136536
GRAN#	Myeloid white cell	chr2:122	2:160569276_C_T	rs10173538	2	160569276	C/T	T	C	Common	0.3737	0.3737	0.3737	FALSE	FALSE	+	0.0253799	0.00371152	11.0957	0.000301519	+	0.027418	0.003405	15.087	intron_variant	MODIFIER	37680	ENSG00000136536
PLT#	Platelet	chr2:123	2:160604541_G_A	rs148440689	2	160604541	G/A	A	G	Low Frequency	0.024	0.024	0.024	TRUE	FALSE	+	0.0978079	0.0118675	15.7699	0.000448166	+	0.07859	0.01047	13.214	missense_variant	MODERATE	37680	ENSG00000136536
PLT#	Platelet	chr2:124	2:160677375_C_G	rs12052715	2	160677375	C/G	C	G	Common	0.7247	0.2753	0.2753	TRUE	TRUE	-	-0.0344166	0.00406916	16.5651	0.000472639	-	-0.031029	0.0035878	17.278	intron_variant	MODIFIER	LY75-CD302, LY75	ENSG00000248672, ENSG00000054219
PCT	Platelet	chr2:125	2:160683524_G_A	rs2955982	2	160683524	G/A	G	A	Common	0.8314	0.1686	0.1686	TRUE	TRUE	-	-0.0476355	0.00487588	21.8181	0.00063615	-	-0.058767	0.0043133	41.521	intron_variant	MODIFIER	LY75-CD302, LY75	ENSG00000248672, ENSG00000054219
MYELOID#	Myeloid white cell	chr2:125	2:160686160_A_ATATTT	rs10674031	2	160686160	A/ATATTT	A		Common	0.8328	0.1672		TRUE	FALSE	-	-0.029005	0.00483703	8.69536	0.00023429	-	-0.03092	0.0044243	11.555	intron_variant	MODIFIER	LY75-CD302, LY75	ENSG00000248672, ENSG00000054219
PCT	Platelet	chr2:123	2:160690656_G_A	rs78446341	2	160690656	G/A	A	G	Low Frequency	0.0234	0.0234	0.0234	TRUE	TRUE	+	0.135177	0.0120665	28.4029	0.000835161	+	0.14123	0.010583	39.877	missense_variant	MODERATE	LY75-CD302, LY75	ENSG00000248672, ENSG00000054219
PCT	Platelet	chr2:126	2:160754947_A_G	rs76840964	2	160754947	A/G	G	A	Common	0.1249	0.1249	0.1249	TRUE	TRUE	-	-0.0345482	0.00552012	9.41066	0.000260917	-	-0.043538	0.0048721	18.391	intron_variant	MODIFIER	LY75, LY75-CD302	ENSG00000054219, ENSG00000248672
LYMPH#	Lymphoid white cell	chr2:127	2:161306828_G_C	rs113678689	2	161306828	G/C	C	G	Common	0.199	0.199	0.199	TRUE	TRUE	-	-0.04354	0.00450598	21.3623	0.000604357	-	-0.043301	0.0040715	25.681	intron_variant	MODIFIER	RBMS1	ENSG00000153250
MONO%	Compound white cell	chr2:128	2:161333128_G_C	rs4664330	2	161333128	G/C	C		Common	0.3146	0.3146		TRUE	TRUE	-	-0.0242195	0.00383907	9.55063	0.000252966	-	-0.02089	0.0033838	9.1742	intron_variant	MODIFIER	RBMS1	ENSG00000153250
WBC#	Compound white cell	chr2:129	2:161336406_C_A	rs10178094	2	161336406	C/A	A	A	Common	0.4675	0.4675	0.5325	TRUE	TRUE	-	-0.0211409	0.00359129	8.40456	0.000222525	-	-0.023049	0.0032613	11.801	intron_variant	MODIFIER	RBMS1	ENSG00000153250
LYMPH%	Compound white cell	chr2:127	2:161340500_C_A	rs7419612	2	161340500	C/A	A	C	Common	0.19	0.19	0.19	TRUE	FALSE	-	-0.0317488	0.00456615	11.4468	0.000310257	-	-0.029962	0.0042399	11.798	intron_variant	MODIFIER	RBMS1	ENSG00000153250
HLSR%	Immature red cell	chr2:130	2:165528624_G_T	rs1128249	2	165528624	G/T	T	T	Common	0.3916	0.3916	0.6084	TRUE	FALSE	-	-0.0227954	0.00365977	9.32744	0.000247603	-	-0.023609	0.0032316	12.557	intron_variant	MODIFIER	COBLL1	ENSG00000082438
HLSR#	Immature red cell	chr2:130	2:165528876_C_T	rs13389219	2	165528876	C/T	T	T	Common	0.3919	0.3919	0.6081	TRUE	TRUE	-	-0.0248596	0.00366064	10.9535	0.000294557	-	-0.026018	0.0032329	15.072	intron_variant	MODIFIER	COBLL1	ENSG00000082438
MCHC	Mature red cell	chr2:131	2:165548569_G_A	rs10490694	2	165548569	G/A	A	G	Common	0.119	0.119	0.119	TRUE	TRUE	-	-0.0322772	0.00533919	8.82652	0.000218446	-	-0.031068	0.0050285	9.1875	intron_variant	MODIFIER	COBLL1	ENSG00000082438
RET#	Immature red cell	chr2:132	2:165552706_A_AAAAAT	rs10649609	2	165552706	A/AAAAAT	AAAAAT		Common	0.3683	0.3683		TRUE	TRUE	-	-0.0285288	0.00373258	13.6739	0.000378713	-	-0.03005	0.0032896	19.179	non_coding_transcript_exon_variant	MODIFIER	COBLL1	ENSG00000082438
RET%	Immature red cell	chr2:132	2:165557318_C_T	rs6712203	2	165557318	C/T	T	T	Common	0.3678	0.3678	0.6322	TRUE	FALSE	-	-0.0261182	0.00375081	11.4785	0.000317236	-	-0.027538	0.0032933	16.206	intron_variant	MODIFIER	COBLL1	ENSG00000082438
RDW	Mature red cell	chr2:133	2:169313518_C_T	rs183034862	2	169313518	C/T	T	C	Low Frequency	0.0228	0.0228	0.0228	TRUE	TRUE	+	0.0958066	0.0127166	13.3078	0.000409015	+	0.096309	0.011373	16.6	intron_variant	MODIFIER	CERS6	ENSG00000172292
NEUT#	Myeloid white cell	chr2:134	2:169707262_AAATTCTCTGG_A	rs139707092	2	169707262	AAATTCTCTGG/A	A		Common	0.3194	0.3194		FALSE	TRUE	+	0.0289504	0.00384885	13.2675	0.000364389	+	0.028508	0.0035343	15.136	intron_variant	MODIFIER	NOSTRIN, SPC25	ENSG00000163072, ENSG00000152253
(NEUT+EO)#	Myeloid white cell	chr2:134	2:169707262_AAATTCTCTGG_A	rs139707092	2	169707262	AAATTCTCTGG/A	A		Common	0.3194	0.3194		FALSE	TRUE	+	0.0296771	0.00385272	13.8761	0.000382914	+	0.028911	0.0035359	15.531	intron_variant	MODIFIER	NOSTRIN, SPC25	ENSG00000163072, ENSG00000152253
(BASO+NEUT)#	Myeloid white cell	chr2:134	2:169707262_AAATTCTCTGG_A	rs139707092	2	169707262	AAATTCTCTGG/A	A		Common	0.3195	0.3195		FALSE	TRUE	+	0.0296512	0.00385543	13.8349	0.000382309	+	0.029198	0.0035391	15.798	intron_variant	MODIFIER	NOSTRIN, SPC25	ENSG00000163072, ENSG00000152253
GRAN#	Myeloid white cell	chr2:134	2:169707262_AAATTCTCTGG_A	rs139707092	2	169707262	AAATTCTCTGG/A	A		Common	0.3195	0.3195		FALSE	TRUE	+	0.03011	0.00385881	14.2184	0.000394232	+	0.029243	0.0035403	15.834	intron_variant	MODIFIER	NOSTRIN, SPC25	ENSG00000163072, ENSG00000152253
MYELOID#	Myeloid white cell	chr2:134	2:169707262_AAATTCTCTGG_A	rs139707092	2	169707262	AAATTCTCTGG/A	A		Common	0.3194	0.3194		TRUE	TRUE	+	0.0321339	0.00386881	16.004	0.000448935	+	0.030998	0.0035375	17.716	intron_variant	MODIFIER	NOSTRIN, SPC25	ENSG00000163072, ENSG00000152253
WBC#	Compound white cell	chr2:134	2:169707262_AAATTCTCTGG_A	rs139707092	2	169707262	AAATTCTCTGG/A	A		Common	0.3194	0.3194		FALSE	TRUE	+	0.0312401	0.00385147	15.3	0.000424308	+	0.030185	0.0034974	17.211	intron_variant	MODIFIER	NOSTRIN, SPC25	ENSG00000163072, ENSG00000152253
MONO#	Myeloid white cell	chr2:134	2:169721381_A_G	rs3931	2	169721381	A/G	G		Common	0.3208	0.3208		TRUE	FALSE	+	0.0284486	0.00381088	13.0797	0.000352682	+	0.028432	0.0033204	16.955	synonymous_variant	LOW	NOSTRIN	ENSG00000163072
MCHC	Mature red cell	chr2:135	2:169893419_G_A	rs2161037	2	169893419	G/A	G	A	Common	0.5439	0.4561	0.4561	TRUE	TRUE	-	-0.0230136	0.00353365	10.1319	0.000262772	-	-0.02162	0.0033274	10.087	intergenic_variant	MODIFIER
PDW	Platelet	chr2:136	2:171892379_A_G	rs2723242	2	171892379	A/G	G	G	Common	0.2401	0.2401	0.7599	TRUE	TRUE	+	0.0259109	0.0042089	9.12782	0.000244988	+	0.025575	0.0037547	11.014	intron_variant	MODIFIER	TLK1	ENSG00000198586
MCV	Mature red cell	chr2:137	2:174219135_G_A	rs920112	2	174219135	G/A	A	G	Common	0.0535	0.0535	0.0535	TRUE	TRUE	+	0.0533572	0.00782416	11.0394	0.000288331	+	0.054953	0.0065567	16.277	intron_variant	MODIFIER	AC092573.2	ENSG00000236391
MCH	Mature red cell	chr2:137	2:174219135_G_A	rs920112	2	174219135	G/A	A	G	Common	0.0535	0.0535	0.0535	FALSE	TRUE	+	0.0457797	0.00784814	8.26456	0.000212251	+	0.048228	0.0065876	12.607	intron_variant	MODIFIER	AC092573.2	ENSG00000236391
HCT	Mature red cell	chr2:138	2:176974104_G_T	rs863678	2	176974104	G/T	G	T	Common	0.6453	0.3547	0.3547	TRUE	TRUE	+	0.0228624	0.00384338	8.56772	0.000239275	+	0.023974	0.0035607	10.778	3_prime_UTR_variant	MODIFIER	HOXD11	ENSG00000128713
WBC#	Compound white cell	chr2:139	2:181907725_A_G	rs6745190	2	181907725	A/G	G	A	Common	0.2755	0.2755	0.2755	TRUE	TRUE	-	-0.0262985	0.00404079	10.1191	0.000276092	-	-0.025334	0.0036696	11.294	intron_variant	MODIFIER	UBE2E3	ENSG00000170035
RBC#	Mature red cell	chr2:140	2:181940642_G_A	rs10191559	2	181940642	G/A	G	A	Common	0.6988	0.3012	0.3012	TRUE	TRUE	+	0.0242673	0.00388952	9.35656	0.000247902	+	0.023592	0.0034791	10.922	intron_variant	MODIFIER	UBE2E3	ENSG00000170035
LYMPH#	Lymphoid white cell	chr2:141	2:182012014_A_C	rs6433895	2	182012014	A/C	C	A	Common	0.3223	0.3223	0.3223	TRUE	TRUE	-	-0.048549	0.00386075	35.538	0.00102965	-	-0.043205	0.003501	34.248	intron_variant	MODIFIER	AC104820.2	ENSG00000234663
NEUT%	Compound white cell	chr2:141	2:182020696_T_C	rs59395276	2	182020696	T/C	C	T	Common	0.3209	0.3209	0.3209	FALSE	FALSE	+	0.0256747	0.00383431	10.6693	0.000287306	+	0.025443	0.0035622	12.036	intron_variant	MODIFIER	AC104820.2	ENSG00000234663
LYMPH%	Compound white cell	chr2:141	2:182020696_T_C	rs59395276	2	182020696	T/C	C	T	Common	0.3209	0.3209	0.3209	TRUE	FALSE	-	-0.0326295	0.00382737	16.817	0.000464038	-	-0.036014	0.0035658	23.249	intron_variant	MODIFIER	AC104820.2	ENSG00000234663
LYMPH%	Compound white cell	chr2:142	2:182149942_C_T	rs13390610	2	182149942	C/T	T	T	Common	0.4244	0.4244	0.5756	TRUE	TRUE	+	0.0247542	0.00362269	11.0804	0.00029938	+	0.028586	0.0033765	16.593	intron_variant	MODIFIER	AC104820.2	ENSG00000234663
LYMPH#	Lymphoid white cell	chr2:143	2:182157839_A_G	rs6760805	2	182157839	A/G	G	A	Common	0.3763	0.3763	0.3763	TRUE	TRUE	+	0.0434413	0.00373016	30.6187	0.000885821	+	0.040338	0.003384	32.019	intron_variant	MODIFIER	AC104820.2	ENSG00000234663
NEUT#	Myeloid white cell	chr2:144	2:182308352_A_G	rs6740847	2	182308352	A/G	A	A	Common	0.5637	0.4363	0.5637	FALSE	FALSE	+	0.0250503	0.00362055	11.3419	0.000308666	+	0.02507	0.003325	13.326	intergenic_variant	MODIFIER
(NEUT+EO)#	Myeloid white cell	chr2:144	2:182308352_A_G	rs6740847	2	182308352	A/G	A	A	Common	0.5638	0.4362	0.5638	FALSE	FALSE	+	0.0259006	0.00362371	12.0538	0.00032996	+	0.025765	0.003326	14.023	intergenic_variant	MODIFIER
(BASO+NEUT)#	Myeloid white cell	chr2:144	2:182308352_A_G	rs6740847	2	182308352	A/G	A	A	Common	0.5637	0.4363	0.5637	FALSE	FALSE	+	0.0250549	0.00362665	11.3101	0.000308779	+	0.024889	0.0033293	13.113	intergenic_variant	MODIFIER
GRAN#	Myeloid white cell	chr2:144	2:182308352_A_G	rs6740847	2	182308352	A/G	A	A	Common	0.5637	0.4363	0.5637	FALSE	FALSE	+	0.0258431	0.00362949	11.9679	0.000328513	+	0.025748	0.0033302	13.971	intergenic_variant	MODIFIER
MYELOID#	Myeloid white cell	chr2:144	2:182308352_A_G	rs6740847	2	182308352	A/G	A	A	Common	0.5637	0.4363	0.5637	TRUE	FALSE	+	0.0396242	0.00363856	26.891	0.000772296	+	0.03959	0.0033274	31.904	intergenic_variant	MODIFIER
WBC#	Compound white cell	chr2:144	2:182308352_A_G	rs6740847	2	182308352	A/G	A	A	Common	0.5634	0.4366	0.5634	FALSE	FALSE	+	0.0374791	0.00362215	24.3656	0.00069105	+	0.036896	0.0032899	28.453	intergenic_variant	MODIFIER
LYMPH%	Compound white cell	chr2:144	2:182323766_G_A	rs1375493	2	182323766	G/A	G	G	Common	0.5564	0.4436	0.5564	TRUE	FALSE	-	-0.0231547	0.00359114	9.94487	0.000264659	-	-0.026176	0.0033469	14.278	non_coding_transcript_exon_variant	MODIFIER	ITGA4	ENSG00000115232
MONO#	Myeloid white cell	chr2:144	2:182324186_CTT_C	rs10562650	2	182324186	CTT/C	CTT		Common	0.5556	0.4444		TRUE	TRUE	+	0.128885	0.00359853	280.205	0.00820296	+	0.12747	0.0031366	358.62	intron_variant	MODIFIER	ITGA4	ENSG00000115232
GRAN%MYELOID	Myeloid white cell	chr2:144	2:182324186_CTT_C	rs10562650	2	182324186	CTT/C	CTT		Common	0.5557	0.4443		FALSE	TRUE	-	-0.0944223	0.00360175	150.755	0.00440246	-	-0.094348	0.0032168	187.89	intron_variant	MODIFIER	ITGA4	ENSG00000115232
MONO%	Compound white cell	chr2:144	2:182324186_CTT_C	rs10562650	2	182324186	CTT/C	CTT		Common	0.5555	0.4445		FALSE	TRUE	+	0.11439	0.00359095	221.95	0.00646189	+	0.11451	0.0031604	285.65	intron_variant	MODIFIER	ITGA4	ENSG00000115232
MONO#	Myeloid white cell	chr2:145	2:182373429_AAAAT_A	rs148495678	2	182373429	AAAAT/A	A		Common	0.3236	0.3236		TRUE	FALSE	+	0.0240463	0.00383271	9.45351	0.000253128	+	0.020984	0.0033406	9.4739	intron_variant	MODIFIER	ITGA4	ENSG00000115232
IRF	Immature red cell	chr2:145	2:182395345_G_A	rs1143676	2	182395345	G/A	G	A	Common	0.6689	0.3311	0.3311	TRUE	TRUE	-	-0.0440568	0.00376858	30.8464	0.000859759	-	-0.043984	0.0034399	36.693	missense_variant	MODERATE	ITGA4	ENSG00000115232
HLSR#	Immature red cell	chr2:145	2:182396032_T_G	rs6433921	2	182396032	T/G	T	G	Common	0.6699	0.3301	0.3301	FALSE	FALSE	-	-0.0273148	0.00382951	12.0069	0.000329975	-	-0.026604	0.0033824	14.432	intron_variant	MODIFIER	ITGA4	ENSG00000115232
HLSR%	Immature red cell	chr2:145	2:182396032_T_G	rs6433921	2	182396032	T/G	T	G	Common	0.6699	0.3301	0.3301	TRUE	FALSE	-	-0.0278567	0.00382935	12.4588	0.000343198	-	-0.027289	0.0033815	15.151	intron_variant	MODIFIER	ITGA4	ENSG00000115232
RBC#	Mature red cell	chr2:146	2:190432985_C_T	rs112257498	2	190432985	C/T	C	C	Common	0.6135	0.3865	0.6135	FALSE	TRUE	+	0.0213889	0.00367432	8.23333	0.000216956	+	0.021281	0.0032863	10.024	intron_variant	MODIFIER	SLC40A1	ENSG00000138449
MCH	Mature red cell	chr2:146	2:190432985_C_T	rs112257498	2	190432985	C/T	C	C	Common	0.6134	0.3866	0.6134	TRUE	TRUE	-	-0.0223358	0.00365836	8.98916	0.000236614	-	-0.021372	0.0030708	11.466	intron_variant	MODIFIER	SLC40A1	ENSG00000138449
MCHC	Mature red cell	chr2:147	2:190441317_A_G	rs2882877	2	190441317	A/G	G	G	Common	0.3465	0.3465	0.6535	TRUE	TRUE	+	0.0209684	0.00362964	8.11891	0.000199117	+	0.020349	0.0034176	8.5824	intron_variant	MODIFIER	SLC40A1	ENSG00000138449
MPV	Platelet	chr2:148	2:191728044_G_A	rs11893307	2	191728044	G/A	A	G	Common	0.2598	0.2598	0.2598	TRUE	TRUE	-	-0.025856	0.00411334	9.4868	0.000257123	-	-0.024743	0.0033244	13.004	intergenic_variant	MODIFIER
RET#	Immature red cell	chr2:149	2:191737464_T_C	rs4853525	2	191737464	T/C	C	C	Common	0.3682	0.3682	0.6318	FALSE	TRUE	-	-0.0230214	0.00372687	9.18527	0.000246579	-	-0.022901	0.0032838	11.51	intergenic_variant	MODIFIER
RET%	Immature red cell	chr2:149	2:191737464_T_C	rs4853525	2	191737464	T/C	C	C	Common	0.3682	0.3682	0.6318	FALSE	TRUE	-	-0.0225727	0.00372484	8.86621	0.000237061	-	-0.022391	0.0032697	11.124	intergenic_variant	MODIFIER
HLSR#	Immature red cell	chr2:149	2:191737464_T_C	rs4853525	2	191737464	T/C	C	C	Common	0.3682	0.3682	0.6318	TRUE	TRUE	-	-0.026048	0.0037204	11.5962	0.000315677	-	-0.026559	0.0032848	15.206	intergenic_variant	MODIFIER
HLSR%	Immature red cell	chr2:149	2:191737464_T_C	rs4853525	2	191737464	T/C	C	C	Common	0.3682	0.3682	0.6318	FALSE	TRUE	-	-0.0253807	0.00372048	11.0465	0.00029971	-	-0.025895	0.0032842	14.499	intergenic_variant	MODIFIER
IRF	Immature red cell	chr2:149	2:191741197_C_A	rs11687659	2	191741197	C/A	A	A	Common	0.3445	0.3445	0.6555	TRUE	FALSE	-	-0.0245679	0.00373932	10.2987	0.000272601	-	-0.024422	0.0034123	12.082	upstream_gene_variant	MODIFIER	GLS	ENSG00000115419
NEUT%GRAN	Myeloid white cell	chr2:150	2:191856426_TG_T	rs60976990	2	191856426	TG/T	T		Common	0.0725	0.0725		TRUE	TRUE	+	0.0453731	0.00759103	8.64396	0.000276872	+	0.043407	0.0069652	9.3359	intron_variant	MODIFIER	STAT1	ENSG00000115415
PLT#	Platelet	chr2:151	2:192696255_A_G	rs7585866	2	192696255	A/G	G	A	Common	0.3532	0.3532	0.3532	FALSE	TRUE	+	0.023368	0.00382508	8.99931	0.000249496	+	0.02351	0.003288	12.06	downstream_gene_variant	MODIFIER	SDPR	ENSG00000168497
MPV	Platelet	chr2:151	2:192696255_A_G	rs7585866	2	192696255	A/G	G	A	Common	0.3534	0.3534	0.3534	TRUE	TRUE	-	-0.0448471	0.00379198	31.5471	0.00091918	-	-0.047866	0.0030647	54.226	downstream_gene_variant	MODIFIER	SDPR	ENSG00000168497
LYMPH#	Lymphoid white cell	chr2:152	2:202124502_G_T	rs6735656	2	202124502	G/T	G	T	Common	0.746	0.254	0.254	TRUE	TRUE	+	0.037288	0.00412989	18.7605	0.000526914	+	0.037609	0.0037309	23.164	intron_variant	MODIFIER	CASP8	ENSG00000064012
NEUT%	Compound white cell	chr2:153	2:202153078_T_G	rs1035142	2	202153078	T/G	T	G	Common	0.6394	0.3606	0.3606	TRUE	TRUE	-	-0.0253818	0.00370432	11.1376	0.00029708	-	-0.024282	0.0034415	11.764	3_prime_UTR_variant	MODIFIER	ALS2CR12	ENSG00000155749
LYMPH%	Compound white cell	chr2:152	2:202153920_A_G	rs6743068	2	202153920	A/G	A	G	Common	0.7307	0.2693	0.2693	TRUE	FALSE	+	0.0284983	0.00400989	11.9259	0.000319627	+	0.027652	0.0037236	12.95	intron_variant	MODIFIER	ALS2CR12	ENSG00000155749
PCT	Platelet	chr2:153	2:202169132_T_C	rs6712091	2	202169132	T/C	T	C	Common	0.6432	0.3568	0.3568	TRUE	FALSE	+	0.023083	0.00380809	8.87032	0.00024456	+	0.022007	0.0033299	10.411	intron_variant	MODIFIER	ALS2CR12	ENSG00000155749
RET%	Immature red cell	chr2:154	2:206945075_G_C	rs10170266	2	206945075	G/C	G	C	Common	0.63	0.37	0.37	TRUE	TRUE	-	-0.0214578	0.00372066	8.0937	0.000214656	-	-0.021693	0.0032669	10.503	intron_variant	MODIFIER	INO80D	ENSG00000114933
RBC#	Mature red cell	chr2:155	2:207999713_G_A	rs7583880	2	207999713	G/A	G	A	Common	0.6915	0.3085	0.3085	TRUE	FALSE	-	-0.02248	0.00387171	8.19451	0.00021561	-	-0.021809	0.0034621	9.5233	intron_variant	MODIFIER	KLF7	ENSG00000118263
HCT	Mature red cell	chr2:155	2:208003579_A_T	rs768090	2	208003579	A/T	A	T	Common	0.68	0.32	0.32	TRUE	TRUE	-	-0.0250317	0.00380506	10.3232	0.00027269	-	-0.025353	0.0035247	12.196	intron_variant	MODIFIER	KLF7	ENSG00000118263
HGB	Mature red cell	chr2:155	2:208003579_A_T	rs768090	2	208003579	A/T	A	T	Common	0.68	0.32	0.32	FALSE	TRUE	-	-0.0247493	0.00382248	10.0222	0.000266573	-	-0.024922	0.0035262	11.802	intron_variant	MODIFIER	KLF7	ENSG00000118263
PLT#	Platelet	chr2:156	2:211540507_C_A	rs1047891	2	211540507	C/A	A	C	Common	0.3159	0.3159	0.3159	TRUE	TRUE	-	-0.0341663	0.00390751	17.6469	0.00050454	-	-0.032274	0.0033591	21.125	missense_variant	MODERATE	CPS1	ENSG00000021826	not_specified	255
MPV	Platelet	chr2:156	2:211540507_C_A	rs1047891	2	211540507	C/A	A	C	Common	0.3158	0.3158	0.3158	FALSE	TRUE	+	0.0289995	0.00387518	13.1402	0.000363419	+	0.030466	0.0031328	21.62	missense_variant	MODERATE	CPS1	ENSG00000021826	not_specified	255
MCV	Mature red cell	chr2:156	2:211540507_C_A	rs1047891	2	211540507	C/A	A	C	Common	0.3168	0.3168	0.3168	FALSE	TRUE	+	0.0242448	0.00377875	9.8544	0.000254448	+	0.022613	0.0031675	12.025	missense_variant	MODERATE	CPS1	ENSG00000021826	not_specified	255
MCH	Mature red cell	chr2:156	2:211540507_C_A	rs1047891	2	211540507	C/A	A	C	Common	0.3168	0.3168	0.3168	FALSE	TRUE	+	0.0243893	0.00379005	9.90866	0.00025749	+	0.023502	0.0031821	12.818	missense_variant	MODERATE	CPS1	ENSG00000021826	not_specified	255
PCT	Platelet	chr2:156	2:211543055_T_C	rs715	2	211543055	T/C	C	T	Common	0.3126	0.3126	0.3126	FALSE	FALSE	-	-0.0241004	0.00396488	8.91597	0.000249618	-	-0.021967	0.0034688	9.6177	3_prime_UTR_variant	MODIFIER	CPS1	ENSG00000021826
EO%GRAN	Myeloid white cell	chr2:156	2:211543055_T_C	rs715	2	211543055	T/C	C	T	Common	0.3134	0.3134	0.3134	FALSE	FALSE	+	0.0230721	0.0038758	8.57925	0.00022909	+	0.022698	0.0035411	9.8356	3_prime_UTR_variant	MODIFIER	CPS1	ENSG00000021826
EO%	Compound white cell	chr2:156	2:211543055_T_C	rs715	2	211543055	T/C	C	T	Common	0.3136	0.3136	0.3136	TRUE	FALSE	+	0.0242098	0.0038584	9.45516	0.000252328	+	0.023458	0.00351	10.63	3_prime_UTR_variant	MODIFIER	CPS1	ENSG00000021826
BASO#	Myeloid white cell	chr2:157	2:213722994_C_A	rs75497452	2	213722994	C/A	A	C	Common	0.094	0.094	0.094	FALSE	TRUE	+	0.0377318	0.00604228	9.37181	0.000242494	+	0.037196	0.005793	9.8671	intron_variant	MODIFIER	AC079610.1	ENSG00000273118
BASO%GRAN	Myeloid white cell	chr2:157	2:213722994_C_A	rs75497452	2	213722994	C/A	A	C	Common	0.094	0.094	0.094	FALSE	TRUE	+	0.0356029	0.00604883	8.40247	0.000215902	+	0.035219	0.0058371	8.7943	intron_variant	MODIFIER	AC079610.1	ENSG00000273118
BASO%	Compound white cell	chr2:157	2:213722994_C_A	rs75497452	2	213722994	C/A	A	C	Common	0.094	0.094	0.094	TRUE	TRUE	+	0.038861	0.00599702	10.0376	0.000257225	+	0.037839	0.0058031	10.153	intron_variant	MODIFIER	AC079610.1	ENSG00000273118
EO#	Myeloid white cell	chr2:158	2:213824045_A_G	rs12619285	2	213824045	A/G	G	A	Common	0.265	0.265	0.265	TRUE	TRUE	-	-0.0618602	0.00403855	52.2332	0.00149069	-	-0.063837	0.0036556	67.501	intron_variant	MODIFIER	AC079610.1	ENSG00000273118
NEUT%GRAN	Myeloid white cell	chr2:158	2:213826151_T_A	rs10189498	2	213826151	T/A	A	T	Common	0.2642	0.2642	0.2642	TRUE	FALSE	+	0.0550717	0.00406499	41.088	0.00117918	+	0.0557	0.00373	49.666	intron_variant	MODIFIER	AC079610.1	ENSG00000273118
(EO+BASO)#	Myeloid white cell	chr2:158	2:213827186_G_A	rs6723724	2	213827186	G/A	A	G	Common	0.2642	0.2642	0.2642	TRUE	FALSE	-	-0.060023	0.00405482	48.8529	0.00140074	-	-0.062227	0.0036826	63.278	intron_variant	MODIFIER	AC079610.1	ENSG00000273118
EO%GRAN	Myeloid white cell	chr2:158	2:213830187_T_G	rs6750754	2	213830187	T/G	G	T	Common	0.2643	0.2643	0.2643	FALSE	FALSE	-	-0.0579508	0.00406604	45.3633	0.00130601	-	-0.058981	0.0037152	55.989	intron_variant	MODIFIER	AC079610.1	ENSG00000273118
EO%	Compound white cell	chr2:158	2:213830187_T_G	rs6750754	2	213830187	T/G	G	T	Common	0.2643	0.2643	0.2643	TRUE	FALSE	-	-0.0607743	0.00404766	50.2302	0.00143637	-	-0.062564	0.0036825	63.956	intron_variant	MODIFIER	AC079610.1	ENSG00000273118
EO#	Myeloid white cell	chr2:159	2:213898232_A_G	rs1586068	2	213898232	A/G	A	A	Common	0.9174	0.0826	0.9174	TRUE	TRUE	-	-0.0517353	0.00652305	14.6633	0.000405642	-	-0.049483	0.0059052	16.271	intron_variant	MODIFIER	IKZF2	ENSG00000030419
(EO+BASO)#	Myeloid white cell	chr2:159	2:213898232_A_G	rs1586068	2	213898232	A/G	A	A	Common	0.9174	0.0826	0.9174	FALSE	TRUE	-	-0.0464435	0.00653174	11.9367	0.000326902	-	-0.045289	0.0059326	13.64	intron_variant	MODIFIER	IKZF2	ENSG00000030419
NEUT%GRAN	Myeloid white cell	chr2:159	2:213898232_A_G	rs1586068	2	213898232	A/G	A	A	Common	0.9174	0.0826	0.9174	FALSE	TRUE	+	0.0420945	0.00654888	9.88768	0.000268546	+	0.041507	0.0060097	11.303	intron_variant	MODIFIER	IKZF2	ENSG00000030419
EO%GRAN	Myeloid white cell	chr2:159	2:213898232_A_G	rs1586068	2	213898232	A/G	A	A	Common	0.9174	0.0826	0.9174	FALSE	TRUE	-	-0.0482144	0.0065475	12.7477	0.000352307	-	-0.046935	0.005983	14.36	intron_variant	MODIFIER	IKZF2	ENSG00000030419
EO%	Compound white cell	chr2:159	2:213898232_A_G	rs1586068	2	213898232	A/G	A	A	Common	0.9174	0.0826	0.9174	FALSE	TRUE	-	-0.0498041	0.00651846	13.6647	0.000375924	-	-0.048722	0.0059308	15.67	intron_variant	MODIFIER	IKZF2	ENSG00000030419
IRF	Immature red cell	chr2:160	2:218683154_A_G	rs2571445	2	218683154	A/G	A	G	Common	0.6054	0.3946	0.3946	TRUE	TRUE	+	0.0413078	0.0036299	29.2784	0.000815254	+	0.040139	0.0033121	33.064	missense_variant	MODERATE	TNS1	ENSG00000079308
HLSR#	Immature red cell	chr2:160	2:218683154_A_G	rs2571445	2	218683154	A/G	A	G	Common	0.6054	0.3946	0.3946	FALSE	TRUE	+	0.0320477	0.00366489	17.6498	0.000490707	+	0.030308	0.0032362	20.115	missense_variant	MODERATE	TNS1	ENSG00000079308
HLSR%	Immature red cell	chr2:160	2:218683154_A_G	rs2571445	2	218683154	A/G	A	G	Common	0.6054	0.3946	0.3946	FALSE	TRUE	+	0.031399	0.00366491	16.9756	0.000471045	+	0.028623	0.0032356	18.039	missense_variant	MODERATE	TNS1	ENSG00000079308
BASO#	Myeloid white cell	chr2:161	2:218902327_T_C	rs144670711	2	218902327	T/C	C	T	Rare	0.0046	0.0046	0.0046	TRUE	TRUE	-	-0.170245	0.0277064	9.09607	0.000265421	-	-0.15446	0.026565	8.2155	intron_variant	MODIFIER	RUFY4	ENSG00000188282
NEUT#	Myeloid white cell	chr2:162	2:218999982_G_A	rs55799208	2	218999982	G/A	A	G	Rare	0.0029	0.0029	0.0029	FALSE	TRUE	-	-0.486425	0.0358645	41.1772	0.00136835	-	-0.48194	0.03301	47.522	missense_variant	MODERATE	CXCR2	ENSG00000180871
(NEUT+EO)#	Myeloid white cell	chr2:162	2:218999982_G_A	rs55799208	2	218999982	G/A	A	G	Rare	0.0029	0.0029	0.0029	FALSE	TRUE	-	-0.484519	0.0358847	40.8181	0.00135765	-	-0.47834	0.033009	46.832	missense_variant	MODERATE	CXCR2	ENSG00000180871
(BASO+NEUT)#	Myeloid white cell	chr2:162	2:218999982_G_A	rs55799208	2	218999982	G/A	A	G	Rare	0.0029	0.0029	0.0029	TRUE	TRUE	-	-0.488384	0.0358892	41.4457	0.0013794	-	-0.48472	0.033021	48.029	missense_variant	MODERATE	CXCR2	ENSG00000180871
GRAN#	Myeloid white cell	chr2:162	2:218999982_G_A	rs55799208	2	218999982	G/A	A	G	Rare	0.0029	0.0029	0.0029	FALSE	TRUE	-	-0.486358	0.0359063	41.0728	0.00136798	-	-0.48197	0.033019	47.503	missense_variant	MODERATE	CXCR2	ENSG00000180871
MYELOID#	Myeloid white cell	chr2:162	2:218999982_G_A	rs55799208	2	218999982	G/A	A	G	Rare	0.0029	0.0029	0.0029	FALSE	TRUE	-	-0.47803	0.0360144	39.4806	0.00132153	-	-0.47706	0.033007	46.593	missense_variant	MODERATE	CXCR2	ENSG00000180871
GRAN%MYELOID	Myeloid white cell	chr2:162	2:218999982_G_A	rs55799208	2	218999982	G/A	A	G	Rare	0.0029	0.0029	0.0029	FALSE	TRUE	-	-0.332709	0.0357056	19.9266	0.000640171	-	-0.33586	0.031904	25.181	missense_variant	MODERATE	CXCR2	ENSG00000180871
WBC#	Compound white cell	chr2:162	2:218999982_G_A	rs55799208	2	218999982	G/A	A	G	Rare	0.0029	0.0029	0.0029	FALSE	TRUE	-	-0.42245	0.0358993	31.2418	0.00103209	-	-0.42706	0.032671	38.302	missense_variant	MODERATE	CXCR2	ENSG00000180871
MONO%	Compound white cell	chr2:162	2:218999982_G_A	rs55799208	2	218999982	G/A	A	G	Rare	0.0029	0.0029	0.0029	FALSE	TRUE	+	0.234369	0.0356571	10.3067	0.000317664	+	0.23468	0.031393	13.112	missense_variant	MODERATE	CXCR2	ENSG00000180871
NEUT%	Compound white cell	chr2:162	2:218999982_G_A	rs55799208	2	218999982	G/A	A	G	Rare	0.0029	0.0029	0.0029	FALSE	TRUE	-	-0.371027	0.0357042	24.5678	0.000796119	-	-0.36872	0.033209	27.907	missense_variant	MODERATE	CXCR2	ENSG00000180871
LYMPH%	Compound white cell	chr2:162	2:218999982_G_A	rs55799208	2	218999982	G/A	A	G	Rare	0.0029	0.0029	0.0029	FALSE	TRUE	+	0.328753	0.0356613	19.5221	0.000625039	+	0.32793	0.03315	22.342	missense_variant	MODERATE	CXCR2	ENSG00000180871
NEUT#	Myeloid white cell	chr2:163	2:219020958_C_T	rs114050631	2	219020958	C/T	T	C	Low Frequency	0.0106	0.0106	0.0106	FALSE	TRUE	-	-0.167412	0.0194245	17.169	0.000587871	-	-0.15893	0.017911	18.144	intergenic_variant	MODIFIER
(NEUT+EO)#	Myeloid white cell	chr2:163	2:219020958_C_T	rs114050631	2	219020958	C/T	T	C	Low Frequency	0.0106	0.0106	0.0106	FALSE	TRUE	-	-0.164513	0.0194289	16.6005	0.000567683	-	-0.15561	0.017906	17.44	intergenic_variant	MODIFIER
(BASO+NEUT)#	Myeloid white cell	chr2:163	2:219020958_C_T	rs114050631	2	219020958	C/T	T	C	Low Frequency	0.0106	0.0106	0.0106	TRUE	TRUE	-	-0.168525	0.0194678	17.3134	0.000595716	-	-0.15918	0.017945	18.133	intergenic_variant	MODIFIER
GRAN#	Myeloid white cell	chr2:163	2:219020958_C_T	rs114050631	2	219020958	C/T	T	C	Low Frequency	0.0106	0.0106	0.0106	FALSE	TRUE	-	-0.165316	0.0194737	16.6818	0.000573244	-	-0.15628	0.017942	17.514	intergenic_variant	MODIFIER
MYELOID#	Myeloid white cell	chr2:163	2:219020958_C_T	rs114050631	2	219020958	C/T	T	C	Low Frequency	0.0106	0.0106	0.0106	FALSE	TRUE	-	-0.158056	0.0195035	15.2741	0.000523996	-	-0.14366	0.017909	14.978	intergenic_variant	MODIFIER
GRAN%MYELOID	Myeloid white cell	chr2:163	2:219020958_C_T	rs114050631	2	219020958	C/T	T	C	Low Frequency	0.0106	0.0106	0.0106	FALSE	TRUE	-	-0.14497	0.019361	13.1544	0.000440821	-	-0.15733	0.017297	19.025	intergenic_variant	MODIFIER
WBC#	Compound white cell	chr2:163	2:219020958_C_T	rs114050631	2	219020958	C/T	T	C	Low Frequency	0.0107	0.0107	0.0107	FALSE	TRUE	-	-0.141171	0.019411	12.4531	0.000421924	-	-0.13355	0.0177	13.343	intergenic_variant	MODIFIER
MONO%	Compound white cell	chr2:163	2:219020958_C_T	rs114050631	2	219020958	C/T	T	C	Low Frequency	0.0106	0.0106	0.0106	FALSE	TRUE	+	0.118952	0.0193082	9.14017	0.000296793	+	0.13343	0.016996	14.381	intergenic_variant	MODIFIER
NEUT%	Compound white cell	chr2:163	2:219020958_C_T	rs114050631	2	219020958	C/T	T	C	Low Frequency	0.0106	0.0106	0.0106	FALSE	TRUE	-	-0.138578	0.0193648	12.0811	0.000402804	-	-0.13747	0.018007	13.643	intergenic_variant	MODIFIER
LYMPH%	Compound white cell	chr2:163	2:219020958_C_T	rs114050631	2	219020958	C/T	T	C	Low Frequency	0.0106	0.0106	0.0106	FALSE	TRUE	+	0.116977	0.0193334	8.84045	0.000287018	+	0.11234	0.017967	9.3934	intergenic_variant	MODIFIER
PLT#	Platelet	chr2:164	2:219093934_G_A	rs17572109	2	219093934	G/A	A	G	Common	0.2317	0.2317	0.2317	FALSE	TRUE	+	0.0387835	0.00437354	18.127	0.000535526	+	0.037418	0.0037591	22.609	non_coding_transcript_exon_variant	MODIFIER	ARPC2	ENSG00000163466
MPV	Platelet	chr2:164	2:219093934_G_A	rs17572109	2	219093934	G/A	A	G	Common	0.2319	0.2319	0.2319	FALSE	TRUE	-	-0.0340207	0.00433536	14.3713	0.00041232	-	-0.032445	0.0035035	19.688	non_coding_transcript_exon_variant	MODIFIER	ARPC2	ENSG00000163466
PDW	Platelet	chr2:164	2:219093934_G_A	rs17572109	2	219093934	G/A	A	G	Common	0.2319	0.2319	0.2319	TRUE	TRUE	-	-0.045323	0.00430533	25.1888	0.000731788	-	-0.042407	0.0038418	27.592	non_coding_transcript_exon_variant	MODIFIER	ARPC2	ENSG00000163466
PCT	Platelet	chr2:165	2:219138170_T_G	rs10716631	2	219138170	T/G	T	T	Common	0.5411	0.4589	0.5411	FALSE	FALSE	-	-0.0235619	0.00381141	9.19848	0.000275706	-	-0.025307	0.003332	13.51	intron_variant	MODIFIER	PNKD	ENSG00000127838
HLSR%	Immature red cell	chr2:165	2:219138170_T_G	rs10716631	2	219138170	T/G	T	T	Common	0.5415	0.4585	0.5415	TRUE	FALSE	-	-0.0314017	0.00373533	16.3749	0.000489637	-	-0.032167	0.0032968	21.759	intron_variant	MODIFIER	PNKD	ENSG00000127838
RET#	Immature red cell	chr2:165	2:219138940_C_T	rs4791	2	219138940	C/T	C	C	Common	0.5628	0.4372	0.5628	FALSE	TRUE	-	-0.0297842	0.0036097	15.8045	0.000436553	-	-0.032438	0.0031829	23.657	3_prime_UTR_variant	MODIFIER	TMBIM1	ENSG00000135926
RET%	Immature red cell	chr2:165	2:219138940_C_T	rs4791	2	219138940	C/T	C	C	Common	0.5628	0.4372	0.5628	TRUE	TRUE	-	-0.031431	0.00360781	17.5247	0.000486161	-	-0.034363	0.0031679	26.678	3_prime_UTR_variant	MODIFIER	TMBIM1	ENSG00000135926
HLSR#	Immature red cell	chr2:165	2:219138940_C_T	rs4791	2	219138940	C/T	C	C	Common	0.5628	0.4372	0.5628	FALSE	TRUE	-	-0.0289765	0.00360342	15.0515	0.000413196	-	-0.031699	0.0031839	22.619	3_prime_UTR_variant	MODIFIER	TMBIM1	ENSG00000135926
RDW	Mature red cell	chr2:165	2:219141458_C_G	rs4674280	2	219141458	C/G	G	G	Common	0.4353	0.4353	0.5647	TRUE	FALSE	-	-0.0262297	0.00356025	12.7595	0.00033824	-	-0.023283	0.0031824	12.592	intron_variant	MODIFIER	TMBIM1, PNKD	ENSG00000135926, ENSG00000127838
NEUT#	Myeloid white cell	chr2:165	2:219162720_C_CA	rs145013566	2	219162720	C/CA	C		Common	0.5243	0.4757		FALSE	FALSE	+	0.0250708	0.00370228	10.8953	0.000313529	+	0.024234	0.0034161	11.883	intron_variant	MODIFIER	PNKD	ENSG00000127838
(NEUT+EO)#	Myeloid white cell	chr2:165	2:219162720_C_CA	rs145013566	2	219162720	C/CA	C		Common	0.5243	0.4757		FALSE	FALSE	+	0.0240061	0.00370585	10.0314	0.000287465	+	0.022699	0.0034176	10.508	intron_variant	MODIFIER	PNKD	ENSG00000127838
(BASO+NEUT)#	Myeloid white cell	chr2:165	2:219162720_C_CA	rs145013566	2	219162720	C/CA	C		Common	0.5243	0.4757		FALSE	FALSE	+	0.0252374	0.00370873	10.995	0.00031771	+	0.024267	0.0034208	11.884	intron_variant	MODIFIER	PNKD	ENSG00000127838
GRAN#	Myeloid white cell	chr2:165	2:219162720_C_CA	rs145013566	2	219162720	C/CA	C		Common	0.5244	0.4756		FALSE	FALSE	+	0.024268	0.00371187	10.205	0.000293767	+	0.022953	0.0034221	10.702	intron_variant	MODIFIER	PNKD	ENSG00000127838
MYELOID#	Myeloid white cell	chr2:165	2:219162720_C_CA	rs145013566	2	219162720	C/CA	C		Common	0.5244	0.4756		TRUE	FALSE	+	0.026267	0.00372123	11.7745	0.000344156	+	0.02444	0.0034194	12.052	intron_variant	MODIFIER	PNKD	ENSG00000127838
WBC#	Compound white cell	chr2:165	2:219162720_C_CA	rs145013566	2	219162720	C/CA	C		Common	0.5243	0.4757		FALSE	FALSE	+	0.0235202	0.00370468	9.66346	0.000275946	+	0.022455	0.0033808	10.508	intron_variant	MODIFIER	PNKD	ENSG00000127838
MONO#	Myeloid white cell	chr2:166	2:219187901_C_T	rs1870125	2	219187901	C/T	C	C	Common	0.591	0.409	0.591	TRUE	TRUE	+	0.0300396	0.00361791	15.9935	0.000436244	+	0.027045	0.0031556	16.984	5_prime_UTR_variant	MODIFIER	PNKD	ENSG00000127838
MCHC	Mature red cell	chr2:167	2:219272294_G_T	rs921968	2	219272294	G/T	G	G	Common	0.5868	0.4132	0.5868	TRUE	TRUE	-	-0.0243182	0.00350979	11.3719	0.000286777	-	-0.024065	0.003305	12.479	downstream_gene_variant	MODIFIER	CTDSP1, MIR26B	ENSG00000144579, ENSG00000199121
RBC#	Mature red cell	chr2:168	2:219279097_A_G	rs7607369	2	219279097	A/G	A	A	Common	0.5673	0.4327	0.5673	TRUE	TRUE	+	0.0333428	0.00357776	19.9322	0.000545801	+	0.033058	0.003201	24.267	upstream_gene_variant	MODIFIER	VIL1	ENSG00000127831
HCT	Mature red cell	chr2:168	2:219557738_G_A	rs2303566	2	219557738	G/A	A	A	Common	0.4468	0.4468	0.5532	TRUE	FALSE	-	-0.0305862	0.00354475	17.2068	0.000462462	-	-0.030662	0.0032848	19.989	intron_variant	MODIFIER	STK36	ENSG00000163482
HGB	Mature red cell	chr2:168	2:219557738_G_A	rs2303566	2	219557738	G/A	A	A	Common	0.4469	0.4469	0.5531	FALSE	FALSE	-	-0.0239305	0.0035608	10.7422	0.000283105	-	-0.023881	0.0032861	12.434	intron_variant	MODIFIER	STK36	ENSG00000163482
RET#	Immature red cell	chr2:169	2:219675067_G_T	rs6709815	2	219675067	G/T	G	G	Common	0.5247	0.4753	0.5247	TRUE	TRUE	-	-0.0264096	0.00371761	11.9163	0.000347883	-	-0.02387	0.0032865	12.42	intron_variant	MODIFIER	CYP27A1	ENSG00000135929
HLSR#	Immature red cell	chr2:169	2:219675067_G_T	rs6709815	2	219675067	G/T	G	G	Common	0.5246	0.4754	0.5246	FALSE	TRUE	-	-0.025274	0.00371141	11.0099	0.000318614	-	-0.024513	0.0032873	13.05	intron_variant	MODIFIER	CYP27A1	ENSG00000135929
MONO#	Myeloid white cell	chr2:170	2:220052329_T_C	rs62191825	2	220052329	T/C	T	T	Common	0.5884	0.4116	0.5884	TRUE	TRUE	+	0.0247397	0.00376953	10.2781	0.00029646	+	0.020985	0.0032873	9.7605	downstream_gene_variant	MODIFIER	FAM134A	ENSG00000144567
RET#	Immature red cell	chr2:171	2:220081416_G_A	rs57467915	2	220081416	G/A	A	G	Low Frequency	0.015	0.015	0.015	TRUE	TRUE	+	0.141268	0.0147844	20.909	0.000589718	+	0.13535	0.013071	24.394	missense_variant	MODERATE	ABCB6	ENSG00000115657	not_provided	2
RET%	Immature red cell	chr2:171	2:220081416_G_A	rs57467915	2	220081416	G/A	A	G	Low Frequency	0.015	0.015	0.015	FALSE	TRUE	+	0.137112	0.0147768	19.7665	0.000555535	+	0.13621	0.012979	25.031	missense_variant	MODERATE	ABCB6	ENSG00000115657	not_provided	2
PDW	Platelet	chr2:172	2:220118531_G_C	rs939574	2	220118531	G/C	G	G	Common	0.9015	0.0985	0.9015	TRUE	TRUE	-	-0.0752319	0.00603714	34.917	0.00100516	-	-0.074293	0.0053883	42.497	intron_variant	MODIFIER	TUBA4B, TUBA4A	ENSG00000243910, ENSG00000127824
HLSR#	Immature red cell	chr2:171	2:220165527_C_T	rs79047930	2	220165527	C/T	T	C	Low Frequency	0.0147	0.0147	0.0147	TRUE	FALSE	+	0.133247	0.0149175	18.3793	0.000514314	+	0.12445	0.013215	20.328	intron_variant	MODIFIER	PTPRN, AC114803.3	ENSG00000054356, ENSG00000230432
HLSR%	Immature red cell	chr2:171	2:220165527_C_T	rs79047930	2	220165527	C/T	T	C	Low Frequency	0.0147	0.0147	0.0147	FALSE	FALSE	+	0.12957	0.0149181	17.4232	0.00048632	+	0.123	0.013179	19.984	intron_variant	MODIFIER	PTPRN, AC114803.3	ENSG00000054356, ENSG00000230432
MPV	Platelet	chr2:173	2:223972127_A_G	rs4674740	2	223972127	A/G	A	A	Common	0.9419	0.0581	0.9419	TRUE	TRUE	+	0.0579805	0.00777309	13.06	0.000367937	+	0.060829	0.0062769	21.476	intron_variant	MODIFIER	KCNE4	ENSG00000152049
MPV	Platelet	chr2:174	2:224874874_G_A	rs13412535	2	224874874	G/A	A	G	Common	0.2349	0.2349	0.2349	TRUE	TRUE	-	-0.0277513	0.00433832	9.79946	0.00027682	-	-0.026927	0.0035054	13.802	intron_variant	MODIFIER	SERPINE2	ENSG00000135919
PDW	Platelet	chr2:175	2:225744496_A_C	rs13424581	2	225744496	A/C	C	A	Common	0.0786	0.0786	0.0786	TRUE	TRUE	+	0.110573	0.00671416	60.2097	0.00177091	+	0.11582	0.0059982	82.259	intron_variant	MODIFIER	DOCK10	ENSG00000135905
MONO%	Compound white cell	chr2:176	2:225750753_T_C	rs10197805	2	225750753	T/C	C	C	Common	0.1555	0.1555	0.8445	TRUE	FALSE	-	-0.040378	0.00494094	15.5185	0.000428203	-	-0.03868	0.0043484	18.23	intron_variant	MODIFIER	DOCK10	ENSG00000135905
MONO#	Myeloid white cell	chr2:176	2:225753342_A_G	rs10168795	2	225753342	A/G	G	A	Common	0.1562	0.1562	0.1562	TRUE	TRUE	-	-0.0480499	0.0049307	21.7128	0.000608604	-	-0.047504	0.0042963	27.684	intron_variant	MODIFIER	DOCK10	ENSG00000135905
GRAN%MYELOID	Myeloid white cell	chr2:176	2:225766163_G_A	rs2055710	2	225766163	G/A	A	G	Common	0.1452	0.1452	0.1452	TRUE	FALSE	+	0.0356866	0.00509686	11.5971	0.000316135	+	0.033839	0.0045514	12.978	intron_variant	MODIFIER	DOCK10	ENSG00000135905
PDW	Platelet	chr2:177	2:225816642_A_T	rs116778355	2	225816642	A/T	T	A	Low Frequency	0.0228	0.0228	0.0228	TRUE	TRUE	+	0.126244	0.013436	20.2463	0.000710177	+	0.14208	0.012001	31.598	intron_variant	MODIFIER	DOCK10	ENSG00000135905
GRAN%MYELOID	Myeloid white cell	chr2:178	2:227287718_G_A	rs35669853	2	227287718	G/A	A	G	Common	0.1948	0.1948	0.1948	TRUE	FALSE	-	-0.0305279	0.00452855	10.8039	0.000292359	-	-0.029705	0.004044	12.686	intergenic_variant	MODIFIER
MONO%	Compound white cell	chr2:178	2:227287718_G_A	rs35669853	2	227287718	G/A	A	G	Common	0.1948	0.1948	0.1948	FALSE	FALSE	+	0.0266578	0.00451358	8.45563	0.000222931	+	0.025155	0.0039721	9.618	intergenic_variant	MODIFIER
MONO#	Myeloid white cell	chr2:178	2:227291415_A_C	rs11686139	2	227291415	A/C	C	A	Common	0.194	0.194	0.194	TRUE	FALSE	+	0.0325687	0.00452004	12.2375	0.000331717	+	0.030484	0.0039374	14.007	intergenic_variant	MODIFIER
LYMPH#	Lymphoid white cell	chr2:178	2:227291731_C_G	rs11676298	2	227291731	C/G	G	C	Common	0.1932	0.1932	0.1932	TRUE	FALSE	+	0.0285807	0.00456709	9.40891	0.000254653	+	0.028916	0.0041266	11.613	intergenic_variant	MODIFIER
PDW	Platelet	chr2:178	2:227296995_C_T	rs11684299	2	227296995	C/T	T	C	Common	0.1941	0.1941	0.1941	FALSE	TRUE	-	-0.0311218	0.0045482	11.1094	0.000303016	-	-0.030097	0.0040572	12.923	intergenic_variant	MODIFIER
PCT	Platelet	chr2:178	2:227296995_C_T	rs11684299	2	227296995	C/T	T	C	Common	0.1941	0.1941	0.1941	TRUE	TRUE	+	0.0425026	0.00463358	19.3361	0.000565154	+	0.041722	0.004052	24.13	intergenic_variant	MODIFIER
PLT#	Platelet	chr2:178	2:227334154_AAT_A	rs373518068	2	227334154	AAT/A	A		Common	0.2115	0.2115		TRUE	FALSE	+	0.0357067	0.00457983	14.1963	0.000425247	+	0.037066	0.0039361	20.328	intergenic_variant	MODIFIER
NEUT%GRAN	Myeloid white cell	chr2:179	2:231122057_T_G	rs13023767	2	231122057	T/G	G	T	Common	0.2524	0.2524	0.2524	FALSE	TRUE	-	-0.0246997	0.00410829	8.73741	0.000230236	-	-0.025428	0.0037692	10.818	intron_variant	MODIFIER	SP140	ENSG00000079263
EO%GRAN	Myeloid white cell	chr2:179	2:231122057_T_G	rs13023767	2	231122057	T/G	G	T	Common	0.2524	0.2524	0.2524	FALSE	TRUE	+	0.0272758	0.00410765	10.5043	0.000280766	+	0.028208	0.0037527	13.248	intron_variant	MODIFIER	SP140	ENSG00000079263
EO%	Compound white cell	chr2:179	2:231122057_T_G	rs13023767	2	231122057	T/G	G	T	Common	0.2524	0.2524	0.2524	TRUE	TRUE	+	0.0278008	0.0040899	10.9726	0.000291677	+	0.028587	0.0037204	13.809	intron_variant	MODIFIER	SP140	ENSG00000079263
EO#	Myeloid white cell	chr2:179	2:231122089_CAGTA_C	rs35643768	2	231122089	CAGTA/C	C		Common	0.2523	0.2523		TRUE	FALSE	+	0.0262829	0.00409532	9.85928	0.000260627	+	0.027989	0.0037065	13.363	intron_variant	MODIFIER	SP140	ENSG00000079263
(EO+BASO)#	Myeloid white cell	chr2:180	2:231177200_CTT_C	rs796650675	2	231177200	CTT/C	C		Common	0.2711	0.2711		TRUE	TRUE	+	0.0244181	0.00401207	8.93687	0.000235642	+	0.025673	0.0036433	11.735	intron_variant	MODIFIER	SP140	ENSG00000079263
LYMPH#	Lymphoid white cell	chr2:181	2:232579379_G_A	rs58106596	2	232579379	G/A	A	A	Common	0.2228	0.2228	0.7772	TRUE	TRUE	-	-0.0313361	0.00435687	12.1959	0.000340069	-	-0.030278	0.0039379	13.826	downstream_gene_variant	MODIFIER	PTMA	ENSG00000187514
WBC#	Compound white cell	chr2:181	2:232579379_G_A	rs58106596	2	232579379	G/A	A	A	Common	0.2227	0.2227	0.7773	FALSE	TRUE	-	-0.025824	0.00433971	8.57329	0.00023088	-	-0.026299	0.0039408	10.601	downstream_gene_variant	MODIFIER	PTMA	ENSG00000187514
EO#	Myeloid white cell	chr2:182	2:234114532_CT_C	rs56235204	2	234114532	CT/C	C	CT	Common	0.1904	0.1904	0.1904	FALSE	TRUE	-	-0.0349073	0.00454083	13.8235	0.000375663	-	-0.032372	0.0041097	14.472	intron_variant	MODIFIER	INPP5D	ENSG00000168918
NEUT%GRAN	Myeloid white cell	chr2:182	2:234114532_CT_C	rs56235204	2	234114532	CT/C	C	CT	Common	0.1904	0.1904	0.1904	FALSE	TRUE	+	0.041224	0.00455826	18.8201	0.000523923	+	0.038849	0.0041814	19.81	intron_variant	MODIFIER	INPP5D	ENSG00000168918
EO%GRAN	Myeloid white cell	chr2:182	2:234114532_CT_C	rs56235204	2	234114532	CT/C	C	CT	Common	0.1904	0.1904	0.1904	FALSE	TRUE	-	-0.0416726	0.00455772	19.2177	0.000535389	-	-0.039541	0.0041634	20.662	intron_variant	MODIFIER	INPP5D	ENSG00000168918
EO%	Compound white cell	chr2:182	2:234114532_CT_C	rs56235204	2	234114532	CT/C	C	CT	Common	0.1904	0.1904	0.1904	TRUE	TRUE	-	-0.0417608	0.00453727	19.4621	0.000537658	-	-0.039569	0.004127	21.041	intron_variant	MODIFIER	INPP5D	ENSG00000168918
(EO+BASO)#	Myeloid white cell	chr2:182	2:234115629_C_T	rs1057258	2	234115629	C/T	T	T	Common	0.1783	0.1783	0.8217	TRUE	FALSE	-	-0.0341772	0.00465506	12.6767	0.000342269	-	-0.032014	0.0042271	13.438	3_prime_UTR_variant	MODIFIER	INPP5D	ENSG00000168918
PCT	Platelet	chr2:183	2:234279261_G_C	rs60485593	2	234279261	G/C	C	G	Common	0.1196	0.1196	0.1196	TRUE	TRUE	-	-0.0392393	0.00567135	11.3417	0.000324252	-	-0.037342	0.0049607	13.285	intron_variant	MODIFIER	DGKD, AC019221.4	ENSG00000077044, ENSG00000243637
NEUT#	Myeloid white cell	chr2:184	2:237776165_G_C	rs9287604	2	237776165	G/C	G	G	Common	0.7325	0.2675	0.7325	FALSE	TRUE	+	0.0306575	0.00409182	13.1699	0.000368329	+	0.03102	0.0037578	15.815	intergenic_variant	MODIFIER
(NEUT+EO)#	Myeloid white cell	chr2:184	2:237776165_G_C	rs9287604	2	237776165	G/C	G	G	Common	0.7326	0.2674	0.7326	FALSE	TRUE	+	0.0298995	0.00409576	12.5413	0.000350257	+	0.030232	0.0037593	15.05	intergenic_variant	MODIFIER
(BASO+NEUT)#	Myeloid white cell	chr2:184	2:237776165_G_C	rs9287604	2	237776165	G/C	G	G	Common	0.7325	0.2675	0.7325	TRUE	TRUE	+	0.0309584	0.00409901	13.3701	0.000375594	+	0.031335	0.003763	16.079	intergenic_variant	MODIFIER
GRAN#	Myeloid white cell	chr2:184	2:237776165_G_C	rs9287604	2	237776165	G/C	G	G	Common	0.7326	0.2674	0.7326	FALSE	TRUE	+	0.0302485	0.00410278	12.7767	0.000358481	+	0.030787	0.0037646	15.537	intergenic_variant	MODIFIER
MYELOID#	Myeloid white cell	chr2:184	2:237776165_G_C	rs9287604	2	237776165	G/C	G	G	Common	0.7325	0.2675	0.7325	FALSE	TRUE	+	0.0305956	0.00411215	12.998	0.000366842	+	0.030133	0.0037606	14.948	intergenic_variant	MODIFIER
WBC#	Compound white cell	chr2:184	2:237776165_G_C	rs9287604	2	237776165	G/C	G	G	Common	0.7325	0.2675	0.7325	FALSE	TRUE	+	0.0291252	0.00409404	11.9482	0.00033243	+	0.028244	0.0037181	13.514	intergenic_variant	MODIFIER
MCHC	Mature red cell	chr2:185	2:239069926_C_T	rs6747952	2	239069926	C/T	T	C	Common	0.4455	0.4455	0.4455	TRUE	TRUE	+	0.0221343	0.0035059	9.56395	0.000242052	+	0.022263	0.0032994	10.822	intron_variant	MODIFIER	FAM132B	ENSG00000178752
MCV	Mature red cell	chr2:186	2:239093373_G_GT	rs35676364	2	239093373	G/GT	GT		Common	0.4828	0.4828		FALSE	TRUE	+	0.0219775	0.00359736	8.99982	0.00024122	+	0.023506	0.0030144	14.199	intron_variant	MODIFIER	ILKAP	ENSG00000132323
MCH	Mature red cell	chr2:186	2:239093373_G_GT	rs35676364	2	239093373	G/GT	GT		Common	0.4829	0.4829		TRUE	TRUE	+	0.0286432	0.00360778	14.6917	0.000409736	+	0.029723	0.0030277	22.015	intron_variant	MODIFIER	ILKAP	ENSG00000132323
RDW	Mature red cell	chr2:187	2:239101656_G_GA	rs35113840	2	239101656	G/GA	GA		Common	0.2259	0.2259		TRUE	TRUE	-	-0.0263634	0.00423747	9.30763	0.000243077	-	-0.023135	0.0037876	8.9956	intron_variant	MODIFIER	ILKAP	ENSG00000132323
PLT#	Platelet	chr2:188	2:241510903_G_A	rs78909033	2	241510903	G/A	A	G	Common	0.1361	0.1361	0.1361	FALSE	TRUE	+	0.0653096	0.00532164	33.8951	0.00100301	+	0.06742	0.0045733	48.431	intron_variant	MODIFIER	RNPEPL1	ENSG00000142327
MPV	Platelet	chr2:188	2:241510903_G_A	rs78909033	2	241510903	G/A	A	G	Common	0.1364	0.1364	0.1364	TRUE	TRUE	-	-0.170733	0.00527262	229.295	0.00686741	-	-0.17824	0.0042605	379.74	intron_variant	MODIFIER	RNPEPL1	ENSG00000142327
PDW	Platelet	chr2:188	2:241510903_G_A	rs78909033	2	241510903	G/A	A	G	Common	0.1364	0.1364	0.1364	FALSE	TRUE	-	-0.0730543	0.00523591	43.5178	0.00125733	-	-0.077527	0.0046704	61.103	intron_variant	MODIFIER	RNPEPL1	ENSG00000142327
MCH	Mature red cell	chr2:188	2:241510903_G_A	rs78909033	2	241510903	G/A	A	G	Common	0.135	0.135	0.135	FALSE	TRUE	+	0.0308009	0.00518089	8.55864	0.000221568	+	0.026698	0.0043477	9.0844	intron_variant	MODIFIER	RNPEPL1	ENSG00000142327
MONO#	Myeloid white cell	chr2:189	2:241568326_C_T	rs34236350	2	241568326	C/T	T	C	Common	0.1825	0.1825	0.1825	TRUE	TRUE	-	-0.0333009	0.0046244	12.2239	0.000330897	-	-0.033585	0.004029	16.111	intron_variant	MODIFIER	GPR35	ENSG00000178623
GRAN%MYELOID	Myeloid white cell	chr2:190	2:241569329_A_G		2	241569329	A/G	A		Common	0.5435	0.4565		FALSE	TRUE	-	-0.0206616	0.00357705	8.11674	0.000211834	-	-0.021064	0.003195	10.364	5_prime_UTR_variant	MODIFIER	GPR35	ENSG00000178623
MONO%	Compound white cell	chr2:190	2:241569329_A_G		2	241569329	A/G	A		Common	0.5435	0.4565		TRUE	TRUE	+	0.021919	0.00356587	9.10223	0.000238402	+	0.022571	0.0031386	12.191	5_prime_UTR_variant	MODIFIER	GPR35	ENSG00000178623
EO#	Myeloid white cell	chr2:191	2:242294913_A_G	rs3755397	2	242294913	A/G	G		Common	0.0977	0.0977		FALSE	TRUE	-	-0.0477799	0.00603305	14.6233	0.0004025	-	-0.047114	0.0054608	17.2	upstream_gene_variant	MODIFIER	FARP2, AC005104.3	ENSG00000006607, ENSG00000223374
(EO+BASO)#	Myeloid white cell	chr2:191	2:242294913_A_G	rs3755397	2	242294913	A/G	G		Common	0.0977	0.0977		TRUE	TRUE	-	-0.0479923	0.0060415	14.7075	0.000406086	-	-0.046832	0.0054868	16.851	upstream_gene_variant	MODIFIER	FARP2, AC005104.3	ENSG00000006607, ENSG00000223374
NEUT%GRAN	Myeloid white cell	chr2:191	2:242294913_A_G	rs3755397	2	242294913	A/G	G		Common	0.0976	0.0976		FALSE	TRUE	+	0.0453318	0.00605839	13.1371	0.00036198	+	0.044372	0.0055593	14.837	upstream_gene_variant	MODIFIER	FARP2, AC005104.3	ENSG00000006607, ENSG00000223374
EO%GRAN	Myeloid white cell	chr2:191	2:242294913_A_G	rs3755397	2	242294913	A/G	G		Common	0.0976	0.0976		FALSE	TRUE	-	-0.0441912	0.00605591	12.5319	0.000343994	-	-0.044025	0.0055335	14.748	upstream_gene_variant	MODIFIER	FARP2, AC005104.3	ENSG00000006607, ENSG00000223374
EO%	Compound white cell	chr2:191	2:242294913_A_G	rs3755397	2	242294913	A/G	G		Common	0.0976	0.0976		FALSE	TRUE	-	-0.0453072	0.0060287	13.2456	0.000361588	-	-0.044426	0.0054847	15.257	upstream_gene_variant	MODIFIER	FARP2, AC005104.3	ENSG00000006607, ENSG00000223374
PDW	Platelet	chr2:192	2:242634122_T_A	rs34426467	2	242634122	T/A	T	A	Common	0.5867	0.4133	0.4133	TRUE	TRUE	+	0.0327131	0.00364283	18.5679	0.000518985	+	0.031594	0.0032495	21.612	downstream_gene_variant	MODIFIER	AC133528.2	ENSG00000228989
EO#	Myeloid white cell	chr2:193	2:242698640_G_A	rs34290285	2	242698640	G/A	A	G	Common	0.2571	0.2571	0.2571	FALSE	TRUE	-	-0.0412363	0.00407681	23.3236	0.000649565	-	-0.042979	0.0036904	30.609	intron_variant	MODIFIER	D2HGDH	ENSG00000180902
(EO+BASO)#	Myeloid white cell	chr2:193	2:242698640_G_A	rs34290285	2	242698640	G/A	A	G	Common	0.2572	0.2572	0.2572	FALSE	TRUE	-	-0.0383891	0.00408211	20.2806	0.000563103	-	-0.039572	0.0037077	25.857	intron_variant	MODIFIER	D2HGDH	ENSG00000180902
NEUT%GRAN	Myeloid white cell	chr2:193	2:242698640_G_A	rs34290285	2	242698640	G/A	A	G	Common	0.2573	0.2573	0.2573	FALSE	TRUE	+	0.0356241	0.00409255	17.4967	0.000485032	+	0.03607	0.0037557	21.109	intron_variant	MODIFIER	D2HGDH	ENSG00000180902
EO%GRAN	Myeloid white cell	chr2:193	2:242698640_G_A	rs34290285	2	242698640	G/A	A	G	Common	0.2573	0.2573	0.2573	FALSE	TRUE	-	-0.0387168	0.00409152	20.5227	0.000572903	-	-0.039776	0.0037388	25.697	intron_variant	MODIFIER	D2HGDH	ENSG00000180902
EO%	Compound white cell	chr2:193	2:242698640_G_A	rs34290285	2	242698640	G/A	A	G	Common	0.2572	0.2572	0.2572	TRUE	TRUE	-	-0.0424853	0.0040726	24.7516	0.000689684	-	-0.04414	0.0037051	31.983	intron_variant	MODIFIER	D2HGDH	ENSG00000180902
BASO%	Compound white cell	chr3:1	3:3086195_C_T	rs163563	3	3086195	C/T	C	T	Common	0.9096	0.0904	0.0904	TRUE	TRUE	+	0.0436894	0.0060492	12.2915	0.000313906	+	0.044332	0.0058611	13.405	intron_variant	MODIFIER	CNTN4-AS1, CNTN4	ENSG00000237990, ENSG00000144619
BASO#	Myeloid white cell	chr3:1	3:3096927_A_G	rs163574	3	3096927	A/G	A	G	Common	0.9086	0.0914	0.0914	FALSE	FALSE	+	0.0361199	0.00616925	8.32104	0.000216692	+	0.036924	0.0059155	9.3632	intron_variant	MODIFIER	CNTN4-AS1, CNTN4	ENSG00000237990, ENSG00000144619
BASO%GRAN	Myeloid white cell	chr3:1	3:3096927_A_G	rs163574	3	3096927	A/G	A	G	Common	0.9086	0.0914	0.0914	TRUE	FALSE	+	0.0405985	0.00617735	10.3046	0.000273759	+	0.042806	0.005963	12.151	intron_variant	MODIFIER	CNTN4-AS1, CNTN4	ENSG00000237990, ENSG00000144619
BASO#	Myeloid white cell	chr3:2	3:3118005_TTG_T	rs3217673	3	3118005	TTG/T	TTG		Common	0.5048	0.4952		FALSE	TRUE	-	-0.0326002	0.00354438	19.4369	0.000531338	-	-0.031243	0.0034007	19.39	intron_variant	MODIFIER	IL5RA	ENSG00000091181
BASO%	Compound white cell	chr3:2	3:3118005_TTG_T	rs3217673	3	3118005	TTG/T	TTG		Common	0.5047	0.4953		TRUE	TRUE	-	-0.035251	0.00351682	22.9204	0.00062126	-	-0.033538	0.0034114	22.077	intron_variant	MODIFIER	IL5RA	ENSG00000091181
BASO%GRAN	Myeloid white cell	chr3:3	3:3123326_A_G	rs163546	3	3123326	A/G	G	A	Common	0.2882	0.2882	0.2882	TRUE	TRUE	-	-0.0358914	0.0039194	19.2742	0.000528521	-	-0.034139	0.0037916	18.657	intron_variant	MODIFIER	IL5RA	ENSG00000091181
NEUT%GRAN	Myeloid white cell	chr3:4	3:3144519_A_G	rs13097407	3	3144519	A/G	G	A	Common	0.0711	0.0711	0.0711	FALSE	TRUE	-	-0.0443413	0.00695899	9.72859	0.000259708	-	-0.044647	0.0063833	11.572	intron_variant	MODIFIER	IL5RA	ENSG00000091181
EO%	Compound white cell	chr3:4	3:3144519_A_G	rs13097407	3	3144519	A/G	G	A	Common	0.0711	0.0711	0.0711	TRUE	TRUE	+	0.0508378	0.00692885	12.6611	0.000341383	+	0.040964	0.0065131	9.4958	intron_variant	MODIFIER	IL5RA	ENSG00000091181
BASO#	Myeloid white cell	chr3:5	3:3148458_T_C	rs334782	3	3148458	T/C	C	T	Common	0.4069	0.4069	0.4069	TRUE	TRUE	+	0.0264543	0.0036731	12.2272	0.000337783	+	0.023086	0.0035295	10.212	intron_variant	MODIFIER	IL5RA	ENSG00000091181
BASO%	Compound white cell	chr3:6	3:3151346_A_G	rs3856850	3	3151346	A/G	G	A	Common	0.2775	0.2775	0.2775	TRUE	TRUE	-	-0.0233325	0.00386892	8.78727	0.0002183	-	-0.024694	0.0037792	10.193	intron_variant	MODIFIER	IL5RA	ENSG00000091181
(EO+BASO)#	Myeloid white cell	chr3:7	3:3153194_G_A	rs6787336	3	3153194	G/A	A	G	Common	0.2913	0.2913	0.2913	TRUE	TRUE	+	0.0294408	0.00403685	12.5184	0.000357875	+	0.03027	0.0036639	15.84	intron_variant	MODIFIER	IL5RA	ENSG00000091181
EO#	Myeloid white cell	chr3:8	3:3153339_G_A	rs1695315	3	3153339	G/A	G	G	Common	0.6055	0.3945	0.6055	TRUE	TRUE	-	-0.0302672	0.00368074	15.7028	0.00043766	-	-0.029965	0.0033294	18.643	intron_variant	MODIFIER	IL5RA	ENSG00000091181
EO%GRAN	Myeloid white cell	chr3:8	3:3153339_G_A	rs1695315	3	3153339	G/A	G	G	Common	0.6056	0.3944	0.6056	FALSE	TRUE	-	-0.0254875	0.00369317	11.2878	0.000310318	-	-0.025406	0.0033725	13.303	intron_variant	MODIFIER	IL5RA	ENSG00000091181
EO%	Compound white cell	chr3:8	3:3153339_G_A	rs1695315	3	3153339	G/A	G	G	Common	0.6055	0.3945	0.6055	FALSE	TRUE	-	-0.0279739	0.00367734	13.5523	0.000373849	-	-0.021839	0.0034561	9.5783	intron_variant	MODIFIER	IL5RA	ENSG00000091181
BASO%	Compound white cell	chr3:9	3:3160214_G_A	rs10212483	3	3160214	G/A	A	G	Low Frequency	0.0426	0.0426	0.0426	TRUE	TRUE	-	-0.0552378	0.00877459	9.51285	0.000248889	-	-0.060366	0.0085527	11.771	intron_variant	MODIFIER	IL5RA	ENSG00000091181
BASO%GRAN	Myeloid white cell	chr3:10	3:3203504_A_G	rs17027750	3	3203504	A/G	G	A	Common	0.1594	0.1594	0.1594	FALSE	TRUE	+	0.0497498	0.0047975	24.4689	0.000663271	+	0.045985	0.0046407	22.413	intron_variant	MODIFIER	CRBN	ENSG00000113851
BASO%	Compound white cell	chr3:10	3:3203504_A_G	rs17027750	3	3203504	A/G	G	A	Common	0.1596	0.1596	0.1596	TRUE	TRUE	+	0.0527062	0.00475383	27.8389	0.000745199	+	0.050521	0.0046049	27.27	intron_variant	MODIFIER	CRBN	ENSG00000113851
BASO#	Myeloid white cell	chr3:10	3:3205139_C_CAA		3	3205139	C/CAA	CAA		Common	0.1563	0.1563		TRUE	FALSE	+	0.0516297	0.00482783	25.9651	0.000703033	+	0.047203	0.0046383	23.592	intron_variant	MODIFIER	CRBN	ENSG00000113851
EO#	Myeloid white cell	chr3:11	3:10227980_C_G	rs114743735	3	10227980	C/G	G	C	Common	0.0592	0.0592	0.0592	FALSE	TRUE	+	0.0484753	0.00753598	9.90131	0.000261752	+	0.046426	0.0068171	11.01	intron_variant	MODIFIER	IRAK2	ENSG00000134070
(EO+BASO)#	Myeloid white cell	chr3:11	3:10227980_C_G	rs114743735	3	10227980	C/G	G	C	Common	0.0592	0.0592	0.0592	FALSE	TRUE	+	0.0439403	0.00754416	8.24174	0.000215068	+	0.043602	0.0068479	9.7144	intron_variant	MODIFIER	IRAK2	ENSG00000134070
EO%GRAN	Myeloid white cell	chr3:11	3:10227980_C_G	rs114743735	3	10227980	C/G	G	C	Common	0.0593	0.0593	0.0593	FALSE	TRUE	+	0.0475605	0.00755729	9.50763	0.000252365	+	0.046912	0.0069013	10.972	intron_variant	MODIFIER	IRAK2	ENSG00000134070
EO%	Compound white cell	chr3:11	3:10227980_C_G	rs114743735	3	10227980	C/G	G	C	Common	0.0592	0.0592	0.0592	TRUE	TRUE	+	0.0492696	0.00752862	10.2235	0.0002704	+	0.048458	0.006845	11.837	intron_variant	MODIFIER	IRAK2	ENSG00000134070
PCT	Platelet	chr3:12	3:12266804_A_G	rs1822534	3	12266804	A/G	G	A	Common	0.3941	0.3941	0.3941	TRUE	TRUE	-	-0.0451014	0.00373682	32.815	0.000971444	-	-0.046563	0.0032698	45.26	intergenic_variant	MODIFIER
LYMPH#	Lymphoid white cell	chr3:12	3:12266804_A_G	rs1822534	3	12266804	A/G	G	A	Common	0.3941	0.3941	0.3941	FALSE	TRUE	-	-0.0373015	0.00367943	23.4257	0.000664493	-	-0.038355	0.003323	30.081	intergenic_variant	MODIFIER
WBC#	Compound white cell	chr3:12	3:12266804_A_G	rs1822534	3	12266804	A/G	G	A	Common	0.394	0.394	0.394	FALSE	TRUE	-	-0.0261419	0.003665	12.0073	0.000326341	-	-0.026862	0.0033247	15.184	intergenic_variant	MODIFIER
MONO#	Myeloid white cell	chr3:12	3:12267780_T_G	rs7650082	3	12267780	T/G	G	T	Common	0.4216	0.4216	0.4216	TRUE	FALSE	-	-0.0329653	0.00360459	19.226	0.000529997	-	-0.032665	0.0031382	24.638	intergenic_variant	MODIFIER
PLT#	Platelet	chr3:12	3:12268191_C_G	rs9810259	3	12268191	C/G	G	G	Common	0.4213	0.4213	0.5787	TRUE	FALSE	-	-0.040926	0.00368126	27.9862	0.000816723	-	-0.040874	0.0031656	37.397	intergenic_variant	MODIFIER
MCHC	Mature red cell	chr3:12	3:12268244_A_G	rs12491937	3	12268244	A/G	G	A	Common	0.4209	0.4209	0.4209	TRUE	FALSE	+	0.023949	0.00350251	11.0942	0.000279599	+	0.0239	0.003296	12.382	intergenic_variant	MODIFIER
RDW	Mature red cell	chr3:13	3:12271918_A_AT	rs398051584	3	12271918	A/AT	AT		Common	0.3516	0.3516		TRUE	TRUE	-	-0.024065	0.00370936	10.0595	0.000264055	-	-0.024743	0.0033154	13.071	intergenic_variant	MODIFIER
(EO+BASO)#	Myeloid white cell	chr3:14	3:12275286_G_A	rs13070844	3	12275286	G/A	A	G	Common	0.3419	0.3419	0.3419	TRUE	TRUE	-	-0.0309126	0.00376369	15.6674	0.000430022	-	-0.035312	0.0034165	24.307	intergenic_variant	MODIFIER
NEUT%	Compound white cell	chr3:14	3:12289449_C_T	rs9310400	3	12289449	C/T	T	C	Common	0.3285	0.3285	0.3285	TRUE	FALSE	+	0.027159	0.00381213	11.9806	0.000325416	+	0.026958	0.0035419	13.564	intergenic_variant	MODIFIER
EO#	Myeloid white cell	chr3:15	3:12334991_G_A	rs2960422	3	12334991	G/A	G	A	Common	0.602	0.398	0.398	TRUE	TRUE	-	-0.0321328	0.00363543	18.0143	0.000494773	-	-0.033761	0.0032892	23.983	intron_variant	MODIFIER	PPARG	ENSG00000132170
NEUT%GRAN	Myeloid white cell	chr3:15	3:12334991_G_A	rs2960422	3	12334991	G/A	G	A	Common	0.6019	0.3981	0.3981	FALSE	TRUE	+	0.0269276	0.00364858	12.8015	0.000347489	+	0.029743	0.0033469	18.196	intron_variant	MODIFIER	PPARG	ENSG00000132170
EO%GRAN	Myeloid white cell	chr3:15	3:12334991_G_A	rs2960422	3	12334991	G/A	G	A	Common	0.6019	0.3981	0.3981	FALSE	TRUE	-	-0.0296023	0.0036479	15.3132	0.000419951	-	-0.032145	0.0033319	21.293	intron_variant	MODIFIER	PPARG	ENSG00000132170
HCT	Mature red cell	chr3:16	3:12358230_T_A	rs6442310	3	12358230	T/A	T	A	Common	0.57	0.43	0.43	TRUE	TRUE	-	-0.0239885	0.00360093	10.5677	0.000282084	-	-0.023389	0.0033343	11.636	intron_variant	MODIFIER	PPARG	ENSG00000132170
HGB	Mature red cell	chr3:17	3:12368233_A_T	rs4073770	3	12368233	A/T	T	T	Common	0.2482	0.2482	0.7518	TRUE	FALSE	-	-0.0251759	0.00415982	8.84492	0.000236539	-	-0.026362	0.0038364	11.196	intron_variant	MODIFIER	PPARG	ENSG00000132170
EO%	Compound white cell	chr3:17	3:12395958_G_A	rs7615916	3	12395958	G/A	A	A	Common	0.2466	0.2466	0.7534	TRUE	TRUE	+	0.0343577	0.00416715	15.7818	0.000438629	+	0.034598	0.0037895	19.16	intron_variant	MODIFIER	PPARG	ENSG00000132170
IRF	Immature red cell	chr3:18	3:12517103_G_A	rs1797885	3	12517103	G/A	G	A	Common	0.5837	0.4163	0.4163	TRUE	TRUE	-	-0.0226606	0.00360391	9.49213	0.000249557	-	-0.02225	0.0032884	10.877	intergenic_variant	MODIFIER
MPV	Platelet	chr3:19	3:15701184_G_T	rs2455799	3	15701184	G/T	G	G	Common	0.6694	0.3306	0.6694	TRUE	TRUE	-	-0.0278338	0.00384111	12.3682	0.000342898	-	-0.029063	0.0031072	20.066	intergenic_variant	MODIFIER
PDW	Platelet	chr3:19	3:15846011_T_C	rs13097947	3	15846011	T/C	T	T	Common	0.6567	0.3433	0.6567	TRUE	FALSE	-	-0.0271283	0.00381678	11.928	0.000331831	-	-0.027661	0.0034016	15.371	intron_variant	MODIFIER	ANKRD28	ENSG00000206560
(EO+BASO)#	Myeloid white cell	chr3:20	3:16908518_A_C	rs7613595	3	16908518	A/C	C	C	Common	0.2168	0.2168	0.7832	TRUE	TRUE	-	-0.0272823	0.00434256	9.47744	0.000252769	-	-0.026887	0.0039413	11.045	intron_variant	MODIFIER	PLCL2	ENSG00000154822
RBC#	Mature red cell	chr3:21	3:16932989_G_A	rs73146904	3	16932989	G/A	A	A	Common	0.0737	0.0737	0.9263	FALSE	TRUE	+	0.0485713	0.006836	11.9203	0.000322113	+	0.048545	0.0061089	14.715	intron_variant	MODIFIER	PLCL2	ENSG00000154822
MCV	Mature red cell	chr3:21	3:16932989_G_A	rs73146904	3	16932989	G/A	A	A	Common	0.0737	0.0737	0.9263	TRUE	TRUE	-	-0.0604565	0.00678233	18.3071	0.00049904	-	-0.0467	0.0057623	15.273	intron_variant	MODIFIER	PLCL2	ENSG00000154822
MCH	Mature red cell	chr3:21	3:16932989_G_A	rs73146904	3	16932989	G/A	A	A	Common	0.0736	0.0736	0.9264	FALSE	TRUE	-	-0.0573324	0.00680418	16.4467	0.000448236	-	-0.04654	0.0057873	15.05	intron_variant	MODIFIER	PLCL2	ENSG00000154822
MCV	Mature red cell	chr3:22	3:16970938_A_G	rs9821630	3	16970938	A/G	G	A	Common	0.2748	0.2748	0.2748	TRUE	TRUE	+	0.031435	0.00393931	14.834	0.000393851	+	0.032217	0.0033553	21.099	intron_variant	MODIFIER	PLCL2	ENSG00000154822
MCH	Mature red cell	chr3:22	3:16970938_A_G	rs9821630	3	16970938	A/G	G	A	Common	0.2748	0.2748	0.2748	FALSE	TRUE	+	0.0296503	0.00394995	13.2166	0.000350399	+	0.027999	0.0033597	16.103	intron_variant	MODIFIER	PLCL2	ENSG00000154822
MCV	Mature red cell	chr3:23	3:17033983_C_CAG	rs200726463	3	17033983	C/CAG	CAG		Low Frequency	0.0126	0.0126		TRUE	TRUE	+	0.121553	0.0182063	10.6112	0.000367644	+	0.13514	0.015328	17.926	intron_variant	MODIFIER	PLCL2	ENSG00000154822
PLT#	Platelet	chr3:24	3:18311412_G_A	rs7641175	3	18311412	G/A	G	A	Common	0.7809	0.2191	0.2191	TRUE	TRUE	+	0.0458012	0.0044027	24.6192	0.000717829	+	0.044576	0.0037869	31.246	intron_variant	MODIFIER	TBC1D5	ENSG00000131374
MPV	Platelet	chr3:24	3:18311412_G_A	rs7641175	3	18311412	G/A	G	A	Common	0.7811	0.2189	0.2189	FALSE	TRUE	-	-0.0379225	0.0043669	17.4181	0.000491786	-	-0.038282	0.0035323	26.633	intron_variant	MODIFIER	TBC1D5	ENSG00000131374
PDW	Platelet	chr3:24	3:18311412_G_A	rs7641175	3	18311412	G/A	G	A	Common	0.7811	0.2189	0.2189	FALSE	TRUE	-	-0.0270868	0.00434457	9.34407	0.000250899	-	-0.030448	0.0038714	14.43	intron_variant	MODIFIER	TBC1D5	ENSG00000131374
PCT	Platelet	chr3:24	3:18318129_A_G	rs7427439	3	18318129	A/G	A	A	Common	0.7431	0.2569	0.7431	TRUE	FALSE	+	0.0303273	0.00419555	12.3111	0.000351164	+	0.028001	0.0036719	13.612	intron_variant	MODIFIER	TBC1D5	ENSG00000131374
LYMPH#	Lymphoid white cell	chr3:25	3:18751611_G_A	rs35963943	3	18751611	G/A	A	A	Common	0.178	0.178	0.822	TRUE	TRUE	+	0.0345166	0.00468851	12.7417	0.00034864	+	0.034514	0.0042349	15.436	intron_variant	MODIFIER	AC144521.1	ENSG00000228956
MCV	Mature red cell	chr3:26	3:20105673_A_G	rs12636078	3	20105673	A/G	A		Common	0.6875	0.3125		TRUE	TRUE	-	-0.0297035	0.00383477	14.0225	0.000379112	-	-0.032134	0.0032112	22.84	intron_variant	MODIFIER	KAT2B	ENSG00000114166
MCH	Mature red cell	chr3:26	3:20105673_A_G	rs12636078	3	20105673	A/G	A		Common	0.6875	0.3125		FALSE	TRUE	-	-0.0268143	0.00384545	11.5083	0.000308948	-	-0.029761	0.0032261	19.543	intron_variant	MODIFIER	KAT2B	ENSG00000114166
RBC#	Mature red cell	chr3:27	3:24334511_T_TTTTG	rs113700287	3	24334511	T/TTTTG	T		Common	0.6712	0.3288		FALSE	TRUE	-	-0.0438222	0.00382579	29.6508	0.000847623	-	-0.043968	0.0034183	37.118	intron_variant	MODIFIER	THRB	ENSG00000151090
MCV	Mature red cell	chr3:27	3:24334511_T_TTTTG	rs113700287	3	24334511	T/TTTTG	T		Common	0.6713	0.3287		FALSE	TRUE	+	0.0695462	0.00379645	74.2318	0.00213448	+	0.069789	0.003179	105.95	intron_variant	MODIFIER	THRB	ENSG00000151090
MCH	Mature red cell	chr3:27	3:24334511_T_TTTTG	rs113700287	3	24334511	T/TTTTG	T		Common	0.6712	0.3288		TRUE	TRUE	+	0.070637	0.00380686	76.1307	0.00220231	+	0.071828	0.0031938	111.12	intron_variant	MODIFIER	THRB	ENSG00000151090
RET%	Immature red cell	chr3:27	3:24334511_T_TTTTG	rs113700287	3	24334511	T/TTTTG	T		Common	0.6712	0.3288		FALSE	TRUE	+	0.0329685	0.00386122	16.8661	0.000479747	+	0.031226	0.0033888	19.501	intron_variant	MODIFIER	THRB	ENSG00000151090
HLSR#	Immature red cell	chr3:27	3:24334511_T_TTTTG	rs113700287	3	24334511	T/TTTTG	T		Common	0.6712	0.3288		FALSE	TRUE	+	0.0267306	0.00385681	11.3782	0.000315378	+	0.025332	0.0034048	12.995	intron_variant	MODIFIER	THRB	ENSG00000151090
HLSR%	Immature red cell	chr3:27	3:24334511_T_TTTTG	rs113700287	3	24334511	T/TTTTG	T		Common	0.6712	0.3288		FALSE	TRUE	+	0.0332948	0.00385673	17.2233	0.000489291	+	0.032304	0.003404	20.631	intron_variant	MODIFIER	THRB	ENSG00000151090
RDW	Mature red cell	chr3:27	3:24343330_T_C	rs1505307	3	24343330	T/C	T	C	Common	0.6496	0.3504	0.3504	TRUE	FALSE	-	-0.0279497	0.00370039	13.3719	0.000355626	-	-0.026218	0.0033072	14.648	intron_variant	MODIFIER	THRB	ENSG00000151090
RET#	Immature red cell	chr3:27	3:24343330_T_C	rs1505307	3	24343330	T/C	T	C	Common	0.6497	0.3503	0.3503	FALSE	FALSE	+	0.0220183	0.00375414	8.34781	0.000220674	+	0.020243	0.0033076	9.0279	intron_variant	MODIFIER	THRB	ENSG00000151090
MONO#	Myeloid white cell	chr3:27	3:24347800_T_C	rs869785	3	24347800	T/C	T	C	Common	0.6701	0.3299	0.3299	TRUE	FALSE	-	-0.0239421	0.00379868	9.534	0.000253442	-	-0.022539	0.0033082	11.018	intron_variant	MODIFIER	THRB	ENSG00000151090
MCHC	Mature red cell	chr3:27	3:24348008_T_C	rs869784	3	24348008	T/C	T	T	Common	0.6687	0.3313	0.6687	TRUE	FALSE	+	0.0225222	0.00368602	9.00205	0.000224752	+	0.022467	0.0034696	10.023	intron_variant	MODIFIER	THRB	ENSG00000151090
LYMPH#	Lymphoid white cell	chr3:28	3:27774245_G_A	rs6801231	3	27774245	G/A	A	G	Common	0.3663	0.3663	0.3663	TRUE	TRUE	+	0.0268472	0.00373875	12.1592	0.000334617	+	0.026707	0.0033771	14.58	intergenic_variant	MODIFIER
LYMPH#	Lymphoid white cell	chr3:29	3:28303030_G_A	rs4502545	3	28303030	G/A	A	G	Common	0.1761	0.1761	0.1761	TRUE	TRUE	+	0.0363193	0.0047486	13.6915	0.000382771	+	0.037893	0.0042896	17.991	intron_variant	MODIFIER	CMC1	ENSG00000187118
LYMPH%	Compound white cell	chr3:29	3:28303030_G_A	rs4502545	3	28303030	G/A	A	G	Common	0.1762	0.1762	0.1762	FALSE	TRUE	+	0.0325666	0.00469826	11.3809	0.000307894	+	0.033526	0.0043632	13.809	intron_variant	MODIFIER	CMC1	ENSG00000187118
EO#	Myeloid white cell	chr3:30	3:33047283_G_A	rs34064757	3	33047283	G/A	A	G	Common	0.367	0.367	0.367	FALSE	TRUE	+	0.0273087	0.00375097	12.4778	0.000346498	+	0.026543	0.003393	14.285	intron_variant	MODIFIER	GLB1	ENSG00000170266
(EO+BASO)#	Myeloid white cell	chr3:30	3:33047283_G_A	rs34064757	3	33047283	G/A	A	G	Common	0.367	0.367	0.367	FALSE	TRUE	+	0.0287435	0.00375523	13.7113	0.000383865	+	0.026811	0.0034083	14.435	intron_variant	MODIFIER	GLB1	ENSG00000170266
NEUT%GRAN	Myeloid white cell	chr3:30	3:33047283_G_A	rs34064757	3	33047283	G/A	A	G	Common	0.3672	0.3672	0.3672	TRUE	TRUE	-	-0.0297501	0.00376431	14.5656	0.000411315	-	-0.029116	0.003452	16.475	intron_variant	MODIFIER	GLB1	ENSG00000170266
EO%GRAN	Myeloid white cell	chr3:30	3:33047283_G_A	rs34064757	3	33047283	G/A	A	G	Common	0.3672	0.3672	0.3672	FALSE	TRUE	+	0.0282321	0.00376428	13.1951	0.000370413	+	0.027906	0.0034372	15.324	intron_variant	MODIFIER	GLB1	ENSG00000170266
EO%	Compound white cell	chr3:30	3:33047283_G_A	rs34064757	3	33047283	G/A	A	G	Common	0.3671	0.3671	0.3671	FALSE	TRUE	+	0.0281089	0.00374719	13.1995	0.000367146	+	0.027117	0.0034067	14.762	intron_variant	MODIFIER	GLB1	ENSG00000170266
PDW	Platelet	chr3:31	3:36964854_C_T	rs6789885	3	36964854	C/T	T	C	Common	0.2778	0.2778	0.2778	TRUE	TRUE	-	-0.0262602	0.0041364	9.66288	0.000276704	-	-0.023455	0.0036866	9.7005	intron_variant	MODIFIER	TRANK1	ENSG00000168016
MONO#	Myeloid white cell	chr3:32	3:39307162_G_A	rs3732378	3	39307162	G/A	A	G	Common	0.1738	0.1738	0.1738	TRUE	TRUE	+	0.0552376	0.00469334	31.2506	0.000876263	+	0.05878	0.0040873	46.14	missense_variant	MODERATE	CX3CR1	ENSG00000168329	Human_immunodeficiency_virus_type_1,_rapid_progression_to_AIDS|Corory_artery_disease,_resistance_to|Age-related_macular_degeneration_12|MACULAR_DEGENERATION,_AGE-RELATED,_12,_SUSCEPTIBILITY_TO	5|255|255|255
GRAN%MYELOID	Myeloid white cell	chr3:32	3:39307162_G_A	rs3732378	3	39307162	G/A	A	G	Common	0.1736	0.1736	0.1736	FALSE	TRUE	-	-0.0490325	0.00469901	24.7638	0.000689823	-	-0.049227	0.0041947	31.064	missense_variant	MODERATE	CX3CR1	ENSG00000168329	Human_immunodeficiency_virus_type_1,_rapid_progression_to_AIDS|Corory_artery_disease,_resistance_to|Age-related_macular_degeneration_12|MACULAR_DEGENERATION,_AGE-RELATED,_12,_SUSCEPTIBILITY_TO	5|255|255|255
LYMPH#	Lymphoid white cell	chr3:32	3:39307162_G_A	rs3732378	3	39307162	G/A	A	G	Common	0.1738	0.1738	0.1738	FALSE	TRUE	+	0.0294283	0.00473448	9.29171	0.000248711	+	0.031616	0.0042766	12.84	missense_variant	MODERATE	CX3CR1	ENSG00000168329	Human_immunodeficiency_virus_type_1,_rapid_progression_to_AIDS|Corory_artery_disease,_resistance_to|Age-related_macular_degeneration_12|MACULAR_DEGENERATION,_AGE-RELATED,_12,_SUSCEPTIBILITY_TO	5|255|255|255
MONO%	Compound white cell	chr3:32	3:39307162_G_A	rs3732378	3	39307162	G/A	A	G	Common	0.1737	0.1737	0.1737	FALSE	TRUE	+	0.0479132	0.00468321	23.8409	0.000658989	+	0.050099	0.0041196	33.287	missense_variant	MODERATE	CX3CR1	ENSG00000168329	Human_immunodeficiency_virus_type_1,_rapid_progression_to_AIDS|Corory_artery_disease,_resistance_to|Age-related_macular_degeneration_12|MACULAR_DEGENERATION,_AGE-RELATED,_12,_SUSCEPTIBILITY_TO	5|255|255|255
WBC#	Compound white cell	chr3:33	3:42877711_A_G	rs4682863	3	42877711	A/G	G	G	Common	0.4098	0.4098	0.5902	TRUE	FALSE	-	-0.0279297	0.00365088	13.6973	0.000377342	-	-0.026945	0.003313	15.375	intron_variant	MODIFIER	KRBOX1, ACKR2, RP11-141M3.5, RP11-70C1.3	ENSG00000273291, ENSG00000144648, ENSG00000273328, ENSG00000240747, ENSG00000235288
GRAN%MYELOID	Myeloid white cell	chr3:34	3:42892961_T_C	rs4683346	3	42892961	T/C	C	C	Common	0.3245	0.3245	0.6755	TRUE	TRUE	+	0.0338536	0.00379845	18.3018	0.000502434	+	0.023403	0.0034464	10.95	intron_variant	MODIFIER	KRBOX1, ACKR2, RP11-141M3.5, RP11-70C1.3	ENSG00000273291, ENSG00000144648, ENSG00000273328, ENSG00000240747, ENSG00000235288
GRAN#	Myeloid white cell	chr3:33	3:42896451_T_C	rs9872440	3	42896451	T/C	C	C	Common	0.3857	0.3857	0.6143	FALSE	FALSE	-	-0.0255277	0.00367843	11.4061	0.000308805	-	-0.026635	0.0033732	14.539	intron_variant	MODIFIER	KRBOX1, ACKR2, RP11-141M3.5	ENSG00000273291, ENSG00000144648, ENSG00000273328, ENSG00000240747
MYELOID#	Myeloid white cell	chr3:33	3:42896451_T_C	rs9872440	3	42896451	T/C	C	C	Common	0.3856	0.3856	0.6144	TRUE	FALSE	-	-0.0318306	0.00368753	17.2196	0.000480073	-	-0.027602	0.0034427	14.965	intron_variant	MODIFIER	KRBOX1, ACKR2, RP11-141M3.5	ENSG00000273291, ENSG00000144648, ENSG00000273328, ENSG00000240747
NEUT#	Myeloid white cell	chr3:33	3:42896515_T_A	rs9872570	3	42896515	T/A	A	A	Common	0.3849	0.3849	0.6151	FALSE	FALSE	-	-0.0235654	0.00367067	9.86536	0.00026295	-	-0.024131	0.003369	12.1	intron_variant	MODIFIER	KRBOX1, ACKR2, RP11-141M3.5	ENSG00000273291, ENSG00000144648, ENSG00000273328, ENSG00000240747
(NEUT+EO)#	Myeloid white cell	chr3:33	3:42896515_T_A	rs9872570	3	42896515	T/A	A	A	Common	0.3848	0.3848	0.6152	TRUE	FALSE	-	-0.024783	0.00367392	10.8172	0.000290796	-	-0.025804	0.0033701	13.717	intron_variant	MODIFIER	KRBOX1, ACKR2, RP11-141M3.5	ENSG00000273291, ENSG00000144648, ENSG00000273328, ENSG00000240747
(BASO+NEUT)#	Myeloid white cell	chr3:33	3:42896515_T_A	rs9872570	3	42896515	T/A	A	A	Common	0.3847	0.3847	0.6153	FALSE	FALSE	-	-0.0242491	0.00367678	10.3719	0.000278376	-	-0.024373	0.0033734	12.298	intron_variant	MODIFIER	KRBOX1, ACKR2, RP11-141M3.5	ENSG00000273291, ENSG00000144648, ENSG00000273328, ENSG00000240747
MONO#	Myeloid white cell	chr3:33	3:42901000_G_A	rs2195224	3	42901000	G/A	A	G	Common	0.3865	0.3865	0.3865	TRUE	TRUE	-	-0.0622276	0.00365218	64.3708	0.00183637	-	-0.046577	0.0032497	45.838	intron_variant	MODIFIER	CYP8B1, KRBOX1, ACKR2, RP11-141M3.5	ENSG00000180432, ENSG00000273291, ENSG00000144648, ENSG00000273328, ENSG00000240747
MONO%	Compound white cell	chr3:33	3:42905515_A_T	rs4682868	3	42905515	A/T	T	A	Common	0.3869	0.3869	0.3869	TRUE	FALSE	-	-0.0468602	0.00364488	37.1017	0.00104176	-	-0.032057	0.0032763	21.876	intron_variant	MODIFIER	CYP8B1, KRBOX1, ACKR2, RP11-141M3.5	ENSG00000180432, ENSG00000273291, ENSG00000144648, ENSG00000273328, ENSG00000240747
MONO#	Myeloid white cell	chr3:35	3:42906116_T_C	rs2228467	3	42906116	T/C	C	T	Common	0.0615	0.0615	0.0615	TRUE	TRUE	+	0.173386	0.00741631	120.156	0.00347031	+	0.15438	0.0066001	120.08	missense_variant	MODERATE	ACKR2	ENSG00000144648
EO#	Myeloid white cell	chr3:35	3:42906116_T_C	rs2228467	3	42906116	T/C	C	T	Common	0.0616	0.0616	0.0616	FALSE	TRUE	+	0.0697149	0.00740819	20.3065	0.000561888	+	0.067316	0.0067028	23	missense_variant	MODERATE	ACKR2	ENSG00000144648
(EO+BASO)#	Myeloid white cell	chr3:35	3:42906116_T_C	rs2228467	3	42906116	T/C	C	T	Common	0.0616	0.0616	0.0616	FALSE	TRUE	+	0.0669722	0.00741571	18.7697	0.000518547	+	0.065184	0.0067324	21.439	missense_variant	MODERATE	ACKR2	ENSG00000144648
NEUT%GRAN	Myeloid white cell	chr3:35	3:42906116_T_C	rs2228467	3	42906116	T/C	C	T	Common	0.0616	0.0616	0.0616	FALSE	TRUE	-	-0.0492895	0.00743526	10.4716	0.000280872	-	-0.047478	0.0068204	11.47	missense_variant	MODERATE	ACKR2	ENSG00000144648
EO%GRAN	Myeloid white cell	chr3:35	3:42906116_T_C	rs2228467	3	42906116	T/C	C	T	Common	0.0616	0.0616	0.0616	FALSE	TRUE	+	0.0553843	0.00743358	13.0318	0.000354627	+	0.05374	0.0067894	14.605	missense_variant	MODERATE	ACKR2	ENSG00000144648
MYELOID#	Myeloid white cell	chr3:35	3:42906116_T_C	rs2228467	3	42906116	T/C	C	T	Common	0.0616	0.0616	0.0616	FALSE	TRUE	+	0.0538484	0.00748061	12.2152	0.000335232	+	0.047281	0.0069856	10.884	missense_variant	MODERATE	ACKR2	ENSG00000144648
GRAN%MYELOID	Myeloid white cell	chr3:35	3:42906116_T_C	rs2228467	3	42906116	T/C	C	T	Common	0.0616	0.0616	0.0616	FALSE	TRUE	-	-0.127054	0.00741996	65.0018	0.00186626	-	-0.11617	0.0067338	65.908	missense_variant	MODERATE	ACKR2	ENSG00000144648
MONO%	Compound white cell	chr3:35	3:42906116_T_C	rs2228467	3	42906116	T/C	C	T	Common	0.0615	0.0615	0.0615	FALSE	TRUE	+	0.155262	0.00740147	96.9742	0.00278271	+	0.14114	0.0066541	98.986	missense_variant	MODERATE	ACKR2	ENSG00000144648
EO%	Compound white cell	chr3:35	3:42906116_T_C	rs2228467	3	42906116	T/C	C	T	Common	0.0616	0.0616	0.0616	FALSE	TRUE	+	0.055204	0.0074025	13.0546	0.000352322	+	0.052371	0.0067311	14.139	missense_variant	MODERATE	ACKR2	ENSG00000144648
LYMPH%	Compound white cell	chr3:36	3:42907411_T_TCTCC	rs141413113	3	42907411	T/TCTCC	TCTCC		Common	0.3816	0.3816		TRUE	TRUE	-	-0.0219867	0.0036707	8.67752	0.000228153	-	-0.022572	0.0034087	10.449	3_prime_UTR_variant	MODIFIER	ACKR2	ENSG00000144648
EO%GRAN	Myeloid white cell	chr3:37	3:46173072_G_C	rs13063635	3	46173072	G/C	C	G	Common	0.0996	0.0996	0.0996	TRUE	TRUE	-	-0.0353631	0.00602052	8.37056	0.000224298	-	-0.03654	0.0054983	10.519	intergenic_variant	MODIFIER
BASO#	Myeloid white cell	chr3:38	3:46250652_C_T	rs3181077	3	46250652	C/T	C	T	Common	0.7172	0.2828	0.2828	FALSE	TRUE	-	-0.0351378	0.00387713	18.8959	0.00050084	-	-0.036247	0.0037308	21.581	intron_variant	MODIFIER	CCR3	ENSG00000183625
BASO%GRAN	Myeloid white cell	chr3:38	3:46250652_C_T	rs3181077	3	46250652	C/T	C	T	Common	0.7171	0.2829	0.2829	FALSE	TRUE	-	-0.0318374	0.00388053	15.635	0.000411262	-	-0.030232	0.0037442	15.166	intron_variant	MODIFIER	CCR3	ENSG00000183625
BASO%	Compound white cell	chr3:38	3:46250652_C_T	rs3181077	3	46250652	C/T	C	T	Common	0.7171	0.2829	0.2829	TRUE	TRUE	-	-0.0353476	0.0038466	19.403	0.000506947	-	-0.034274	0.0037219	19.476	intron_variant	MODIFIER	CCR3	ENSG00000183625
MONO#	Myeloid white cell	chr3:39	3:46298373_G_T	rs13325613	3	46298373	G/T	T	G	Common	0.0659	0.0659	0.0659	TRUE	TRUE	-	-0.0741414	0.00716799	24.3484	0.000676753	-	-0.069764	0.0062829	27.909	intron_variant	MODIFIER	CCR3	ENSG00000183625
MONO#	Myeloid white cell	chr3:40	3:46354619_A_G	rs140058837	3	46354619	A/G	G	A	Low Frequency	0.0351	0.0351	0.0351	TRUE	TRUE	+	0.100779	0.00982502	23.96	0.000687953	+	0.094181	0.008591	27.229	upstream_gene_variant	MODIFIER	UQCRC2P1	ENSG00000236736
GRAN%MYELOID	Myeloid white cell	chr3:40	3:46357584_G_A	rs139028709	3	46357584	G/A	A	G	Low Frequency	0.0355	0.0355	0.0355	TRUE	FALSE	-	-0.0824002	0.00978004	16.4441	0.000464962	-	-0.060377	0.0089232	10.878	upstream_gene_variant	MODIFIER	UQCRC2P1	ENSG00000236736
MONO#	Myeloid white cell	chr3:41	3:46364860_G_A	rs112313229	3	46364860	G/A	A	G	Low Frequency	0.0465	0.0465	0.0465	TRUE	TRUE	+	0.0599508	0.00870804	11.2368	0.000318709	+	0.052621	0.0076245	11.287	intergenic_variant	MODIFIER
GRAN%MYELOID	Myeloid white cell	chr3:42	3:46378254_GT_G	rs71619641	3	46378254	GT/G	G	GT	Common	0.079	0.079	0.079	TRUE	TRUE	+	0.0715048	0.00671889	25.7229	0.000744023	+	0.065259	0.0061676	25.43	intergenic_variant	MODIFIER
MONO#	Myeloid white cell	chr3:43	3:46399208_G_A	rs1799864	3	46399208	G/A	A	G	Common	0.0746	0.0746	0.0746	TRUE	TRUE	-	-0.0458816	0.00678896	10.8549	0.000290653	-	-0.055022	0.0059459	19.659	missense_variant	MODERATE	CCR2	ENSG00000121807	Human_immunodeficiency_virus_type_1,_susceptibility_to	255
GRAN%MYELOID	Myeloid white cell	chr3:44	3:46406367_C_T	rs2213290	3	46406367	C/T	T	C	Common	0.4085	0.4085	0.4085	FALSE	TRUE	-	-0.0378909	0.00364168	24.6274	0.000693818	-	-0.021199	0.0034859	8.9224	downstream_gene_variant	MODIFIER	CCR2, RP11-24F11.2	ENSG00000121807, ENSG00000223552
MONO%	Compound white cell	chr3:44	3:46406367_C_T	rs2213290	3	46406367	C/T	T	C	Common	0.4084	0.4084	0.4084	TRUE	TRUE	+	0.0439436	0.00363157	32.9785	0.000933114	+	0.082512	0.005394	52.061	downstream_gene_variant	MODIFIER	CCR2, RP11-24F11.2	ENSG00000121807, ENSG00000223552
GRAN%MYELOID	Myeloid white cell	chr3:43	3:46412559_C_T	rs1800024	3	46412559	C/T	T	C	Common	0.0763	0.0763	0.0763	TRUE	FALSE	+	0.0408854	0.00672996	8.907	0.000235626	+	0.04563	0.006237	12.591	intron_variant	MODIFIER	CCR5, RP11-24F11.2	ENSG00000160791, ENSG00000223552
MONO%	Compound white cell	chr3:45	3:46449978_A_C	rs11266744	3	46449978	A/C	C	A	Common	0.3957	0.3957	0.3957	TRUE	TRUE	+	0.0216424	0.00364575	8.53539	0.000224005	-	-0.057215	0.0056015	23.759	synonymous_variant	LOW	CCRL2	ENSG00000121797
MONO%	Compound white cell	chr3:46	3:46462909_G_A	rs34042186	3	46462909	G/A	A	G	Common	0.1257	0.1257	0.1257	TRUE	TRUE	-	-0.0538101	0.00542046	22.499	0.000636435	-	-0.061857	0.0050624	33.594	intergenic_variant	MODIFIER
PDW	Platelet	chr3:47	3:47070973_C_CA	rs543811905	3	47070973	C/CA	CA		Common	0.1782	0.1782		TRUE	TRUE	+	0.0453236	0.00495837	19.2078	0.000601663	+	0.045247	0.004417	23.892	intron_variant	MODIFIER	SETD2	ENSG00000181555
GRAN%MYELOID	Myeloid white cell	chr3:47	3:47070973_C_CA	rs543811905	3	47070973	C/CA	CA		Common	0.1786	0.1786		FALSE	TRUE	+	0.0405847	0.00492202	15.7841	0.000483272	+	0.03894	0.0044024	18.035	intron_variant	MODIFIER	SETD2	ENSG00000181555
MONO%	Compound white cell	chr3:47	3:47070973_C_CA	rs543811905	3	47070973	C/CA	CA		Common	0.1786	0.1786		FALSE	TRUE	-	-0.0304442	0.00490832	9.25534	0.000271941	-	-0.029375	0.0043292	10.935	intron_variant	MODIFIER	SETD2	ENSG00000181555
MONO#	Myeloid white cell	chr3:48	3:47087837_T_A	rs13063578	3	47087837	T/A	A	T	Common	0.4016	0.4016	0.4016	FALSE	TRUE	+	0.0258787	0.00363999	11.934	0.000321883	+	0.027964	0.0031778	17.86	intron_variant	MODIFIER	SETD2	ENSG00000181555
BASO#	Myeloid white cell	chr3:48	3:47087837_T_A	rs13063578	3	47087837	T/A	A	T	Common	0.4018	0.4018	0.4018	FALSE	TRUE	+	0.02123	0.00356886	8.56811	0.000216664	+	0.023333	0.0034349	10.957	intron_variant	MODIFIER	SETD2	ENSG00000181555
LYMPH#	Lymphoid white cell	chr3:48	3:47087837_T_A	rs13063578	3	47087837	T/A	A	T	Common	0.4018	0.4018	0.4018	TRUE	TRUE	+	0.0547414	0.00367246	49.5206	0.00144052	+	0.052979	0.0033176	56.635	intron_variant	MODIFIER	SETD2	ENSG00000181555
WBC#	Compound white cell	chr3:48	3:47087837_T_A	rs13063578	3	47087837	T/A	A	T	Common	0.4018	0.4018	0.4018	FALSE	TRUE	+	0.032872	0.00365752	18.5971	0.000519444	+	0.030663	0.0033193	19.595	intron_variant	MODIFIER	SETD2	ENSG00000181555
LYMPH%	Compound white cell	chr3:48	3:47087837_T_A	rs13063578	3	47087837	T/A	A	T	Common	0.4017	0.4017	0.4017	FALSE	TRUE	+	0.031607	0.00363397	17.4701	0.000480196	+	0.032517	0.0033748	21.24	intron_variant	MODIFIER	SETD2	ENSG00000181555
NEUT%	Compound white cell	chr3:49	3:47249075_T_TA	rs57383920	3	47249075	T/TA	TA		Common	0.1905	0.1905		TRUE	TRUE	+	0.0389809	0.00455579	16.9337	0.000468647	+	0.040181	0.0042338	20.634	intron_variant	MODIFIER	KIF9-AS1	ENSG00000227398
(NEUT+EO)#	Myeloid white cell	chr3:50	3:47262246_C_A	rs11920354	3	47262246	C/A	A	A	Common	0.3861	0.3861	0.6139	TRUE	TRUE	-	-0.0214679	0.0036681	8.31518	0.000218477	-	-0.019698	0.003365	8.3179	intron_variant	MODIFIER	KIF9-AS1	ENSG00000227398
GRAN#	Myeloid white cell	chr3:50	3:47262246_C_A	rs11920354	3	47262246	C/A	A	A	Common	0.3862	0.3862	0.6138	FALSE	TRUE	-	-0.0214596	0.00367346	8.28702	0.00021833	-	-0.019903	0.0033689	8.4598	intron_variant	MODIFIER	KIF9-AS1	ENSG00000227398
(EO+BASO)#	Myeloid white cell	chr3:51	3:48978604_CA_C	rs11353326	3	48978604	CA/C	CA	CA	Common	0.6376	0.3624	0.6376	TRUE	TRUE	+	0.0260616	0.00410869	9.64729	0.000313884	+	0.025628	0.0037322	11.181	intron_variant	MODIFIER	ARIH2	ENSG00000177479
MCV	Mature red cell	chr3:52	3:49238718_A_G	rs13091206	3	49238718	A/G	A	A	Common	0.7785	0.2215	0.7785	FALSE	TRUE	-	-0.0287447	0.00425108	10.8654	0.000284956	-	-0.02621	0.0035594	12.745	intron_variant	MODIFIER	CCDC36	ENSG00000173421
MCH	Mature red cell	chr3:52	3:49238718_A_G	rs13091206	3	49238718	A/G	A	A	Common	0.7785	0.2215	0.7785	TRUE	TRUE	-	-0.0291562	0.00426265	11.101	0.000293172	-	-0.027246	0.0035758	13.591	intron_variant	MODIFIER	CCDC36	ENSG00000173421
RDW	Mature red cell	chr3:53	3:49311131_C_G	rs7614738	3	49311131	C/G	C	C	Common	0.5027	0.4973	0.5027	TRUE	TRUE	+	0.0217676	0.00355248	9.04912	0.000236907	+	0.020909	0.0031746	10.345	intron_variant	MODIFIER	C3orf62	ENSG00000188315
RET#	Immature red cell	chr3:54	3:49382925_G_A	rs9818758	3	49382925	G/A	A	G	Common	0.1712	0.1712	0.1712	FALSE	FALSE	-	-0.067998	0.00475932	45.581	0.00131213	-	-0.049006	0.0042781	29.642	upstream_gene_variant	MODIFIER	USP4	ENSG00000114316
RET%	Immature red cell	chr3:54	3:49382925_G_A	rs9818758	3	49382925	G/A	A	G	Common	0.1712	0.1712	0.1712	TRUE	FALSE	-	-0.0703882	0.00475665	48.8203	0.00140599	-	-0.049649	0.0042585	30.672	upstream_gene_variant	MODIFIER	USP4	ENSG00000114316
HLSR%	Immature red cell	chr3:54	3:49382925_G_A	rs9818758	3	49382925	G/A	A	G	Common	0.1712	0.1712	0.1712	FALSE	FALSE	-	-0.0675744	0.00475033	45.1943	0.00129583	-	-0.044839	0.0042772	24.979	upstream_gene_variant	MODIFIER	USP4	ENSG00000114316
HLSR#	Immature red cell	chr3:54	3:49606188_A_C	rs56116382	3	49606188	A/C	C	A	Common	0.1783	0.1783	0.1783	TRUE	TRUE	-	-0.0694503	0.00467027	49.2919	0.00141333	-	-0.042964	0.0042367	23.432	intron_variant	MODIFIER	BSN	ENSG00000164061
IRF	Immature red cell	chr3:55	3:49631221_G_T	rs7632342	3	49631221	G/T	T		Common	0.2752	0.2752		TRUE	TRUE	-	-0.0382007	0.00410334	19.8919	0.000582155	-	-0.024746	0.0037911	10.173	intron_variant	MODIFIER	BSN	ENSG00000164061
RET#	Immature red cell	chr3:56	3:50329826_A_G		3	50329826	A/G	A		Common	0.6833	0.3167		FALSE	TRUE	-	-0.09631	0.0038554	137.002	0.00401451	-	-0.0865	0.0034755	135.76	synonymous_variant	LOW	IFRD2	ENSG00000214706
RET%	Immature red cell	chr3:56	3:50329826_A_G		3	50329826	A/G	A		Common	0.6833	0.3167		FALSE	TRUE	-	-0.0966957	0.00385332	138.239	0.00404672	-	-0.089333	0.0034495	146.86	synonymous_variant	LOW	IFRD2	ENSG00000214706
IRF	Immature red cell	chr3:56	3:50329826_A_G		3	50329826	A/G	A		Common	0.6833	0.3167		FALSE	TRUE	-	-0.0833672	0.00381266	105.261	0.00300802	-	-0.079637	0.0035224	112.28	synonymous_variant	LOW	IFRD2	ENSG00000214706
HLSR#	Immature red cell	chr3:56	3:50329826_A_G		3	50329826	A/G	A		Common	0.6833	0.3167		TRUE	TRUE	-	-0.10498	0.00384874	163.092	0.00476979	-	-0.096828	0.0035002	167.34	synonymous_variant	LOW	IFRD2	ENSG00000214706
HLSR%	Immature red cell	chr3:56	3:50329826_A_G		3	50329826	A/G	A		Common	0.6833	0.3167		FALSE	TRUE	-	-0.104484	0.00384869	161.572	0.00472485	-	-0.098341	0.0034649	176.06	synonymous_variant	LOW	IFRD2	ENSG00000214706
(EO+BASO)#	Myeloid white cell	chr3:57	3:50771624_G_A	rs73072483	3	50771624	G/A	A	A	Common	0.1279	0.1279	0.8721	TRUE	TRUE	-	-0.0313728	0.0053431	8.36501	0.00021957	-	-0.028771	0.0048554	8.5063	intron_variant	MODIFIER	DOCK3	ENSG00000088538
EO%GRAN	Myeloid white cell	chr3:58	3:51209731_C_T	rs150678371	3	51209731	C/T	T	C	Common	0.0735	0.0735	0.0735	TRUE	FALSE	-	-0.0502564	0.00689997	12.488	0.00034399	-	-0.045129	0.0063032	12.09	intron_variant	MODIFIER	DOCK3	ENSG00000088538
EO#	Myeloid white cell	chr3:58	3:51371323_A_G	rs73078622	3	51371323	A/G	G	A	Common	0.0707	0.0707	0.0707	FALSE	TRUE	-	-0.0512434	0.00707478	12.358	0.000345049	-	-0.047563	0.0064018	12.961	intron_variant	MODIFIER	DOCK3	ENSG00000088538
EO%	Compound white cell	chr3:58	3:51371323_A_G	rs73078622	3	51371323	A/G	G	A	Common	0.0707	0.0707	0.0707	TRUE	TRUE	-	-0.0517916	0.0070678	12.6309	0.000352471	-	-0.046918	0.0064282	12.535	intron_variant	MODIFIER	DOCK3	ENSG00000088538
HCT	Mature red cell	chr3:59	3:52540773_T_C	rs1010553	3	52540773	T/C	C	C	Common	0.4846	0.4846	0.5154	TRUE	FALSE	+	0.0214878	0.00352519	8.96222	0.000230644	+	0.02211	0.003265	10.894	synonymous_variant	LOW	STAB1	ENSG00000010327
RET#	Immature red cell	chr3:59	3:52567014_G_T	rs12489828	3	52567014	G/T	G	T	Common	0.5323	0.4677	0.4677	TRUE	TRUE	-	-0.028486	0.00359039	14.6731	0.000404032	-	-0.021431	0.0031739	10.835	intron_variant	MODIFIER	NT5DC2	ENSG00000168268
HGB	Mature red cell	chr3:59	3:52567617_A_G	rs66782572	3	52567617	A/G	A	A	Common	0.5386	0.4614	0.5386	TRUE	FALSE	-	-0.0206317	0.00355202	8.20027	0.000211565	-	-0.021566	0.0032763	10.333	missense_variant	MODERATE	NT5DC2	ENSG00000168268
HLSR#	Immature red cell	chr3:60	3:52747742_G_A	rs7620039	3	52747742	G/A	A	G	Common	0.3796	0.3796	0.3796	TRUE	TRUE	-	-0.0268774	0.00370049	12.4225	0.000340254	-	-0.020243	0.0032747	9.1961	intron_variant	MODIFIER	NEK4	ENSG00000114904
RBC#	Mature red cell	chr3:61	3:52833805_C_A	rs3617	3	52833805	C/A	A	A	Common	0.4523	0.4523	0.5477	TRUE	TRUE	-	-0.0213018	0.00356602	8.63423	0.000224817	-	-0.019066	0.0031863	8.6605	missense_variant	MODERATE	ITIH3	ENSG00000162267
MPV	Platelet	chr3:62	3:56739923_T_C	rs6805910	3	56739923	T/C	C	C	Common	0.4161	0.4161	0.5839	TRUE	TRUE	-	-0.0273772	0.00365524	13.1614	0.000364203	+	0.035885	0.0045926	14.253	intergenic_variant	MODIFIER
RBC#	Mature red cell	chr3:63	3:56744261_A_AAAAAAC	rs149804345	3	56744261	A/AAAAAAC	AAAAAAC		Common	0.3097	0.3097		TRUE	FALSE	-	-0.0361832	0.00389009	19.8581	0.000559787	-	-0.034785	0.0034756	22.847	intergenic_variant	MODIFIER
HCT	Mature red cell	chr3:63	3:56744261_A_AAAAAAC	rs149804345	3	56744261	A/AAAAAAC	AAAAAAC		Common	0.3097	0.3097		FALSE	FALSE	-	-0.0336944	0.00386325	17.5624	0.000485428	-	-0.033971	0.0035766	20.664	intergenic_variant	MODIFIER
HGB	Mature red cell	chr3:63	3:56744261_A_AAAAAAC	rs149804345	3	56744261	A/AAAAAAC	AAAAAAC		Common	0.3097	0.3097		FALSE	FALSE	-	-0.031651	0.00388048	15.4622	0.000428336	-	-0.031654	0.0035782	18.039	intergenic_variant	MODIFIER
PLT#	Platelet	chr3:63	3:56771251_A_C		3	56771251	A/C	C		Common	0.3257	0.3257		TRUE	FALSE	+	0.0349829	0.00387926	18.7174	0.000537541	+	0.02967	0.0033508	18.072	missense_variant	MODERATE	ARHGEF3	ENSG00000163947
MPV	Platelet	chr3:63	3:56774215_C_CA	rs11459029	3	56774215	C/CA	CA		Common	0.3276	0.3276		TRUE	TRUE	-	-0.0521714	0.0038479	41.1508	0.00119913	-	-0.069457	0.0048115	46.482	intron_variant	MODIFIER	ARHGEF3	ENSG00000163947
MPV	Platelet	chr3:64	3:56834799_C_T	rs13098914	3	56834799	C/T	C	C	Common	0.5775	0.4225	0.5775	TRUE	TRUE	-	-0.0432891	0.00365524	31.6312	0.000914463	-	-0.02016	0.0030195	10.611	intron_variant	MODIFIER	ARHGEF3	ENSG00000163947
PLT#	Platelet	chr3:65	3:56849749_T_C	rs1354034	3	56849749	T/C	T	T	Common	0.6023	0.3977	0.6023	FALSE	TRUE	+	0.137851	0.00371882	300.043	0.00910371	+	0.1372	0.0032014	398.39	intron_variant	MODIFIER	ARHGEF3	ENSG00000163947
MPV	Platelet	chr3:65	3:56849749_T_C	rs1354034	3	56849749	T/C	T	T	Common	0.6033	0.3967	0.6033	TRUE	TRUE	-	-0.228305	0.00369036	832.985	0.0249493	-	-0.23227	0.0029931	1286.3	intron_variant	MODIFIER	ARHGEF3	ENSG00000163947
PCT	Platelet	chr3:65	3:56849749_T_C	rs1354034	3	56849749	T/C	T	T	Common	0.6034	0.3966	0.6034	FALSE	TRUE	+	0.0354242	0.00373472	20.6159	0.000600602	+	0.035344	0.0032684	26.52	intron_variant	MODIFIER	ARHGEF3	ENSG00000163947
RET#	Immature red cell	chr3:65	3:56849749_T_C	rs1354034	3	56849749	T/C	T	T	Common	0.5988	0.4012	0.5988	FALSE	TRUE	-	-0.0228678	0.00365453	9.40725	0.000251258	-	-0.020334	0.0032203	9.5652	intron_variant	MODIFIER	ARHGEF3	ENSG00000163947
RET%	Immature red cell	chr3:65	3:56849749_T_C	rs1354034	3	56849749	T/C	T	T	Common	0.5988	0.4012	0.5988	FALSE	TRUE	-	-0.0227842	0.00365251	9.35325	0.000249424	-	-0.0197	0.0032062	9.0945	intron_variant	MODIFIER	ARHGEF3	ENSG00000163947
LYMPH#	Lymphoid white cell	chr3:65	3:56849749_T_C	rs1354034	3	56849749	T/C	T	T	Common	0.5989	0.4011	0.5989	FALSE	TRUE	+	0.025544	0.00366271	11.5116	0.000313484	+	0.02525	0.0033082	13.636	intron_variant	MODIFIER	ARHGEF3	ENSG00000163947
PLT#	Platelet	chr3:66	3:56950055_G_A	rs17825630	3	56950055	G/A	A	G	Common	0.1467	0.1467	0.1467	FALSE	TRUE	+	0.049975	0.00550254	18.9729	0.000625269	+	0.039517	0.0047575	16.002	intron_variant	MODIFIER	ARHGEF3	ENSG00000163947
MPV	Platelet	chr3:66	3:56950055_G_A	rs17825630	3	56950055	G/A	A	G	Common	0.1467	0.1467	0.1467	TRUE	TRUE	-	-0.0616936	0.00545643	28.9146	0.000952889	-	-0.046541	0.0044596	24.764	intron_variant	MODIFIER	ARHGEF3	ENSG00000163947
GRAN%MYELOID	Myeloid white cell	chr3:67	3:57954435_C_T	rs11710567	3	57954435	C/T	T	C	Common	0.3026	0.3026	0.3026	TRUE	TRUE	+	0.0234589	0.00394474	8.5634	0.000232273	+	0.020725	0.0035223	8.3967	intergenic_variant	MODIFIER
IRF	Immature red cell	chr3:68	3:58036935_T_C	rs732527	3	58036935	T/C	C	T	Common	0.3585	0.3585	0.3585	FALSE	TRUE	-	-0.0308733	0.00373562	15.8532	0.00043841	-	-0.031495	0.0034064	19.627	intron_variant	MODIFIER	FLNB	ENSG00000136068
HLSR#	Immature red cell	chr3:68	3:58036935_T_C	rs732527	3	58036935	T/C	C	T	Common	0.3585	0.3585	0.3585	FALSE	TRUE	-	-0.0327628	0.00377118	17.4319	0.000493717	-	-0.033521	0.0033279	23.131	intron_variant	MODIFIER	FLNB	ENSG00000136068
HLSR%	Immature red cell	chr3:68	3:58036935_T_C	rs732527	3	58036935	T/C	C	T	Common	0.3585	0.3585	0.3585	TRUE	TRUE	-	-0.0333776	0.00377106	18.0617	0.00051242	-	-0.033973	0.0033272	23.743	intron_variant	MODIFIER	FLNB	ENSG00000136068
RET#	Immature red cell	chr3:68	3:58036962_C_T	rs732526	3	58036962	C/T	T	T	Common	0.3584	0.3584	0.6416	FALSE	FALSE	-	-0.026118	0.00377806	11.3239	0.000313719	-	-0.026707	0.0033274	14.996	intron_variant	MODIFIER	FLNB	ENSG00000136068
RET%	Immature red cell	chr3:68	3:58036962_C_T	rs732526	3	58036962	C/T	T	T	Common	0.3584	0.3584	0.6416	TRUE	FALSE	-	-0.0278604	0.00377619	12.7938	0.000356975	-	-0.028034	0.003313	16.577	intron_variant	MODIFIER	FLNB	ENSG00000136068
PLT#	Platelet	chr3:69	3:58282576_T_C	rs6445967	3	58282576	T/C	C	T	Common	0.3232	0.3232	0.3232	TRUE	TRUE	-	-0.0304628	0.00388793	14.3298	0.000405978	-	-0.024853	0.0033475	12.944	downstream_gene_variant	MODIFIER	ABHD6	ENSG00000163686
RBC#	Mature red cell	chr3:70	3:58374029_A_G	rs7610312	3	58374029	A/G	G	A	Common	0.3704	0.3704	0.3704	TRUE	FALSE	-	-0.0215885	0.00368521	8.32969	0.000217375	-	-0.020534	0.0032935	9.3436	intron_variant	MODIFIER	PXK	ENSG00000168297
HCT	Mature red cell	chr3:70	3:58399886_TC_T	rs143985986	3	58399886	TC/T	T	TC	Common	0.3708	0.3708	0.3708	TRUE	TRUE	-	-0.0232587	0.00364876	9.73593	0.000252423	-	-0.022106	0.0033797	10.212	3_prime_UTR_variant	MODIFIER	PXK	ENSG00000168297
HGB	Mature red cell	chr3:70	3:58456811_C_T	rs11719450	3	58456811	C/T	T	C	Common	0.3716	0.3716	0.3716	TRUE	FALSE	-	-0.0220424	0.00368596	8.65169	0.000226913	-	-0.020322	0.0034	8.6426	intergenic_variant	MODIFIER
MCV	Mature red cell	chr3:71	3:66452973_TTGCATGGTGGGAAGGACCCAAGG_T	rs6147862	3	66452973	TTGCATGGTGGGAAGGACCCAAGG/T	TTGCATGGTGGGAAGGACCCAAGG		Common	0.6182	0.3818		FALSE	TRUE	-	-0.0222162	0.00366285	8.88032	0.000232988	-	-0.023301	0.0030672	13.516	intron_variant	MODIFIER	LRIG1	ENSG00000144749
MCH	Mature red cell	chr3:71	3:66452973_TTGCATGGTGGGAAGGACCCAAGG_T	rs6147862	3	66452973	TTGCATGGTGGGAAGGACCCAAGG/T	TTGCATGGTGGGAAGGACCCAAGG		Common	0.6181	0.3819		TRUE	TRUE	-	-0.0274994	0.00367305	13.1513	0.000357013	-	-0.027332	0.0030816	18.129	intron_variant	MODIFIER	LRIG1	ENSG00000144749
RBC#	Mature red cell	chr3:72	3:69805616_AT_A	rs34858804	3	69805616	AT/A	A	AT	Common	0.4259	0.4259	0.4259	TRUE	TRUE	+	0.0258459	0.00363644	11.9274	0.000326669	+	0.027357	0.0032493	16.419	intron_variant	MODIFIER	MITF	ENSG00000187098
HCT	Mature red cell	chr3:72	3:69805616_AT_A	rs34858804	3	69805616	AT/A	A	AT	Common	0.4258	0.4258	0.4258	FALSE	TRUE	+	0.0242679	0.00361135	10.7402	0.000287979	+	0.024517	0.003344	12.641	intron_variant	MODIFIER	MITF	ENSG00000187098
HGB	Mature red cell	chr3:72	3:69841880_C_A	rs17006441	3	69841880	C/A	A	C	Common	0.4209	0.4209	0.4209	TRUE	FALSE	+	0.0225773	0.00361426	9.37762	0.000248488	+	0.022118	0.0033336	10.487	intron_variant	MODIFIER	MITF	ENSG00000187098
RBC#	Mature red cell	chr3:73	3:71256309_C_T	rs17699658	3	71256309	C/T	T	C	Common	0.223	0.223	0.223	TRUE	TRUE	+	0.0325114	0.00434586	13.1322	0.000366292	+	0.031424	0.0038824	15.236	intron_variant	MODIFIER	FOXP1	ENSG00000114861
MCV	Mature red cell	chr3:73	3:71256309_C_T	rs17699658	3	71256309	C/T	T	C	Common	0.2231	0.2231	0.2231	FALSE	TRUE	-	-0.0310553	0.00431216	12.226	0.000334322	-	-0.029341	0.0036105	15.353	intron_variant	MODIFIER	FOXP1	ENSG00000114861
MCH	Mature red cell	chr3:73	3:71256309_C_T	rs17699658	3	71256309	C/T	T	C	Common	0.223	0.223	0.223	FALSE	TRUE	-	-0.0297273	0.00432487	11.2033	0.000306243	-	-0.026525	0.0036276	12.577	intron_variant	MODIFIER	FOXP1	ENSG00000114861
LYMPH#	Lymphoid white cell	chr3:74	3:71355240_G_C	rs35592432	3	71355240	G/C	C	G	Low Frequency	0.0279	0.0279	0.0279	TRUE	TRUE	+	0.109973	0.0119508	19.4546	0.000656016	+	0.10878	0.010798	23.138	intron_variant	MODIFIER	FOXP1	ENSG00000114861
NEUT%	Compound white cell	chr3:74	3:71382067_A_G	rs71298382	3	71382067	A/G	G	A	Low Frequency	0.0286	0.0286	0.0286	FALSE	FALSE	-	-0.075616	0.011628	10.1037	0.000317703	-	-0.076941	0.010808	11.963	5_prime_UTR_variant	MODIFIER	FOXP1	ENSG00000114861
LYMPH%	Compound white cell	chr3:74	3:71382067_A_G	rs71298382	3	71382067	A/G	G	A	Low Frequency	0.0286	0.0286	0.0286	TRUE	FALSE	+	0.0954725	0.011608	15.7086	0.000506467	+	0.089418	0.010816	15.859	5_prime_UTR_variant	MODIFIER	FOXP1	ENSG00000114861
LYMPH%	Compound white cell	chr3:75	3:71410012_T_C		3	71410012	T/C	C		Common	0.1941	0.1941		TRUE	TRUE	-	-0.030313	0.004579	10.4447	0.000287472	-	-0.026052	0.0042659	8.9927	intron_variant	MODIFIER	FOXP1	ENSG00000114861
GRAN%MYELOID	Myeloid white cell	chr3:76	3:71771215_T_TG	rs34778241	3	71771215	T/TG	T		Common	0.6176	0.3824		FALSE	TRUE	+	0.0269252	0.00396611	10.9467	0.000342431	+	0.026848	0.0035413	13.464	intron_variant	MODIFIER	EIF4E3	ENSG00000163412
MONO%	Compound white cell	chr3:76	3:71771215_T_TG	rs34778241	3	71771215	T/TG	T		Common	0.6176	0.3824		TRUE	TRUE	-	-0.0303183	0.00395406	13.7564	0.000434173	-	-0.030459	0.0034792	17.685	intron_variant	MODIFIER	EIF4E3	ENSG00000163412
MONO#	Myeloid white cell	chr3:77	3:71824685_G_A	rs13070279	3	71824685	G/A	A	G	Common	0.1147	0.1147	0.1147	TRUE	TRUE	-	-0.0330944	0.00562545	8.39473	0.000222429	-	-0.032979	0.0048996	10.772	intron_variant	MODIFIER	PROK2	ENSG00000163421
RET#	Immature red cell	chr3:78	3:72286901_T_C	rs7432379	3	72286901	T/C	T	T	Common	0.6504	0.3496	0.6504	TRUE	FALSE	+	0.0233041	0.00378371	9.13557	0.00024697	+	0.022008	0.0033338	10.389	intron_variant	MODIFIER	LINC00877	ENSG00000241163
IRF	Immature red cell	chr3:78	3:72287270_ATC_A	rs10587701	3	72287270	ATC/A	ATC		Common	0.6941	0.3059		TRUE	FALSE	+	0.0239721	0.00387596	9.20635	0.00024403	+	0.022142	0.0035365	9.4163	intron_variant	MODIFIER	LINC00877	ENSG00000241163
RET%	Immature red cell	chr3:78	3:72289170_T_C	rs4282028	3	72289170	T/C	T	C	Common	0.6962	0.3038	0.3038	FALSE	TRUE	+	0.0237064	0.0039251	8.81128	0.000237729	+	0.023	0.0034456	10.606	intron_variant	MODIFIER	LINC00877	ENSG00000241163
HLSR#	Immature red cell	chr3:78	3:72289170_T_C	rs4282028	3	72289170	T/C	T	C	Common	0.6961	0.3039	0.3039	TRUE	TRUE	+	0.0288823	0.00392022	12.7599	0.000352936	+	0.027045	0.0034613	14.253	intron_variant	MODIFIER	LINC00877	ENSG00000241163
HLSR%	Immature red cell	chr3:78	3:72289170_T_C	rs4282028	3	72289170	T/C	T	C	Common	0.6961	0.3039	0.3039	FALSE	TRUE	+	0.0288636	0.00392016	12.7447	0.000352479	+	0.026919	0.0034606	14.132	intron_variant	MODIFIER	LINC00877	ENSG00000241163
PLT#	Platelet	chr3:79	3:72397279_A_G	rs9809116	3	72397279	A/G	G	G	Common	0.4076	0.4076	0.5924	TRUE	TRUE	+	0.0264998	0.00373648	11.8794	0.000339128	+	0.023739	0.0032146	12.814	intergenic_variant	MODIFIER
MCH	Mature red cell	chr3:80	3:88132979_T_G	rs4378991	3	88132979	T/G	T	T	Common	0.8313	0.1687	0.8313	TRUE	TRUE	+	0.0296535	0.00471692	9.48885	0.000246634	+	0.028235	0.0039575	12.011	intron_variant	MODIFIER	CGGBP1, RP11-159G9.5	ENSG00000163320, ENSG00000229729
MCH	Mature red cell	chr3:81	3:101161690_C_CA	rs149727694	3	101161690	C/CA	CA		Common	0.1359	0.1359		TRUE	TRUE	-	-0.0310254	0.00518236	8.66939	0.000226072	-	-0.028002	0.0043487	9.9189	intron_variant	MODIFIER	SENP7	ENSG00000138468
NEUT%GRAN	Myeloid white cell	chr3:82	3:101267385_T_C	rs13062095	3	101267385	T/C	C	T	Common	0.3362	0.3362	0.3362	TRUE	TRUE	+	0.0236101	0.00379246	9.31885	0.000248806	+	0.02321	0.0034785	10.598	intergenic_variant	MODIFIER
EO%GRAN	Myeloid white cell	chr3:82	3:101267385_T_C	rs13062095	3	101267385	T/C	C	T	Common	0.3361	0.3361	0.3361	FALSE	TRUE	-	-0.0228284	0.00379209	8.75842	0.000232568	-	-0.0225	0.0034632	10.085	intergenic_variant	MODIFIER
EO%	Compound white cell	chr3:82	3:101267385_T_C	rs13062095	3	101267385	T/C	C	T	Common	0.3362	0.3362	0.3362	FALSE	TRUE	-	-0.0219758	0.00377583	8.23062	0.000215553	-	-0.021759	0.0034332	9.6318	intergenic_variant	MODIFIER
RET%	Immature red cell	chr3:83	3:108359243_C_CT	rs561823900	3	108359243	C/CT	CT		Common	0.312	0.312		TRUE	TRUE	-	-0.0232159	0.00400645	8.16453	0.000231391	-	-0.023529	0.0035173	10.649	intron_variant	MODIFIER	DZIP3	ENSG00000198919
EO#	Myeloid white cell	chr3:84	3:111857569_G_A	rs6803848	3	111857569	G/A	A	G	Low Frequency	0.0298	0.0298	0.0298	FALSE	TRUE	-	-0.0644103	0.0105806	8.94066	0.000239893	-	-0.073257	0.0096148	13.591	downstream_gene_variant	MODIFIER	SLC9C1, RP11-757F18.5	ENSG00000172139, ENSG00000261488
(EO+BASO)#	Myeloid white cell	chr3:84	3:111857569_G_A	rs6803848	3	111857569	G/A	A	G	Low Frequency	0.0298	0.0298	0.0298	TRUE	TRUE	-	-0.068779	0.0105922	10.076	0.000273539	-	-0.076335	0.0096583	14.564	downstream_gene_variant	MODIFIER	SLC9C1, RP11-757F18.5	ENSG00000172139, ENSG00000261488
NEUT%GRAN	Myeloid white cell	chr3:84	3:111857569_G_A	rs6803848	3	111857569	G/A	A	G	Low Frequency	0.0298	0.0298	0.0298	FALSE	TRUE	+	0.0641321	0.0106088	8.82619	0.000237826	+	0.067078	0.0097479	11.225	downstream_gene_variant	MODIFIER	SLC9C1, RP11-757F18.5	ENSG00000172139, ENSG00000261488
EO#	Myeloid white cell	chr3:85	3:112071413_A_T	rs62264129	3	112071413	A/T	T	A	Common	0.2964	0.2964	0.2964	TRUE	TRUE	-	-0.0300537	0.003927	13.7073	0.000376731	-	-0.03229	0.003569	18.83	intron_variant	MODIFIER	CD200	ENSG00000091972
(EO+BASO)#	Myeloid white cell	chr3:85	3:112071413_A_T	rs62264129	3	112071413	A/T	T	A	Common	0.2964	0.2964	0.2964	FALSE	TRUE	-	-0.0297625	0.00393157	13.4285	0.000369465	-	-0.031553	0.0035855	17.861	intron_variant	MODIFIER	CD200	ENSG00000091972
NEUT%GRAN	Myeloid white cell	chr3:86	3:112074147_G_A	rs9990215	3	112074147	G/A	A	A	Common	0.4418	0.4418	0.5582	FALSE	FALSE	+	0.0276407	0.00359467	13.8301	0.000376829	+	0.028869	0.0033022	17.637	intron_variant	MODIFIER	CD200	ENSG00000091972
EO%GRAN	Myeloid white cell	chr3:86	3:112074147_G_A	rs9990215	3	112074147	G/A	A	A	Common	0.4418	0.4418	0.5582	TRUE	FALSE	-	-0.0285207	0.00359403	14.6788	0.000401205	-	-0.028501	0.0032821	17.413	intron_variant	MODIFIER	CD200	ENSG00000091972
EO%	Compound white cell	chr3:86	3:112074608_G_T	rs9990220	3	112074608	G/T	T	T	Common	0.4416	0.4416	0.5584	TRUE	TRUE	-	-0.0295655	0.00359034	15.7448	0.000431096	-	-0.02976	0.0032641	19.109	intron_variant	MODIFIER	CD200	ENSG00000091972
NEUT%GRAN	Myeloid white cell	chr3:87	3:112587492_C_T	rs9814893	3	112587492	C/T	T	T	Common	0.3875	0.3875	0.6125	FALSE	TRUE	+	0.0229718	0.00367307	9.39821	0.000250495	+	0.022837	0.0033701	10.908	intergenic_variant	MODIFIER
EO%GRAN	Myeloid white cell	chr3:87	3:112587492_C_T	rs9814893	3	112587492	C/T	T	T	Common	0.3875	0.3875	0.6125	FALSE	TRUE	-	-0.0249838	0.00367267	10.9883	0.000296296	-	-0.025813	0.0033548	13.845	intergenic_variant	MODIFIER
EO%	Compound white cell	chr3:87	3:112587492_C_T	rs9814893	3	112587492	C/T	T	T	Common	0.3873	0.3873	0.6127	TRUE	TRUE	-	-0.0254526	0.00365649	11.471	0.00030746	-	-0.026113	0.0033253	14.388	intergenic_variant	MODIFIER
EO#	Myeloid white cell	chr3:88	3:112686075_T_C	rs1032726	3	112686075	T/C	C	C	Common	0.467	0.467	0.533	TRUE	TRUE	-	-0.0241943	0.00358075	10.8505	0.000291406	-	-0.023973	0.0032397	12.863	intron_variant	MODIFIER	CD200R1	ENSG00000163606
(EO+BASO)#	Myeloid white cell	chr3:88	3:112686075_T_C	rs1032726	3	112686075	T/C	C	C	Common	0.467	0.467	0.533	FALSE	TRUE	-	-0.0225263	0.00358467	9.48172	0.000252612	-	-0.022634	0.0032543	11.451	intron_variant	MODIFIER	CD200R1	ENSG00000163606
MPV	Platelet	chr3:89	3:113300183_A_T	rs2271494	3	113300183	A/T	T	T	Common	0.4164	0.4164	0.5836	TRUE	TRUE	+	0.0230426	0.00366388	9.49586	0.00025806	+	0.022281	0.0029633	13.256	intron_variant	MODIFIER	SIDT1	ENSG00000072858
PLT#	Platelet	chr3:90	3:122833003_C_T	rs3804749	3	122833003	C/T	C	C	Common	0.5929	0.4071	0.5929	FALSE	TRUE	-	-0.0412622	0.00373679	27.6211	0.000821897	-	-0.040824	0.0032146	36.209	intron_variant	MODIFIER	PDIA5	ENSG00000065485
MPV	Platelet	chr3:90	3:122833003_C_T	rs3804749	3	122833003	C/T	C	C	Common	0.5927	0.4073	0.5927	FALSE	TRUE	+	0.0440994	0.00370549	31.9326	0.000938957	+	0.042082	0.0029992	43.972	intron_variant	MODIFIER	PDIA5	ENSG00000065485
PDW	Platelet	chr3:90	3:122833003_C_T	rs3804749	3	122833003	C/T	C	C	Common	0.5927	0.4073	0.5927	TRUE	TRUE	+	0.0448562	0.00368681	33.3299	0.000971458	+	0.046576	0.0032867	44.832	intron_variant	MODIFIER	PDIA5	ENSG00000065485
PCT	Platelet	chr3:90	3:122833003_C_T	rs3804749	3	122833003	C/T	C	C	Common	0.5927	0.4073	0.5927	FALSE	TRUE	-	-0.024451	0.00374991	10.1542	0.000288651	-	-0.021605	0.0032825	10.331	intron_variant	MODIFIER	PDIA5	ENSG00000065485
MONO#	Myeloid white cell	chr3:91	3:123105119_C_T		3	123105119	C/T	T		Common	0.2244	0.2244		TRUE	FALSE	-	-0.0272032	0.00428479	9.66353	0.000257592	-	-0.027205	0.0037321	12.505	intron_variant	MODIFIER	ADCY5	ENSG00000173175
LYMPH#	Lymphoid white cell	chr3:91	3:123105643_C_T	rs59107033	3	123105643	C/T	T	C	Common	0.2241	0.2241	0.2241	TRUE	TRUE	-	-0.0279166	0.00435882	9.82176	0.000271021	-	-0.028415	0.0039382	12.267	intron_variant	MODIFIER	ADCY5	ENSG00000173175
MPV	Platelet	chr3:92	3:124303696_C_T		3	124303696	C/T	T		Rare	0.0019	0.0019		TRUE	TRUE	-	-0.575888	0.0544188	25.4447	0.00125787	-	-0.47143	0.044302	25.71	stop_gained	HIGH	KALRN	ENSG00000160145
MPV	Platelet	chr3:93	3:124337112_A_G	rs11920280	3	124337112	A/G	G	A	Common	0.4878	0.4878	0.4878	TRUE	TRUE	+	0.0551991	0.00360472	52.2032	0.00152256	+	0.061568	0.0029443	96.247	intron_variant	MODIFIER	KALRN	ENSG00000160145
PDW	Platelet	chr3:94	3:124345362_A_C	rs2165252	3	124345362	A/C	A	C	Common	0.6227	0.3773	0.3773	TRUE	TRUE	+	0.0437221	0.00369787	31.5306	0.000898252	+	0.026697	0.0035995	12.919	intron_variant	MODIFIER	KALRN	ENSG00000160145
PLT#	Platelet	chr3:94	3:124345877_G_A	rs619460	3	124345877	G/A	G	A	Common	0.6228	0.3772	0.3772	TRUE	FALSE	-	-0.0237272	0.00374956	9.60492	0.000264511	-	-0.023171	0.0032257	12.165	intron_variant	MODIFIER	KALRN	ENSG00000160145
MPV	Platelet	chr3:95	3:124377326_T_G	rs56106611	3	124377326	T/G	G	T	Low Frequency	0.016	0.016	0.016	TRUE	TRUE	-	-0.223781	0.0143879	53.8213	0.00157685	-	-0.27767	0.011769	122.14	missense_variant	MODERATE	KALRN	ENSG00000160145
PDW	Platelet	chr3:96	3:124404188_C_G	rs821367	3	124404188	C/G	G	C	Common	0.2419	0.2419	0.2419	TRUE	TRUE	+	0.0293022	0.00420085	11.5154	0.000314915	+	0.022125	0.0038385	8.0847	intron_variant	MODIFIER	KALRN	ENSG00000160145
PCT	Platelet	chr3:97	3:124435110_T_C	rs332507	3	124435110	T/C	C	C	Common	0.2229	0.2229	0.7771	TRUE	TRUE	-	-0.0300929	0.00443983	10.914	0.000313723	-	-0.031647	0.0038861	15.413	intron_variant	MODIFIER	KALRN	ENSG00000160145
PDW	Platelet	chr3:98	3:124441501_A_G	rs606552	3	124441501	A/G	G	A	Common	0.2484	0.2484	0.2484	TRUE	TRUE	+	0.0523681	0.00417524	35.3597	0.001024	+	0.043308	0.0039811	26.826	3_prime_UTR_variant	MODIFIER	KALRN	ENSG00000160145
MPV	Platelet	chr3:99	3:124467247_C_A	rs689449	3	124467247	C/A	A	C	Common	0.2933	0.2933	0.2933	TRUE	TRUE	-	-0.0360218	0.00396768	18.9596	0.000537908	-	-0.039435	0.0032268	33.605	upstream_gene_variant	MODIFIER	RP11-71H17.9	ENSG00000272947
BASO%	Compound white cell	chr3:100	3:128150770_C_G	rs2811403	3	128150770	C/G	C	G	Common	0.513	0.487	0.487	TRUE	TRUE	-	-0.0289451	0.0034887	15.9708	0.000418625	-	-0.020512	0.0033949	8.8162	intergenic_variant	MODIFIER
NEUT%	Compound white cell	chr3:101	3:128198104_G_A	rs2713579	3	128198104	G/A	G	A	Common	0.6548	0.3452	0.3452	FALSE	TRUE	-	-0.025545	0.00378779	10.8124	0.000295	-	-0.029624	0.0035325	16.296	downstream_gene_variant	MODIFIER	GATA2	ENSG00000179348
LYMPH%	Compound white cell	chr3:101	3:128198104_G_A	rs2713579	3	128198104	G/A	G	A	Common	0.6549	0.3451	0.3451	TRUE	TRUE	+	0.0308993	0.00378165	15.514	0.000431568	+	0.024929	0.0036353	11.153	downstream_gene_variant	MODIFIER	GATA2	ENSG00000179348
EO#	Myeloid white cell	chr3:102	3:128297569_G_C	rs9880192	3	128297569	G/C	C	G	Common	0.4111	0.4111	0.4111	FALSE	TRUE	+	0.0387292	0.00365842	25.4622	0.000726265	+	0.026581	0.0033815	14.415	upstream_gene_variant	MODIFIER	C3orf27	ENSG00000198685
NEUT%GRAN	Myeloid white cell	chr3:102	3:128297569_G_C	rs9880192	3	128297569	G/C	C	G	Common	0.411	0.411	0.411	FALSE	TRUE	-	-0.0414151	0.00366934	28.8167	0.000830432	-	-0.029927	0.0035436	16.515	upstream_gene_variant	MODIFIER	C3orf27	ENSG00000198685
EO%GRAN	Myeloid white cell	chr3:102	3:128297569_G_C	rs9880192	3	128297569	G/C	C	G	Common	0.411	0.411	0.411	FALSE	TRUE	+	0.0441004	0.00366886	32.5554	0.000941612	+	0.033731	0.0035279	20.929	upstream_gene_variant	MODIFIER	C3orf27	ENSG00000198685
EO%	Compound white cell	chr3:102	3:128297569_G_C	rs9880192	3	128297569	G/C	C	G	Common	0.411	0.411	0.411	TRUE	TRUE	+	0.0443932	0.00365472	33.2244	0.000954155	+	0.033605	0.0034807	21.323	upstream_gene_variant	MODIFIER	C3orf27	ENSG00000198685
NEUT%GRAN	Myeloid white cell	chr3:103	3:128301085_T_C	rs113269528	3	128301085	T/C	C	C	Common	0.075	0.075	0.925	TRUE	TRUE	-	-0.0524615	0.00681779	13.8486	0.00038187	-	-0.046388	0.0065017	12.012	intergenic_variant	MODIFIER
EO%GRAN	Myeloid white cell	chr3:103	3:128301085_T_C	rs113269528	3	128301085	T/C	C	C	Common	0.075	0.075	0.925	FALSE	TRUE	+	0.0477107	0.00681688	11.5884	0.000315839	+	0.044128	0.0064728	11.032	intergenic_variant	MODIFIER
GRAN#	Myeloid white cell	chr3:104	3:128301390_T_C	rs2734031	3	128301390	T/C	T	C	Common	0.9094	0.0906	0.0906	TRUE	FALSE	-	-0.0623047	0.00630129	22.3269	0.000639668	-	-0.052765	0.0058718	18.588	intergenic_variant	MODIFIER
GRAN%MYELOID	Myeloid white cell	chr3:105	3:128305302_A_G	rs2010054	3	128305302	A/G	A	G	Common	0.5947	0.4053	0.4053	FALSE	TRUE	-	-0.0739914	0.00361928	92.165	0.00263917	-	-0.052417	0.0040654	37.292	intergenic_variant	MODIFIER
MONO%	Compound white cell	chr3:105	3:128305302_A_G	rs2010054	3	128305302	A/G	A	G	Common	0.5947	0.4053	0.4053	TRUE	TRUE	+	0.0851389	0.00360848	122.354	0.00349431	+	0.051417	0.004078	35.706	intergenic_variant	MODIFIER
MONO#	Myeloid white cell	chr3:106	3:128306418_T_C	rs6772849	3	128306418	T/C	C	T	Common	0.3537	0.3537	0.3537	FALSE	TRUE	+	0.0762632	0.00372103	92.6237	0.00265906	+	0.052147	0.0035425	48.291	intergenic_variant	MODIFIER
MONO%	Compound white cell	chr3:106	3:128306418_T_C	rs6772849	3	128306418	T/C	C	T	Common	0.3537	0.3537	0.3537	TRUE	TRUE	+	0.0836104	0.00371265	111.582	0.00319609	+	0.047454	0.0041205	29.952	intergenic_variant	MODIFIER
GRAN%MYELOID	Myeloid white cell	chr3:106	3:128310589_G_T	rs4286447	3	128310589	G/T	T	T	Common	0.3527	0.3527	0.6473	TRUE	FALSE	-	-0.07045	0.00372643	78.988	0.00226623	-	-0.036363	0.004186	17.424	intergenic_variant	MODIFIER
EO#	Myeloid white cell	chr3:104	3:128316435_A_G	rs4328821	3	128316435	A/G	G	A	Common	0.1075	0.1075	0.1075	FALSE	TRUE	-	-0.130803	0.0057361	114.374	0.00328311	-	-0.1189	0.0053445	108.76	intergenic_variant	MODIFIER
(EO+BASO)#	Myeloid white cell	chr3:104	3:128316435_A_G	rs4328821	3	128316435	A/G	G	A	Common	0.1076	0.1076	0.1076	FALSE	TRUE	-	-0.143606	0.0057418	137.33	0.00396049	-	-0.13924	0.0052722	152.68	intergenic_variant	MODIFIER
NEUT%GRAN	Myeloid white cell	chr3:104	3:128316435_A_G	rs4328821	3	128316435	A/G	G	A	Common	0.1077	0.1077	0.1077	TRUE	TRUE	+	0.166554	0.00575232	183.605	0.00533172	+	0.15484	0.0054274	177.88	intergenic_variant	MODIFIER
EO%GRAN	Myeloid white cell	chr3:104	3:128316435_A_G	rs4328821	3	128316435	A/G	G	A	Common	0.1077	0.1077	0.1077	FALSE	TRUE	-	-0.151511	0.00575147	152.209	0.00441208	-	-0.13877	0.0054034	144.45	intergenic_variant	MODIFIER
NEUT%	Compound white cell	chr3:104	3:128316435_A_G	rs4328821	3	128316435	A/G	G	A	Common	0.1077	0.1077	0.1077	FALSE	TRUE	+	0.0852704	0.00573444	49.2865	0.00139751	+	0.08911	0.0053479	61.562	intergenic_variant	MODIFIER
EO%	Compound white cell	chr3:104	3:128316435_A_G	rs4328821	3	128316435	A/G	G	A	Common	0.1075	0.1075	0.1075	FALSE	TRUE	-	-0.147194	0.00573025	144.789	0.00415745	-	-0.13473	0.0053557	138.68	intergenic_variant	MODIFIER
BASO#	Myeloid white cell	chr3:104	3:128317997_G_A	rs6782812	3	128317997	G/A	G	A	Common	0.893	0.107	0.107	FALSE	FALSE	+	0.118175	0.00566709	95.8421	0.00266878	+	0.11724	0.0054329	102.41	intergenic_variant	MODIFIER
BASO%GRAN	Myeloid white cell	chr3:104	3:128317997_G_A	rs6782812	3	128317997	G/A	G	A	Common	0.8929	0.1071	0.1071	TRUE	FALSE	+	0.142475	0.00567047	138.586	0.00388241	+	0.14148	0.0054712	146.43	intergenic_variant	MODIFIER
BASO%	Compound white cell	chr3:104	3:128317997_G_A	rs6782812	3	128317997	G/A	G	A	Common	0.893	0.107	0.107	FALSE	FALSE	+	0.13954	0.00562473	135.137	0.00372102	+	0.13465	0.0054728	132.71	intergenic_variant	MODIFIER
EO%	Compound white cell	chr3:103	3:128319846_T_TC	rs142410722	3	128319846	T/TC	TC		Common	0.0718	0.0718		TRUE	FALSE	+	0.0479115	0.00700833	11.0903	0.000305967	+	0.042527	0.0065901	9.959	intergenic_variant	MODIFIER
NEUT#	Myeloid white cell	chr3:104	3:128321873_AG_A	rs11359909	3	128321873	AG/A	AG	AG	Common	0.8934	0.1066	0.8934	TRUE	FALSE	-	-0.0716522	0.00583295	33.9573	0.000977894	-	-0.063628	0.0054042	31.261	intergenic_variant	MODIFIER
(NEUT+EO)#	Myeloid white cell	chr3:104	3:128321873_AG_A	rs11359909	3	128321873	AG/A	AG	AG	Common	0.8934	0.1066	0.8934	FALSE	FALSE	-	-0.0606202	0.00583769	24.5341	0.000699952	-	-0.052599	0.0054055	21.646	intergenic_variant	MODIFIER
(BASO+NEUT)#	Myeloid white cell	chr3:104	3:128321873_AG_A	rs11359909	3	128321873	AG/A	AG	AG	Common	0.8934	0.1066	0.8934	FALSE	FALSE	-	-0.0694573	0.0058436	31.8543	0.000918901	-	-0.061519	0.0054121	29.203	intergenic_variant	MODIFIER
MYELOID#	Myeloid white cell	chr3:104	3:128321873_AG_A	rs11359909	3	128321873	AG/A	AG	AG	Common	0.8935	0.1065	0.8935	FALSE	FALSE	-	-0.0551172	0.0058628	20.2679	0.00057816	-	-0.046056	0.005409	16.774	intergenic_variant	MODIFIER
WBC#	Compound white cell	chr3:104	3:128321873_AG_A	rs11359909	3	128321873	AG/A	AG	AG	Common	0.8935	0.1065	0.8935	FALSE	FALSE	-	-0.043482	0.00584239	13.0053	0.000359827	-	-0.036306	0.0053516	10.932	intergenic_variant	MODIFIER
MONO#	Myeloid white cell	chr3:107	3:128323424_G_C	rs6782228	3	128323424	G/C	C	G	Common	0.2679	0.2679	0.2679	TRUE	TRUE	-	-0.0876166	0.00405312	102.906	0.00301125	-	-0.056467	0.0040445	43.546	intergenic_variant	MODIFIER
NEUT#	Myeloid white cell	chr3:107	3:128323424_G_C	rs6782228	3	128323424	G/C	C	G	Common	0.2678	0.2678	0.2678	FALSE	TRUE	-	-0.034076	0.0040696	16.2516	0.000455372	-	-0.027881	0.0037707	12.845	intergenic_variant	MODIFIER
(NEUT+EO)#	Myeloid white cell	chr3:107	3:128323424_G_C	rs6782228	3	128323424	G/C	C	G	Common	0.2678	0.2678	0.2678	FALSE	TRUE	-	-0.0315996	0.00407345	14.0622	0.000391592	-	-0.026586	0.0037721	11.739	intergenic_variant	MODIFIER
(BASO+NEUT)#	Myeloid white cell	chr3:107	3:128323424_G_C	rs6782228	3	128323424	G/C	C	G	Common	0.2679	0.2679	0.2679	FALSE	TRUE	-	-0.0336451	0.00407627	15.8144	0.000444034	-	-0.028131	0.0037755	13.031	intergenic_variant	MODIFIER
GRAN#	Myeloid white cell	chr3:107	3:128323424_G_C	rs6782228	3	128323424	G/C	C	G	Common	0.2678	0.2678	0.2678	FALSE	TRUE	-	-0.0310248	0.00407976	13.5439	0.000377476	-	-0.025354	0.0038023	10.585	intergenic_variant	MODIFIER
MYELOID#	Myeloid white cell	chr3:107	3:128323424_G_C	rs6782228	3	128323424	G/C	C	G	Common	0.2679	0.2679	0.2679	FALSE	TRUE	-	-0.039773	0.00408966	21.6285	0.000620513	-	-0.0356	0.003773	20.404	intergenic_variant	MODIFIER
WBC#	Compound white cell	chr3:107	3:128323424_G_C	rs6782228	3	128323424	G/C	C	G	Common	0.2679	0.2679	0.2679	FALSE	TRUE	-	-0.0315181	0.00407274	13.9985	0.000389667	-	-0.027913	0.0037305	13.135	intergenic_variant	MODIFIER
LYMPH%	Compound white cell	chr3:107	3:128323424_G_C	rs6782228	3	128323424	G/C	C	G	Common	0.2679	0.2679	0.2679	FALSE	TRUE	+	0.0402116	0.00404577	22.5511	0.000634273	+	0.028242	0.00395	12.06	intergenic_variant	MODIFIER
EO#	Myeloid white cell	chr3:108	3:128336298_G_T	rs2492286	3	128336298	G/T	T	G	Common	0.1543	0.1543	0.1543	TRUE	TRUE	+	0.0431462	0.00497272	17.3895	0.000485843	+	0.031238	0.0045625	11.12	downstream_gene_variant	MODIFIER	RPN1	ENSG00000163902
MONO#	Myeloid white cell	chr3:109	3:128349376_T_G	rs55683935	3	128349376	T/G	G	T	Low Frequency	0.0388	0.0388	0.0388	TRUE	TRUE	-	-0.120649	0.00922393	38.368	0.00108573	-	-0.054924	0.0085073	9.9676	intron_variant	MODIFIER	RPN1	ENSG00000163902
MONO%	Compound white cell	chr3:109	3:128349376_T_G	rs55683935	3	128349376	T/G	G	T	Low Frequency	0.0388	0.0388	0.0388	FALSE	TRUE	-	-0.109704	0.00920405	32.0265	0.000897684	-	-0.0618	0.0083296	12.927	intron_variant	MODIFIER	RPN1	ENSG00000163902
(EO+BASO)#	Myeloid white cell	chr3:110	3:128391222_T_A	rs13315649	3	128391222	T/A	A	T	Common	0.2782	0.2782	0.2782	TRUE	TRUE	+	0.0385608	0.00402745	20.9899	0.000597168	+	0.024129	0.0036987	10.162	intron_variant	MODIFIER	RPN1	ENSG00000163902
LYMPH%	Compound white cell	chr3:111	3:128412024_A_G	rs6785206	3	128412024	A/G	A	G	Common	0.9197	0.0803	0.0803	TRUE	TRUE	+	0.0604904	0.0066412	19.0775	0.000540461	+	0.054895	0.0062834	17.615	intergenic_variant	MODIFIER
RDW	Mature red cell	chr3:112	3:132202449_T_A	rs62292953	3	132202449	T/A	A	A	Common	0.131	0.131	0.869	TRUE	TRUE	+	0.0338019	0.00525438	9.90294	0.000260137	+	0.033367	0.004696	11.919	intron_variant	MODIFIER	DNAJC13	ENSG00000138246
MCV	Mature red cell	chr3:113	3:132411168_C_T	rs17348614	3	132411168	C/T	T	C	Common	0.059	0.059	0.059	FALSE	TRUE	-	-0.0479772	0.00753786	9.70886	0.000255589	-	-0.049858	0.006314	14.54	intron_variant	MODIFIER	NPHP3	ENSG00000113971
MCH	Mature red cell	chr3:113	3:132411168_C_T	rs17348614	3	132411168	C/T	T	C	Common	0.059	0.059	0.059	TRUE	TRUE	-	-0.0573195	0.00755914	13.4709	0.000364819	-	-0.058624	0.0063431	19.612	intron_variant	MODIFIER	NPHP3	ENSG00000113971
MCV	Mature red cell	chr3:114	3:133467377_T_A	rs8177318	3	133467377	T/A	A	T	Rare	0.0013	0.0013	0.0013	FALSE	TRUE	-	-0.358195	0.0509595	11.6819	0.000333155	-	-0.39374	0.042657	19.564	missense_variant	MODERATE	TF	ENSG00000091513
MCH	Mature red cell	chr3:114	3:133467377_T_A	rs8177318	3	133467377	T/A	A	T	Rare	0.0013	0.0013	0.0013	TRUE	TRUE	-	-0.448037	0.0510456	17.7757	0.000521237	-	-0.48241	0.042833	28.687	missense_variant	MODERATE	TF	ENSG00000091513
MCHC	Mature red cell	chr3:114	3:133467377_T_A	rs8177318	3	133467377	T/A	A	T	Rare	0.0013	0.0013	0.0013	FALSE	TRUE	-	-0.319737	0.0499799	9.80098	0.000265458	-	-0.32837	0.047039	11.531	missense_variant	MODERATE	TF	ENSG00000091513
RDW	Mature red cell	chr3:114	3:133467377_T_A	rs8177318	3	133467377	T/A	A	T	Rare	0.0013	0.0013	0.0013	FALSE	TRUE	+	0.351104	0.0511029	11.1941	0.000320096	+	0.36824	0.045654	15.136	missense_variant	MODERATE	TF	ENSG00000091513
MCV	Mature red cell	chr3:115	3:133476769_C_T	rs150854910	3	133476769	C/T	T	C	Rare	0.0015	0.0015	0.0015	FALSE	TRUE	+	0.356681	0.0490353	12.457	0.000381092	+	0.35412	0.041165	17.104	missense_variant	MODERATE	TF	ENSG00000091513
MCH	Mature red cell	chr3:115	3:133476769_C_T	rs150854910	3	133476769	C/T	T	C	Rare	0.0015	0.0015	0.0015	TRUE	TRUE	+	0.358246	0.0491427	12.5084	0.000384443	+	0.37649	0.0413	19.103	missense_variant	MODERATE	TF	ENSG00000091513
MCH	Mature red cell	chr3:116	3:133484393_T_C	rs1358023	3	133484393	T/C	C	C	Common	0.3403	0.3403	0.6597	TRUE	TRUE	-	-0.0310929	0.00372624	16.145	0.000434072	-	-0.028853	0.003129	19.528	intron_variant	MODIFIER	TF	ENSG00000091513
MCV	Mature red cell	chr3:116	3:133490621_G_T	rs34252038	3	133490621	G/T	T	G	Common	0.341	0.341	0.341	TRUE	FALSE	-	-0.0254533	0.00371666	11.1269	0.000291177	-	-0.024001	0.0031153	13.879	intron_variant	MODIFIER	TF	ENSG00000091513
MCHC	Mature red cell	chr3:117	3:133492329_TTGTGTG_T	rs72382362	3	133492329	TTGTGTG/T	TTGTGTG		Common	0.5116	0.4884		TRUE	TRUE	-	-0.0203294	0.00350244	8.18967	0.000206531	-	-0.019667	0.0033	8.5962	non_coding_transcript_exon_variant	MODIFIER	TF	ENSG00000091513
(NEUT+EO)#	Myeloid white cell	chr3:118	3:140927121_A_G	rs143699489	3	140927121	A/G	G	A	Common	0.1269	0.1269	0.1269	FALSE	TRUE	+	0.0365652	0.00540917	10.8597	0.000296273	+	0.035412	0.0049635	12.011	intergenic_variant	MODIFIER
GRAN#	Myeloid white cell	chr3:118	3:140927121_A_G	rs143699489	3	140927121	A/G	G	A	Common	0.1269	0.1269	0.1269	TRUE	TRUE	+	0.0369077	0.00541729	11.0194	0.000301849	+	0.035789	0.0049694	12.225	intergenic_variant	MODIFIER
WBC#	Compound white cell	chr3:118	3:140927121_A_G	rs143699489	3	140927121	A/G	G	A	Common	0.1268	0.1268	0.1268	FALSE	TRUE	+	0.0329219	0.00541055	8.93306	0.000240012	+	0.033482	0.0049112	11.032	intergenic_variant	MODIFIER
MYELOID#	Myeloid white cell	chr3:119	3:140967441_A_ATATG	rs200682696	3	140967441	A/ATATG	A		Common	0.6221	0.3779		TRUE	TRUE	-	-0.0251758	0.00372387	10.8621	0.000298012	-	-0.024235	0.0034044	11.961	intron_variant	MODIFIER	ACPL2	ENSG00000155893
NEUT#	Myeloid white cell	chr3:120	3:141008123_A_G	rs1567558	3	141008123	A/G	A	A	Common	0.5985	0.4015	0.5985	FALSE	TRUE	-	-0.0249846	0.00378538	10.3868	0.000300002	-	-0.023446	0.0034748	10.821	intron_variant	MODIFIER	ACPL2, RP11-438D8.2	ENSG00000155893, ENSG00000249417
(BASO+NEUT)#	Myeloid white cell	chr3:120	3:141008123_A_G	rs1567558	3	141008123	A/G	A	A	Common	0.5985	0.4015	0.5985	TRUE	TRUE	-	-0.0254724	0.00379177	10.734	0.00031183	-	-0.022877	0.0034851	10.28	intron_variant	MODIFIER	ACPL2, RP11-438D8.2	ENSG00000155893, ENSG00000249417
LYMPH#	Lymphoid white cell	chr3:121	3:141147414_T_C	rs7650602	3	141147414	T/C	C	C	Common	0.4495	0.4495	0.5505	TRUE	FALSE	+	0.0290341	0.00366145	14.6581	0.00041719	+	0.027804	0.0033072	16.374	intron_variant	MODIFIER	ZBTB38	ENSG00000177311
LYMPH%	Compound white cell	chr3:121	3:141147414_T_C	rs7650602	3	141147414	T/C	C	C	Common	0.4495	0.4495	0.5505	FALSE	FALSE	+	0.0218785	0.00362265	8.81046	0.000236894	+	0.021298	0.0033634	9.6161	intron_variant	MODIFIER	ZBTB38	ENSG00000177311
RBC#	Mature red cell	chr3:121	3:141150026_A_G	rs7625643	3	141150026	A/G	G	A	Common	0.4457	0.4457	0.4457	TRUE	TRUE	+	0.0340054	0.00363098	20.1204	0.000571366	+	0.031939	0.0032443	22.135	intron_variant	MODIFIER	ZBTB38	ENSG00000177311
MONO#	Myeloid white cell	chr3:122	3:141202983_A_G	rs200516372	3	141202983	A/G	G	A	Common	0.0505	0.0505	0.0505	TRUE	TRUE	-	-0.0599636	0.00885487	10.8956	0.000344819	-	-0.05659	0.0077119	12.662	upstream_gene_variant	MODIFIER	RASA2	ENSG00000155903
(NEUT+EO)#	Myeloid white cell	chr3:123	3:141206800_C_T	rs9819371	3	141206800	C/T	T	C	Common	0.065	0.065	0.065	FALSE	TRUE	-	-0.0423803	0.00727693	8.24049	0.000218315	-	-0.042922	0.0066779	9.8857	intron_variant	MODIFIER	RASA2	ENSG00000155903
(BASO+NEUT)#	Myeloid white cell	chr3:123	3:141206800_C_T	rs9819371	3	141206800	C/T	T	C	Common	0.0649	0.0649	0.0649	FALSE	TRUE	-	-0.0432339	0.00728461	8.53178	0.000226872	-	-0.041537	0.0066958	9.2567	intron_variant	MODIFIER	RASA2	ENSG00000155903
GRAN#	Myeloid white cell	chr3:123	3:141206800_C_T	rs9819371	3	141206800	C/T	T	C	Common	0.065	0.065	0.065	FALSE	TRUE	-	-0.0442047	0.00728782	8.8811	0.000237515	-	-0.044347	0.0066856	10.482	intron_variant	MODIFIER	RASA2	ENSG00000155903
MYELOID#	Myeloid white cell	chr3:123	3:141206800_C_T	rs9819371	3	141206800	C/T	T	C	Common	0.065	0.065	0.065	TRUE	TRUE	-	-0.046525	0.00730741	9.71451	0.000263104	-	-0.047124	0.006681	11.756	intron_variant	MODIFIER	RASA2	ENSG00000155903
WBC#	Compound white cell	chr3:123	3:141206800_C_T	rs9819371	3	141206800	C/T	T	C	Common	0.065	0.065	0.065	FALSE	TRUE	-	-0.0445717	0.00727611	9.04454	0.000241475	-	-0.044255	0.0066057	10.678	intron_variant	MODIFIER	RASA2	ENSG00000155903
MCV	Mature red cell	chr3:124	3:141216545_GA_G	rs36013391	3	141216545	GA/G	G	GA	Common	0.3368	0.3368	0.3368	TRUE	TRUE	-	-0.0426573	0.00374856	29.2772	0.000812891	-	-0.036988	0.0032021	30.127	intron_variant	MODIFIER	RASA2	ENSG00000155903
MCH	Mature red cell	chr3:124	3:141231932_G_A	rs7651511	3	141231932	G/A	A	A	Common	0.3333	0.3333	0.6667	TRUE	FALSE	-	-0.039676	0.00375262	25.3999	0.000699601	-	-0.033637	0.0032103	24.953	intron_variant	MODIFIER	RASA2	ENSG00000155903
MCV	Mature red cell	chr3:125	3:141248515_A_G	rs79308158	3	141248515	A/G	G	A	Common	0.0713	0.0713	0.0713	TRUE	TRUE	+	0.0564123	0.00686606	15.6773	0.000421446	+	0.040529	0.005863	11.321	intron_variant	MODIFIER	RASA2	ENSG00000155903
MCH	Mature red cell	chr3:125	3:141248515_A_G	rs79308158	3	141248515	A/G	G	A	Common	0.0712	0.0712	0.0712	FALSE	TRUE	+	0.0547316	0.00688647	14.7212	0.000396195	+	0.039824	0.0058891	10.866	intron_variant	MODIFIER	RASA2	ENSG00000155903
GRAN%MYELOID	Myeloid white cell	chr3:126	3:141292618_G_A	rs1493209	3	141292618	G/A	A	A	Common	0.3996	0.3996	0.6004	FALSE	TRUE	+	0.0231249	0.00365301	9.61159	0.000256599	+	0.022684	0.0032617	11.45	intron_variant	MODIFIER	RASA2	ENSG00000155903
MONO%	Compound white cell	chr3:126	3:141292618_G_A	rs1493209	3	141292618	G/A	A	A	Common	0.3997	0.3997	0.6003	TRUE	TRUE	-	-0.0317189	0.00364144	17.5194	0.000482801	-	-0.029437	0.0032039	19.393	intron_variant	MODIFIER	RASA2	ENSG00000155903
RDW	Mature red cell	chr3:127	3:141623304_A_G	rs2068229	3	141623304	A/G	G	G	Common	0.27	0.27	0.73	TRUE	TRUE	+	0.0269966	0.00399465	10.8547	0.000287299	+	0.022643	0.003575	9.6193	intron_variant	MODIFIER	ATP1B3	ENSG00000069849
MCV	Mature red cell	chr3:128	3:141832981_C_T	rs62284572	3	141832981	C/T	T	T	Common	0.1974	0.1974	0.8026	TRUE	TRUE	-	-0.0316203	0.00445163	11.9136	0.000316818	-	-0.033559	0.0037285	18.646	intron_variant	MODIFIER	TFDP2	ENSG00000114126
MCH	Mature red cell	chr3:128	3:141832981_C_T	rs62284572	3	141832981	C/T	T	T	Common	0.1974	0.1974	0.8026	FALSE	TRUE	-	-0.0259643	0.00446406	8.22065	0.000213614	-	-0.027895	0.0037458	13.018	intron_variant	MODIFIER	TFDP2	ENSG00000114126
RET#	Immature red cell	chr3:129	3:142277575_A_T	rs2227930	3	142277575	A/T	A	T	Common	0.5871	0.4129	0.4129	TRUE	FALSE	+	0.0294207	0.00364183	15.1835	0.000419656	+	0.031659	0.0032094	22.22	synonymous_variant	LOW	ATR	ENSG00000175054	not_specified	255
RET%	Immature red cell	chr3:129	3:142277575_A_T	rs2227930	3	142277575	A/T	A	T	Common	0.5871	0.4129	0.4129	FALSE	FALSE	+	0.0215207	0.00363954	8.47386	0.000224544	+	0.023606	0.0031952	12.825	synonymous_variant	LOW	ATR	ENSG00000175054	not_specified	255
RBC#	Mature red cell	chr3:129	3:142295743_A_ATC		3	142295743	A/ATC	A		Common	0.5873	0.4127		TRUE	FALSE	+	0.0370996	0.00361055	24.0408	0.00066721	+	0.038484	0.003227	32.047	intron_variant	MODIFIER	ATR	ENSG00000175054
MCV	Mature red cell	chr3:129	3:142299926_A_G	rs9820353	3	142299926	A/G	A	G	Common	0.5845	0.4155	0.4155	TRUE	TRUE	-	-0.064508	0.00357632	72.005	0.00202122	-	-0.065997	0.002996	106.67	intron_variant	MODIFIER	RPL6P9	ENSG00000242390
MCH	Mature red cell	chr3:129	3:142320532_A_T	rs7428496	3	142320532	A/T	A	A	Common	0.585	0.415	0.585	TRUE	FALSE	-	-0.058798	0.0035897	59.5727	0.00167864	-	-0.058746	0.0030132	83.838	intron_variant	MODIFIER	PLS1	ENSG00000120756
HLSR#	Immature red cell	chr3:129	3:142351097_T_G	rs1357529	3	142351097	T/G	T	G	Common	0.5911	0.4089	0.4089	TRUE	FALSE	+	0.0243813	0.00364371	10.6553	0.000287356	+	0.024802	0.0032178	13.89	intron_variant	MODIFIER	PLS1	ENSG00000120756
RDW	Mature red cell	chr3:130	3:142653512_C_T	rs2608073	3	142653512	C/T	T	C	Common	0.0849	0.0849	0.0849	TRUE	TRUE	+	0.040359	0.00666624	8.85051	0.000253097	+	0.036281	0.0059653	8.9246	intron_variant	MODIFIER	RP11-372E1.4	ENSG00000243818
MPV	Platelet	chr3:131	3:167373858_C_G	rs6807306	3	167373858	C/G	G	C	Common	0.2614	0.2614	0.2614	TRUE	TRUE	-	-0.0364898	0.00410552	18.206	0.000514148	-	-0.041967	0.0033197	35.889	upstream_gene_variant	MODIFIER	WDR49	ENSG00000174776
PCT	Platelet	chr3:132	3:168845418_T_G	rs2901381	3	168845418	T/G	T	T	Common	0.606	0.394	0.606	TRUE	TRUE	-	-0.0379366	0.00375408	23.2818	0.00068725	-	-0.031396	0.0033955	19.629	intron_variant	MODIFIER	MECOM	ENSG00000085276
PLT#	Platelet	chr3:132	3:168846701_C_T	rs12491785	3	168846701	C/T	C	C	Common	0.6073	0.3927	0.6073	TRUE	FALSE	-	-0.0293999	0.00374157	14.4073	0.000412275	-	-0.030322	0.0032184	20.347	intron_variant	MODIFIER	MECOM	ENSG00000085276
PCT	Platelet	chr3:133	3:168910273_G_A	rs9290361	3	168910273	G/A	A	G	Common	0.0903	0.0903	0.0903	TRUE	TRUE	+	0.0624627	0.0063808	21.902	0.000640999	+	0.051293	0.0057708	18.203	intron_variant	MODIFIER	MECOM	ENSG00000085276
RBC#	Mature red cell	chr3:134	3:169117005_A_G	rs9290366	3	169117005	A/G	A	G	Common	0.5428	0.4572	0.4572	TRUE	TRUE	+	0.0236921	0.00356255	10.5339	0.000278601	+	0.021043	0.0031834	10.414	intron_variant	MODIFIER	MECOM	ENSG00000085276
HCT	Mature red cell	chr3:134	3:169168370_GA_G	rs10711289	3	169168370	GA/G	GA	GA	Common	0.5388	0.4612	0.5388	TRUE	FALSE	+	0.0217333	0.00354559	9.05523	0.000234747	+	0.020267	0.0032834	9.1718	intron_variant	MODIFIER	MECOM, RP11-641D5.2	ENSG00000085276, ENSG00000241479
EO#	Myeloid white cell	chr3:135	3:169487501_T_C	rs9811216	3	169487501	T/C	C	C	Common	0.2616	0.2616	0.7384	FALSE	FALSE	+	0.0286991	0.00407766	11.7104	0.000318197	+	0.028149	0.003689	13.629	5_prime_UTR_variant	MODIFIER	ACTRT3	ENSG00000184378
(EO+BASO)#	Myeloid white cell	chr3:135	3:169487501_T_C	rs9811216	3	169487501	T/C	C	C	Common	0.2616	0.2616	0.7384	FALSE	FALSE	+	0.0264671	0.00408255	10.0461	0.000270628	+	0.025267	0.0037058	11.034	5_prime_UTR_variant	MODIFIER	ACTRT3	ENSG00000184378
NEUT%GRAN	Myeloid white cell	chr3:135	3:169487501_T_C	rs9811216	3	169487501	T/C	C	C	Common	0.2615	0.2615	0.7385	TRUE	FALSE	-	-0.0307159	0.00409164	13.2182	0.000364401	-	-0.029426	0.0037527	14.349	5_prime_UTR_variant	MODIFIER	ACTRT3	ENSG00000184378
EO%GRAN	Myeloid white cell	chr3:135	3:169518455_T_C		3	169518455	T/C	C		Common	0.265	0.265		TRUE	TRUE	+	0.031706	0.00404547	14.3373	0.000391603	+	0.029572	0.0036944	14.918	missense_variant	MODERATE	LRRC34	ENSG00000171757
EO%	Compound white cell	chr3:135	3:169518455_T_C		3	169518455	T/C	C		Common	0.2652	0.2652		FALSE	TRUE	+	0.0314423	0.00402772	14.2305	0.000385302	+	0.029368	0.0036621	14.971	missense_variant	MODERATE	LRRC34	ENSG00000171757
LYMPH#	Lymphoid white cell	chr3:136	3:170859893_A_G	rs13315469	3	170859893	A/G	G	A	Common	0.3442	0.3442	0.3442	TRUE	TRUE	+	0.0217735	0.00377809	8.08313	0.000214028	+	0.021925	0.0034132	9.8746	intron_variant	MODIFIER	TNIK	ENSG00000154310
RDW	Mature red cell	chr3:137	3:171338569_T_A	rs360408	3	171338569	T/A	T		Common	0.5603	0.4397		TRUE	TRUE	-	-0.0498978	0.00363445	42.1678	0.00122679	-	-0.042005	0.0035801	31.052	intron_variant	MODIFIER	PLD1	ENSG00000075651
RDW	Mature red cell	chr3:138	3:171417570_G_A	rs143845082	3	171417570	G/A	A	G	Rare	0.0045	0.0045	0.0045	TRUE	TRUE	+	0.184972	0.0279238	10.457	0.000306547	+	0.20934	0.02504	16.2	missense_variant	MODERATE	PLD1	ENSG00000075651
RDW	Mature red cell	chr3:139	3:171442535_C_A	rs149535568	3	171442535	C/A	A	C	Rare	0.0044	0.0044	0.0044	TRUE	TRUE	+	0.247428	0.031207	14.6544	0.000536372	+	0.25114	0.027964	18.566	missense_variant	MODERATE	PLD1	ENSG00000075651
RDW	Mature red cell	chr3:140	3:171528353_G_A	rs73176199	3	171528353	G/A	A	G	Rare	0.007	0.007	0.007	TRUE	TRUE	+	0.142771	0.0237916	8.70724	0.000283371	+	0.13271	0.021359	9.2837	non_coding_transcript_exon_variant	MODIFIER	PLD1	ENSG00000075651
RDW	Mature red cell	chr3:141	3:171529935_T_G	rs6792151	3	171529935	T/G	T	G	Common	0.8492	0.1508	0.1508	TRUE	TRUE	-	-0.0610192	0.00501912	33.2804	0.000953617	-	-0.039666	0.0049224	15.109	upstream_gene_variant	MODIFIER	PLD1, PP13439	ENSG00000075651, ENSG00000183657
RDW	Mature red cell	chr3:142	3:171777646_A_T	rs6763687	3	171777646	A/T	A	A	Common	0.5825	0.4175	0.5825	TRUE	TRUE	+	0.0343068	0.00360361	20.7619	0.000572455	+	0.033649	0.0032242	24.764	intron_variant	MODIFIER	FNDC3B	ENSG00000075420
IRF	Immature red cell	chr3:142	3:171799136_C_CT	rs397778518	3	171799136	C/CT	C		Common	0.5832	0.4168		TRUE	FALSE	+	0.0225969	0.0036316	9.30985	0.00024824	+	0.022107	0.0033138	10.594	intron_variant	MODIFIER	FNDC3B	ENSG00000075420
MONO%	Compound white cell	chr3:143	3:172234017_G_A	rs142552223	3	172234017	G/A	A	G	Low Frequency	0.0402	0.0402	0.0402	TRUE	TRUE	-	-0.0535331	0.0091704	8.27605	0.000221147	-	-0.052892	0.0080692	10.253	intron_variant	MODIFIER	TNFSF10	ENSG00000121858
PLT#	Platelet	chr3:144	3:172294500_G_A	rs79287178	3	172294500	G/A	A	G	Low Frequency	0.0338	0.0338	0.0338	FALSE	TRUE	+	0.0641811	0.0107591	8.61228	0.000269047	+	0.065782	0.0092556	11.925	intron_variant	MODIFIER	RP11-408H1.3	ENSG00000223387
PCT	Platelet	chr3:144	3:172294500_G_A	rs79287178	3	172294500	G/A	A	G	Low Frequency	0.0338	0.0338	0.0338	TRUE	TRUE	+	0.0670373	0.0108049	9.26028	0.000293526	+	0.061118	0.009456	9.9888	intron_variant	MODIFIER	RP11-408H1.3	ENSG00000223387
MCH	Mature red cell	chr3:145	3:178740422_T_A	rs7641761	3	178740422	T/A	T	A	Common	0.6978	0.3022	0.3022	TRUE	FALSE	+	0.0243182	0.00384643	9.58887	0.000249413	+	0.025872	0.0032279	14.956	3_prime_UTR_variant	MODIFIER	ZMAT3	ENSG00000172667
MCV	Mature red cell	chr3:146	3:178749029_GA_G	rs753173864	3	178749029	GA/G	G		Common	0.1486	0.1486		TRUE	TRUE	-	-0.0289866	0.00497825	8.23714	0.000212606	-	-0.029477	0.0041698	11.805	intron_variant	MODIFIER	ZMAT3	ENSG00000172667
PLT#	Platelet	chr3:145	3:178768011_A_G		3	178768011	A/G	A		Common	0.6936	0.3064		TRUE	TRUE	-	-0.0274277	0.00394683	11.4352	0.000319747	-	-0.028009	0.0033955	15.792	intron_variant	MODIFIER	ZMAT3	ENSG00000172667
RDW	Mature red cell	chr3:147	3:182504827_C_CA	rs149300040	3	182504827	C/CA	C		Common	0.6925	0.3075		TRUE	TRUE	+	0.0312573	0.00393198	14.7276	0.000416099	+	0.028951	0.0035132	15.763	intron_variant	MODIFIER	RP11-225N10.1	ENSG00000240063
PLT#	Platelet	chr3:148	3:183678578_C_CT	rs11438378	3	183678578	C/CT	C		Common	0.5131	0.4869		TRUE	TRUE	+	0.0254594	0.0036735	11.3776	0.000323868	+	0.024561	0.0032162	13.65	intron_variant	MODIFIER	ABCC5	ENSG00000114770
IRF	Immature red cell	chr3:149	3:184014756_G_T	rs6443959	3	184014756	G/T	G	T	Common	0.7537	0.2463	0.2463	TRUE	TRUE	+	0.0245347	0.00412118	8.58045	0.000223488	+	0.023003	0.0037593	9.0252	intron_variant	MODIFIER	EIF2B5	ENSG00000145191
PCT	Platelet	chr3:150	3:184083536_C_T	rs75389224	3	184083536	C/T	T	C	Common	0.1207	0.1207	0.1207	TRUE	TRUE	+	0.0766059	0.00565815	41.0363	0.00124566	+	0.039224	0.0051997	13.338	intron_variant	MODIFIER	POLR2H, EIF2B5	ENSG00000163882, ENSG00000145191
PLT#	Platelet	chr3:150	3:184088987_A_G	rs28550009	3	184088987	A/G	G	A	Common	0.118	0.118	0.118	TRUE	FALSE	+	0.0737243	0.00570759	37.4419	0.00113136	+	0.038916	0.0051848	13.212	intron_variant	MODIFIER	EIF2B5	ENSG00000145191
PLT#	Platelet	chr3:151	3:184090242_C_T	rs78565404	3	184090242	C/T	T	C	Common	0.0538	0.0538	0.0538	FALSE	TRUE	+	0.14202	0.00847715	62.2709	0.0020535	+	0.13083	0.0076544	64.714	3_prime_UTR_variant	MODIFIER	THPO	ENSG00000090534
PCT	Platelet	chr3:151	3:184090242_C_T	rs78565404	3	184090242	C/T	T	C	Common	0.0538	0.0538	0.0538	TRUE	TRUE	+	0.155023	0.00850907	73.4349	0.00244675	+	0.14226	0.0077886	73.727	3_prime_UTR_variant	MODIFIER	THPO	ENSG00000090534
PLT#	Platelet	chr3:152	3:184090266_C_T		3	184090266	C/T	C		Common	0.5321	0.4679		FALSE	TRUE	+	0.0621083	0.00365171	64.1447	0.00192077	+	0.026036	0.0033966	13.746	3_prime_UTR_variant	MODIFIER	THPO	ENSG00000090534
PCT	Platelet	chr3:152	3:184090266_C_T		3	184090266	C/T	C		Common	0.5321	0.4679		TRUE	TRUE	+	0.0653052	0.00366495	70.2973	0.0021236	+	0.031863	0.0034391	19.704	3_prime_UTR_variant	MODIFIER	THPO	ENSG00000090534
PLT#	Platelet	chr3:153	3:184091102_T_G		3	184091102	T/G	G		Rare	0.0092	0.0092		FALSE	TRUE	-	-0.301907	0.0200659	50.4341	0.00166168	-	-0.27112	0.017414	53.891	intron_variant	MODIFIER	THPO, EIF2B5	ENSG00000090534, ENSG00000145191
PCT	Platelet	chr3:153	3:184091102_T_G		3	184091102	T/G	G		Rare	0.0092	0.0092		TRUE	TRUE	-	-0.33636	0.0201121	62.059	0.00206259	-	-0.29784	0.017706	62.718	intron_variant	MODIFIER	THPO, EIF2B5	ENSG00000090534, ENSG00000145191
PLT#	Platelet	chr3:154	3:184093040_G_A	rs34623301	3	184093040	G/A	A	A	Common	0.2154	0.2154	0.7846	FALSE	TRUE	+	0.0663333	0.00444016	49.7384	0.00148726	+	0.052939	0.0041786	36.04	intron_variant	MODIFIER	THPO, EIF2B5	ENSG00000090534, ENSG00000145191
PCT	Platelet	chr3:154	3:184093040_G_A	rs34623301	3	184093040	G/A	A	A	Common	0.2154	0.2154	0.7846	TRUE	TRUE	+	0.075901	0.00445536	64.3515	0.00194724	+	0.063004	0.0042404	49.177	intron_variant	MODIFIER	THPO, EIF2B5	ENSG00000090534, ENSG00000145191
PCT	Platelet	chr3:155	3:184099271_C_CT	rs149400260	3	184099271	C/CT	CT		Rare	0.0097	0.0097		TRUE	TRUE	+	0.114901	0.0188648	8.9494	0.000253641	+	0.15184	0.016596	19.238	non_coding_transcript_exon_variant	MODIFIER	CHRD	ENSG00000090539
PLT#	Platelet	chr3:156	3:185488303_C_A	rs35430985	3	185488303	C/A	A	A	Common	0.2701	0.2701	0.7299	FALSE	TRUE	-	-0.0254333	0.00412327	9.16081	0.000255049	-	-0.023615	0.0035466	10.557	intron_variant	MODIFIER	IGF2BP2	ENSG00000073792
PCT	Platelet	chr3:156	3:185488303_C_A	rs35430985	3	185488303	C/A	A	A	Common	0.27	0.27	0.73	TRUE	TRUE	-	-0.0306813	0.00413716	12.9184	0.000371078	-	-0.029448	0.0036208	15.375	intron_variant	MODIFIER	IGF2BP2	ENSG00000073792
GRAN%MYELOID	Myeloid white cell	chr3:157	3:187450128_C_T	rs4417855	3	187450128	C/T	T	T	Common	0.3599	0.3599	0.6401	TRUE	TRUE	-	-0.0221215	0.00375769	8.40531	0.00022547	-	-0.023481	0.0033543	11.591	intron_variant	MODIFIER	BCL6, RP11-211G3.3	ENSG00000113916, ENSG00000228804
BASO%GRAN	Myeloid white cell	chr3:158	3:187456594_A_C	rs3733018	3	187456594	A/C	A	A	Common	0.6338	0.3662	0.6338	TRUE	TRUE	-	-0.0257217	0.00367435	11.5929	0.000307115	-	-0.025108	0.0035451	11.847	intron_variant	MODIFIER	BCL6	ENSG00000113916
BASO%	Compound white cell	chr3:158	3:187456594_A_C	rs3733018	3	187456594	A/C	A	A	Common	0.6337	0.3663	0.6337	FALSE	TRUE	-	-0.0237749	0.00364311	10.1703	0.000262415	-	-0.023229	0.0035248	10.356	intron_variant	MODIFIER	BCL6	ENSG00000113916
GRAN%MYELOID	Myeloid white cell	chr3:159	3:188135783_T_A	rs12485444	3	188135783	T/A	T	T	Common	0.5393	0.4607	0.5393	FALSE	TRUE	+	0.022219	0.00374156	8.54093	0.000245316	+	0.023635	0.0033399	11.828	intron_variant	MODIFIER	LPP	ENSG00000145012
MONO%	Compound white cell	chr3:159	3:188135783_T_A	rs12485444	3	188135783	T/A	T	T	Common	0.5392	0.4608	0.5392	TRUE	TRUE	-	-0.028056	0.00372907	13.2734	0.00039115	-	-0.030279	0.0032804	19.565	intron_variant	MODIFIER	LPP	ENSG00000145012
EO#	Myeloid white cell	chr3:160	3:188446663_GAA_G	rs542618547	3	188446663	GAA/G	G		Common	0.3109	0.3109		FALSE	TRUE	+	0.0299694	0.00387427	13.9872	0.000384848	+	0.029154	0.0035042	16.051	intron_variant	MODIFIER	LPP	ENSG00000145012
(EO+BASO)#	Myeloid white cell	chr3:160	3:188446663_GAA_G	rs542618547	3	188446663	GAA/G	G		Common	0.3109	0.3109		FALSE	TRUE	+	0.0281634	0.00387865	12.4158	0.000339861	+	0.027434	0.0035199	14.185	intron_variant	MODIFIER	LPP	ENSG00000145012
NEUT%GRAN	Myeloid white cell	chr3:160	3:188446663_GAA_G	rs542618547	3	188446663	GAA/G	G		Common	0.3109	0.3109		FALSE	TRUE	-	-0.0267818	0.00388721	11.2526	0.000307337	-	-0.026559	0.0035646	13.03	intron_variant	MODIFIER	LPP	ENSG00000145012
EO%GRAN	Myeloid white cell	chr3:160	3:188446663_GAA_G	rs542618547	3	188446663	GAA/G	G		Common	0.3108	0.3108		FALSE	TRUE	+	0.0290649	0.00388672	13.1223	0.000361906	+	0.028366	0.0035487	14.879	intron_variant	MODIFIER	LPP	ENSG00000145012
EO%	Compound white cell	chr3:160	3:188446663_GAA_G	rs542618547	3	188446663	GAA/G	G		Common	0.3108	0.3108		TRUE	TRUE	+	0.0300913	0.00387043	14.1213	0.000387917	+	0.029128	0.0035184	15.902	intron_variant	MODIFIER	LPP	ENSG00000145012
PDW	Platelet	chr3:161	3:194119749_C_CCATAAA	rs10638925	3	194119749	C/CCATAAA	CCATAAA		Common	0.2281	0.2281		TRUE	TRUE	+	0.0319211	0.00430751	12.9004	0.000358816	+	0.030124	0.0038384	14.372	intron_variant	MODIFIER	GP5	ENSG00000178732
NEUT%GRAN	Myeloid white cell	chr3:162	3:194403578_A_G		3	194403578	A/G	G		Common	0.4633	0.4633		FALSE	TRUE	+	0.021578	0.00359686	8.70246	0.00023155	+	0.019095	0.0032986	8.1486	upstream_gene_variant	MODIFIER	FAM43A	ENSG00000185112
EO%GRAN	Myeloid white cell	chr3:162	3:194403578_A_G		3	194403578	A/G	G		Common	0.4632	0.4632		TRUE	TRUE	-	-0.0231974	0.00359644	9.95164	0.000267601	-	-0.020696	0.0032839	9.532	upstream_gene_variant	MODIFIER	FAM43A	ENSG00000185112
EO%	Compound white cell	chr3:162	3:194403578_A_G		3	194403578	A/G	G		Common	0.4632	0.4632		FALSE	TRUE	-	-0.0226533	0.00358059	9.60122	0.000255195	-	-0.019498	0.0032551	8.677	upstream_gene_variant	MODIFIER	FAM43A	ENSG00000185112
HCT	Mature red cell	chr3:163	3:194506202_ACT_A	rs34477782	3	194506202	ACT/A	ACT		Common	0.595	0.405		FALSE	TRUE	+	0.0229951	0.00367023	9.42937	0.000254843	+	0.023297	0.0034016	11.127	downstream_gene_variant	MODIFIER	AC090505.6	ENSG00000237222
HGB	Mature red cell	chr3:163	3:194506202_ACT_A	rs34477782	3	194506202	ACT/A	ACT		Common	0.595	0.405		TRUE	TRUE	+	0.0233374	0.00368659	9.61155	0.000262488	+	0.02394	0.0034028	11.7	downstream_gene_variant	MODIFIER	AC090505.6	ENSG00000237222
RBC#	Mature red cell	chr3:164	3:194676805_G_A	rs35060063	3	194676805	G/A	G	A	Common	0.5023	0.4977	0.4977	FALSE	TRUE	-	-0.0213617	0.00355507	8.72838	0.000228156	-	-0.021739	0.003177	11.108	intergenic_variant	MODIFIER
HCT	Mature red cell	chr3:164	3:194676805_G_A	rs35060063	3	194676805	G/A	G	A	Common	0.5023	0.4977	0.4977	TRUE	TRUE	-	-0.0228275	0.00353042	9.99708	0.000260541	-	-0.025409	0.0032729	14.081	intergenic_variant	MODIFIER
HGB	Mature red cell	chr3:164	3:194676805_G_A	rs35060063	3	194676805	G/A	G	A	Common	0.5024	0.4976	0.4976	FALSE	TRUE	-	-0.0220713	0.00354653	9.31279	0.000243566	-	-0.02447	0.0032744	13.104	intergenic_variant	MODIFIER
MCH	Mature red cell	chr3:165	3:195792870_C_A	rs3789135	3	195792870	C/A	C	C	Common	0.6132	0.3868	0.6132	TRUE	TRUE	+	0.0703356	0.00363073	82.8791	0.00234676	+	0.042949	0.0037598	29.484	intron_variant	MODIFIER	TFRC	ENSG00000072274
RET%	Immature red cell	chr3:166	3:195802843_C_CA	rs113635136	3	195802843	C/CA	CA		Common	0.2392	0.2392		FALSE	FALSE	-	-0.0315193	0.00425356	12.899	0.000361589	-	-0.031668	0.003736	16.631	intron_variant	MODIFIER	TFRC	ENSG00000072274
HLSR#	Immature red cell	chr3:166	3:195802843_C_CA	rs113635136	3	195802843	C/CA	CA		Common	0.2392	0.2392		FALSE	FALSE	-	-0.0253166	0.00424826	8.59633	0.000233278	-	-0.024973	0.0037508	10.555	intron_variant	MODIFIER	TFRC	ENSG00000072274
HLSR%	Immature red cell	chr3:166	3:195802843_C_CA	rs113635136	3	195802843	C/CA	CA		Common	0.2392	0.2392		TRUE	FALSE	-	-0.0329741	0.00424827	14.077	0.000395737	-	-0.032457	0.0037501	17.303	intron_variant	MODIFIER	TFRC	ENSG00000072274
MCV	Mature red cell	chr3:165	3:195803322_CT_C	rs55649226	3	195803322	CT/C	CT	CT	Common	0.6247	0.3753	0.6247	TRUE	FALSE	+	0.0668204	0.00365846	73.8006	0.00209362	+	0.053368	0.0032974	58.146	intron_variant	MODIFIER	TFRC	ENSG00000072274
RDW	Mature red cell	chr3:166	3:195810187_T_C	rs7619708	3	195810187	T/C	C	T	Common	0.2399	0.2399	0.2399	TRUE	TRUE	+	0.0701444	0.00415008	63.3612	0.00179439	+	0.060821	0.0038741	54.777	upstream_gene_variant	MODIFIER	TFRC	ENSG00000072274
RDW	Mature red cell	chr3:167	3:195813757_C_T	rs58365266	3	195813757	C/T	T	C	Common	0.2143	0.2143	0.2143	TRUE	TRUE	-	-0.0577388	0.00436493	39.2177	0.00112265	-	-0.038218	0.0040722	20.197	upstream_gene_variant	MODIFIER	TFRC	ENSG00000072274
MCHC	Mature red cell	chr3:168	3:195816195_C_T	rs12490036	3	195816195	C/T	T	C	Common	0.4774	0.4774	0.4774	TRUE	FALSE	-	-0.0385883	0.00346705	28.0476	0.000743008	-	-0.035395	0.0032716	26.544	intergenic_variant	MODIFIER
MCV	Mature red cell	chr3:169	3:195821029_GT_G	rs66682515	3	195821029	GT/G	GT	GT	Common	0.7198	0.2802	0.7198	TRUE	TRUE	-	-0.0636651	0.00399402	56.4766	0.00163498	-	-0.03704	0.0036262	23.761	intergenic_variant	MODIFIER
RBC#	Mature red cell	chr3:170	3:195830380_A_T	rs74203182	3	195830380	A/T	A	T	Common	0.6959	0.3041	0.3041	TRUE	TRUE	-	-0.0486195	0.00392373	34.5348	0.00100049	-	-0.049104	0.0035074	43.783	intergenic_variant	MODIFIER
MCH	Mature red cell	chr3:168	3:195834303_T_C	rs9816784	3	195834303	T/C	T	C	Common	0.5241	0.4759	0.4759	TRUE	TRUE	+	0.0747333	0.00355553	97.3563	0.00278605	+	0.042309	0.0036575	30.21	intergenic_variant	MODIFIER
MCH	Mature red cell	chr3:171	3:195854982_G_C	rs7617390	3	195854982	G/C	C	G	Common	0.1777	0.1777	0.1777	TRUE	TRUE	+	0.0639101	0.00481608	39.4623	0.00119368	+	0.024562	0.004221	8.2273	intergenic_variant	MODIFIER
MCV	Mature red cell	chr3:172	3:195902930_T_C	rs11929092	3	195902930	T/C	C	T	Common	0.4884	0.4884	0.4884	TRUE	TRUE	+	0.036888	0.00358742	24.0736	0.000679997	+	0.020769	0.0031783	10.194	intergenic_variant	MODIFIER
MCH	Mature red cell	chr3:173	3:195906747_A_G	rs28429906	3	195906747	A/G	G	A	Common	0.1959	0.1959	0.1959	TRUE	TRUE	-	-0.055035	0.00452392	33.3228	0.000954228	-	-0.042681	0.0040666	25.035	intergenic_variant	MODIFIER
RDW	Mature red cell	chr3:174	3:195908711_T_C	rs62410535	3	195908711	T/C	C	T	Common	0.1373	0.1373	0.1373	TRUE	FALSE	+	0.0356165	0.00520262	11.1191	0.000300512	+	0.039346	0.0046542	16.547	intergenic_variant	MODIFIER
RBC#	Mature red cell	chr3:174	3:195911575_A_AT	rs11428167	3	195911575	A/AT	AT		Common	0.1354	0.1354		TRUE	FALSE	+	0.0481502	0.00523803	19.4155	0.000542825	+	0.049348	0.004683	25.23	intergenic_variant	MODIFIER
MCV	Mature red cell	chr3:174	3:195917964_C_T	rs2015708	3	195917964	C/T	T	C	Common	0.1376	0.1376	0.1376	TRUE	TRUE	-	-0.0763116	0.00514813	48.9839	0.0013821	-	-0.065763	0.0045173	47.256	intergenic_variant	MODIFIER
MCHC	Mature red cell	chr3:174	3:195921311_G_A	rs9325434	3	195921311	G/A	A	G	Common	0.1393	0.1393	0.1393	TRUE	FALSE	-	-0.0421277	0.00503987	16.1986	0.000425568	-	-0.038455	0.0047563	15.204	downstream_gene_variant	MODIFIER	ZDHHC19	ENSG00000163958
MCH	Mature red cell	chr3:175	3:195922427_A_G	rs9850274	3	195922427	A/G	A	G	Common	0.7082	0.2918	0.2918	TRUE	TRUE	+	0.0608194	0.00392833	53.3399	0.00152882	+	0.044325	0.0035221	35.576	downstream_gene_variant	MODIFIER	ZDHHC19	ENSG00000163958
RET%	Immature red cell	chr3:174	3:195922570_C_G	rs4916478	3	195922570	C/G	G	C	Common	0.1393	0.1393	0.1393	TRUE	FALSE	-	-0.0303198	0.00524161	8.13816	0.000220438	-	-0.032749	0.004604	11.944	downstream_gene_variant	MODIFIER	ZDHHC19	ENSG00000163958
WBC#	Compound white cell	chr3:176	3:196489422_C_T	rs13434265	3	196489422	C/T	T		Common	0.416	0.416		TRUE	FALSE	-	-0.0303966	0.00365437	16.0479	0.000448938	-	-0.029587	0.0033159	18.338	intron_variant	MODIFIER	PAK2	ENSG00000180370
MONO#	Myeloid white cell	chr3:176	3:196504902_G_C	rs7626444	3	196504902	G/C	C	C	Common	0.4242	0.4242	0.5758	TRUE	FALSE	-	-0.0231999	0.00363289	9.76905	0.000262933	-	-0.024582	0.0031641	14.099	intron_variant	MODIFIER	PAK2	ENSG00000180370
EO#	Myeloid white cell	chr3:177	3:196508551_T_A	rs7630852	3	196508551	T/A	T	A	Common	0.5542	0.4458	0.4458	TRUE	FALSE	-	-0.0217177	0.00360596	8.76571	0.000233057	-	-0.019192	0.0032616	8.3974	intron_variant	MODIFIER	PAK2	ENSG00000180370
PLT#	Platelet	chr3:177	3:196511108_TA_T	rs11294619	3	196511108	TA/T	T		Common	0.4966	0.4966		FALSE	TRUE	-	-0.0245758	0.00373054	10.3501	0.00030197	-	-0.022725	0.0032087	11.847	intron_variant	MODIFIER	PAK2	ENSG00000180370
PCT	Platelet	chr3:177	3:196511108_TA_T	rs11294619	3	196511108	TA/T	T		Common	0.4968	0.4968		TRUE	TRUE	-	-0.0326622	0.00374325	17.5772	0.000533387	-	-0.031204	0.003276	20.776	intron_variant	MODIFIER	PAK2	ENSG00000180370
LYMPH#	Lymphoid white cell	chr3:176	3:196516288_A_C	rs13092376	3	196516288	A/C	C	A	Common	0.4194	0.4194	0.4194	TRUE	TRUE	-	-0.0356468	0.00367703	21.4971	0.000618837	-	-0.034758	0.0033214	24.895	intron_variant	MODIFIER	PAK2	ENSG00000180370
(EO+BASO)#	Myeloid white cell	chr3:178	3:196549089_G_A	rs9829778	3	196549089	G/A	A	A	Common	0.4648	0.4648	0.5352	TRUE	TRUE	+	0.0230922	0.00357334	9.98682	0.000265303	+	0.022968	0.0032434	11.844	intron_variant	MODIFIER	PAK2	ENSG00000180370
WBC#	Compound white cell	chr4:1	4:702972_T_C	rs56011263	4	702972	T/C	C	C	Common	0.3866	0.3866	0.6134	TRUE	TRUE	+	0.0215626	0.00368608	8.30775	0.000220515	+	0.021305	0.0033464	9.7123	intron_variant	MODIFIER	PCGF3	ENSG00000185619
NEUT#	Myeloid white cell	chr4:2	4:705074_C_T	rs11734460	4	705074	C/T	T	C	Common	0.3121	0.3121	0.3121	TRUE	TRUE	+	0.0260949	0.00386654	10.8269	0.000292388	+	0.027023	0.0035511	13.559	intron_variant	MODIFIER	PCGF3	ENSG00000185619
(NEUT+EO)#	Myeloid white cell	chr4:2	4:705074_C_T	rs11734460	4	705074	C/T	T	C	Common	0.3122	0.3122	0.3122	FALSE	TRUE	+	0.0256313	0.00386988	10.4543	0.000282141	+	0.026417	0.0035522	12.985	intron_variant	MODIFIER	PCGF3	ENSG00000185619
(BASO+NEUT)#	Myeloid white cell	chr4:2	4:705074_C_T	rs11734460	4	705074	C/T	T	C	Common	0.3121	0.3121	0.3121	FALSE	TRUE	+	0.0258943	0.00387338	10.6371	0.000287911	+	0.026816	0.0035559	13.33	intron_variant	MODIFIER	PCGF3	ENSG00000185619
GRAN#	Myeloid white cell	chr4:2	4:705074_C_T	rs11734460	4	705074	C/T	T	C	Common	0.3122	0.3122	0.3122	FALSE	TRUE	+	0.0253149	0.00387642	10.1834	0.000275219	+	0.026102	0.003557	12.663	intron_variant	MODIFIER	PCGF3	ENSG00000185619
MYELOID#	Myeloid white cell	chr4:2	4:705074_C_T	rs11734460	4	705074	C/T	T	C	Common	0.3121	0.3121	0.3121	FALSE	TRUE	+	0.0237391	0.00388654	8.99624	0.000241979	+	0.024956	0.0035538	11.659	intron_variant	MODIFIER	PCGF3	ENSG00000185619
GRAN%MYELOID	Myeloid white cell	chr4:2	4:719715_A_G	rs4690295	4	719715	A/G	G	G	Common	0.3152	0.3152	0.6848	TRUE	FALSE	+	0.0258804	0.00383917	10.8036	0.000289148	+	0.026762	0.003426	14.245	intron_variant	MODIFIER	PCGF3	ENSG00000185619
MONO%	Compound white cell	chr4:2	4:719715_A_G	rs4690295	4	719715	A/G	G	G	Common	0.3151	0.3151	0.6849	FALSE	FALSE	-	-0.0242674	0.00382934	9.63093	0.000254186	-	-0.024686	0.0033657	12.65	intron_variant	MODIFIER	PCGF3	ENSG00000185619
HLSR#	Immature red cell	chr4:3	4:1008212_C_T	rs77822621	4	1008212	C/T	T	C	Low Frequency	0.0424	0.0424	0.0424	TRUE	TRUE	-	-0.0546498	0.00883962	9.19966	0.000242525	-	-0.052041	0.0077997	10.597	intron_variant	MODIFIER	FGFRL1	ENSG00000127418
HLSR%	Immature red cell	chr4:3	4:1008212_C_T	rs77822621	4	1008212	C/T	T	C	Low Frequency	0.0424	0.0424	0.0424	FALSE	TRUE	-	-0.0540792	0.00883935	9.02341	0.000237488	-	-0.05162	0.0077985	10.441	intron_variant	MODIFIER	FGFRL1	ENSG00000127418
MPV	Platelet	chr4:4	4:3284751_G_A	rs6446731	4	3284751	G/A	A	G	Common	0.2843	0.2843	0.2843	TRUE	TRUE	-	-0.0307695	0.00401607	13.736	0.000385283	-	-0.027651	0.0032396	16.85	intergenic_variant	MODIFIER
PCT	Platelet	chr4:5	4:3443931_A_G	rs13108218	4	3443931	A/G	A	G	Common	0.6159	0.3841	0.3841	TRUE	TRUE	-	-0.0226498	0.00380027	8.59832	0.000242724	-	-0.021128	0.0033213	9.6979	intron_variant	MODIFIER	HGFAC	ENSG00000109758
PLT#	Platelet	chr4:6	4:3449781_G_A	rs75501914	4	3449781	G/A	A	G	Common	0.0656	0.0656	0.0656	TRUE	TRUE	+	0.0493963	0.00742867	10.5313	0.000299127	+	0.05084	0.006379	14.796	intron_variant	MODIFIER	HGFAC	ENSG00000109758
PLT#	Platelet	chr4:7	4:6891435_G_A	rs11734099	4	6891435	G/A	A	G	Common	0.176	0.176	0.176	TRUE	FALSE	+	0.0574289	0.00480694	32.1723	0.000956601	+	0.054688	0.0041288	39.299	intergenic_variant	MODIFIER
MPV	Platelet	chr4:7	4:6891455_T_G	rs11731274	4	6891455	T/G	G	T	Common	0.1761	0.1761	0.1761	TRUE	TRUE	-	-0.0996717	0.00476704	96.3486	0.00288275	-	-0.10323	0.0038457	157.66	intergenic_variant	MODIFIER
PDW	Platelet	chr4:7	4:6891455_T_G	rs11731274	4	6891455	T/G	G	T	Common	0.1761	0.1761	0.1761	FALSE	TRUE	-	-0.070295	0.00473536	49.1233	0.00143388	-	-0.066559	0.0042154	55.393	intergenic_variant	MODIFIER
MONO%	Compound white cell	chr4:8	4:6921424_T_C	rs10937764	4	6921424	T/C	T	T	Common	0.9035	0.0965	0.9035	TRUE	TRUE	+	0.0538722	0.00626477	17.0956	0.000506075	+	0.049468	0.0055184	18.501	intron_variant	MODIFIER	TBC1D14	ENSG00000132405
MPV	Platelet	chr4:9	4:6924797_G_A	rs116383353	4	6924797	G/A	A	G	Common	0.1292	0.1292	0.1292	TRUE	TRUE	+	0.0408783	0.00574951	11.935	0.000376007	+	0.040195	0.0046346	17.372	intron_variant	MODIFIER	TBC1D14	ENSG00000132405
GRAN%MYELOID	Myeloid white cell	chr4:10	4:6984464_C_G	rs66573146	4	6984464	C/G	G	C	Common	0.0554	0.0554	0.0554	TRUE	FALSE	+	0.0533003	0.00781115	11.0517	0.000297335	+	0.051101	0.0069708	12.638	intron_variant	MODIFIER	TBC1D14	ENSG00000132405
MONO#	Myeloid white cell	chr4:10	4:6990569_C_G	rs66519732	4	6990569	C/G	G	C	Common	0.0562	0.0562	0.0562	TRUE	TRUE	-	-0.0706773	0.00778252	18.9705	0.000529915	-	-0.044374	0.0070666	9.4678	intron_variant	MODIFIER	TBC1D14	ENSG00000132405
PCT	Platelet	chr4:11	4:7045070_T_TGCGGCG	rs568868093	4	7045070	T/TGCGGCG	T		Common	0.6064	0.3936		FALSE	TRUE	+	0.0284103	0.00376326	13.3591	0.000385296	+	0.026171	0.0032898	14.745	intron_variant	MODIFIER	TADA2B, RP11-367J11.2	ENSG00000173011, ENSG00000245748
MONO#	Myeloid white cell	chr4:11	4:7045070_T_TGCGGCG	rs568868093	4	7045070	T/TGCGGCG	T		Common	0.6064	0.3936		TRUE	TRUE	+	0.0409339	0.00367402	28.1033	0.000799852	+	0.035766	0.0033356	26.09	intron_variant	MODIFIER	TADA2B, RP11-367J11.2	ENSG00000173011, ENSG00000245748
LYMPH%	Compound white cell	chr4:11	4:7045070_T_TGCGGCG	rs568868093	4	7045070	T/TGCGGCG	T		Common	0.6065	0.3935		FALSE	TRUE	-	-0.0274294	0.00366117	13.1684	0.000359118	-	-0.027163	0.0034	14.864	intron_variant	MODIFIER	TADA2B, RP11-367J11.2	ENSG00000173011, ENSG00000245748
NEUT#	Myeloid white cell	chr4:12	4:7047102_C_T	rs11931598	4	7047102	C/T	T	C	Common	0.4444	0.4444	0.4444	FALSE	TRUE	-	-0.0224111	0.00363858	9.13628	0.000248024	-	-0.022154	0.0033409	10.477	intron_variant	MODIFIER	TADA2B, RP11-367J11.2	ENSG00000173011, ENSG00000245748
(NEUT+EO)#	Myeloid white cell	chr4:12	4:7047102_C_T	rs11931598	4	7047102	C/T	T	C	Common	0.4443	0.4443	0.4443	FALSE	TRUE	-	-0.0223525	0.00364177	9.07743	0.000246717	-	-0.022231	0.003342	10.538	intron_variant	MODIFIER	TADA2B, RP11-367J11.2	ENSG00000173011, ENSG00000245748
(BASO+NEUT)#	Myeloid white cell	chr4:12	4:7047102_C_T	rs11931598	4	7047102	C/T	T	C	Common	0.4444	0.4444	0.4444	FALSE	TRUE	-	-0.0222846	0.00364481	9.01264	0.000245231	-	-0.022184	0.0033453	10.477	intron_variant	MODIFIER	TADA2B, RP11-367J11.2	ENSG00000173011, ENSG00000245748
GRAN#	Myeloid white cell	chr4:12	4:7047102_C_T	rs11931598	4	7047102	C/T	T	C	Common	0.4444	0.4444	0.4444	FALSE	TRUE	-	-0.0222218	0.00364761	8.95311	0.000243851	-	-0.022195	0.0033463	10.481	intron_variant	MODIFIER	TADA2B, RP11-367J11.2	ENSG00000173011, ENSG00000245748
MYELOID#	Myeloid white cell	chr4:12	4:7047102_C_T	rs11931598	4	7047102	C/T	T	C	Common	0.4444	0.4444	0.4444	TRUE	TRUE	-	-0.0252502	0.00365708	11.2976	0.000314844	-	-0.025588	0.0033433	13.706	intron_variant	MODIFIER	TADA2B, RP11-367J11.2	ENSG00000173011, ENSG00000245748
MONO%	Compound white cell	chr4:13	4:7080325_A_T	rs4689592	4	7080325	A/T	T	A	Common	0.1824	0.1824	0.1824	TRUE	TRUE	-	-0.0314756	0.00462819	10.9829	0.00029549	-	-0.028804	0.0040774	11.791	intergenic_variant	MODIFIER
MCV	Mature red cell	chr4:14	4:9960841_TA_T	rs11338281	4	9960841	TA/T	T	TA	Common	0.4738	0.4738	0.4738	TRUE	TRUE	+	0.0212187	0.00361731	8.34992	0.000224498	+	0.019548	0.0030289	9.961	intron_variant	MODIFIER	SLC2A9	ENSG00000109667
RBC#	Mature red cell	chr4:15	4:15592864_C_T	rs7684446	4	15592864	C/T	T	C	Common	0.4273	0.4273	0.4273	TRUE	TRUE	-	-0.0213586	0.00361221	8.47346	0.000223273	-	-0.022243	0.0032251	11.273	intron_variant	MODIFIER	CC2D2A	ENSG00000048342
MCV	Mature red cell	chr4:16	4:15603069_G_C	rs1134634	4	15603069	G/C	G	G	Common	0.5771	0.4229	0.5771	TRUE	TRUE	+	0.0326812	0.00358756	19.0825	0.000521331	+	0.032808	0.0030021	27.064	3_prime_UTR_variant	MODIFIER	CC2D2A	ENSG00000048342
MCH	Mature red cell	chr4:16	4:15603069_G_C	rs1134634	4	15603069	G/C	G	G	Common	0.577	0.423	0.577	FALSE	TRUE	+	0.0313188	0.00359866	17.4901	0.000478803	+	0.032268	0.0030163	25.974	3_prime_UTR_variant	MODIFIER	CC2D2A	ENSG00000048342
NEUT%	Compound white cell	chr4:17	4:38125811_G_C	rs636487	4	38125811	G/C	C	G	Common	0.3403	0.3403	0.3403	TRUE	FALSE	+	0.0220357	0.00377095	8.29154	0.000218018	+	0.021982	0.0035055	9.4439	intron_variant	MODIFIER	TBC1D1	ENSG00000065882
LYMPH%	Compound white cell	chr4:17	4:38132999_A_G	rs633059	4	38132999	A/G	G	G	Common	0.333	0.333	0.667	TRUE	FALSE	-	-0.0251747	0.0037924	10.4982	0.000281532	-	-0.026364	0.0035232	13.137	intron_variant	MODIFIER	TBC1D1	ENSG00000065882
LYMPH#	Lymphoid white cell	chr4:17	4:38137353_C_G	rs658349	4	38137353	C/G	G	C	Common	0.3322	0.3322	0.3322	TRUE	TRUE	-	-0.0303585	0.00383456	14.6141	0.000408918	-	-0.033129	0.003472	20.846	intron_variant	MODIFIER	TBC1D1	ENSG00000065882
LYMPH#	Lymphoid white cell	chr4:18	4:38314170_A_G	rs1586459	4	38314170	A/G	A	G	Common	0.8041	0.1959	0.1959	TRUE	TRUE	+	0.065023	0.00453865	45.8254	0.00133201	+	0.032833	0.0048247	10.994	intergenic_variant	MODIFIER
NEUT%	Compound white cell	chr4:19	4:38364136_GA_G	rs33942080	4	38364136	GA/G	GA	GA	Common	0.6811	0.3189	0.6811	TRUE	FALSE	-	-0.0427629	0.00383312	28.1752	0.000794384	-	-0.043045	0.0035642	32.842	upstream_gene_variant	MODIFIER	RP11-83C7.1	ENSG00000248227
MONO%	Compound white cell	chr4:19	4:38368635_T_G	rs901705	4	38368635	T/G	T	G	Common	0.6807	0.3193	0.3193	TRUE	FALSE	-	-0.0291822	0.00382335	13.6382	0.000370187	-	-0.028433	0.0033604	16.574	non_coding_transcript_exon_variant	MODIFIER	RP11-83C7.1	ENSG00000248227
LYMPH#	Lymphoid white cell	chr4:19	4:38372055_T_G	rs1386622	4	38372055	T/G	T	G	Common	0.6803	0.3197	0.3197	TRUE	TRUE	+	0.06988	0.00388292	71.6852	0.00212412	+	0.047593	0.0041693	29.443	intron_variant	MODIFIER	RP11-83C7.1	ENSG00000248227
LYMPH%	Compound white cell	chr4:19	4:38372055_T_G	rs1386622	4	38372055	T/G	T	G	Common	0.6803	0.3197	0.3197	FALSE	TRUE	+	0.0602697	0.00384172	54.7397	0.00158005	+	0.054683	0.0036061	51.179	intron_variant	MODIFIER	RP11-83C7.1	ENSG00000248227
MCH	Mature red cell	chr4:20	4:38608912_A_T	rs6855993	4	38608912	A/T	T	T	Common	0.2126	0.2126	0.7874	TRUE	FALSE	-	-0.0273082	0.00432165	9.57945	0.000249676	-	-0.029022	0.0036247	14.926	intergenic_variant	MODIFIER
LYMPH%	Compound white cell	chr4:21	4:38653773_A_T	rs58785573	4	38653773	A/T	A	A	Common	0.588	0.412	0.588	TRUE	TRUE	+	0.0367388	0.00361414	23.5478	0.000653965	+	0.030505	0.0033904	18.632	intron_variant	MODIFIER	RP11-617D20.1, AC021860.1	ENSG00000231160, ENSG00000196355
EO#	Myeloid white cell	chr4:22	4:38657819_G_A	rs75504410	4	38657819	G/A	A	G	Common	0.0678	0.0678	0.0678	FALSE	FALSE	-	-0.056051	0.00711303	14.4851	0.000397133	-	-0.041831	0.0064962	9.9194	intron_variant	MODIFIER	RP11-617D20.1, AC021860.1	ENSG00000231160, ENSG00000196355
(EO+BASO)#	Myeloid white cell	chr4:22	4:38657819_G_A	rs75504410	4	38657819	G/A	A	G	Common	0.0678	0.0678	0.0678	TRUE	FALSE	-	-0.0572039	0.00711902	15.0301	0.000413637	-	-0.043302	0.0065241	10.494	intron_variant	MODIFIER	RP11-617D20.1, AC021860.1	ENSG00000231160, ENSG00000196355
EO%	Compound white cell	chr4:20	4:38664499_A_G	rs2078179	4	38664499	A/G	G	A	Common	0.2142	0.2142	0.2142	TRUE	TRUE	+	0.0673267	0.00433235	53.7336	0.00152594	+	0.063774	0.0039765	57.116	intron_variant	MODIFIER	RP11-617D20.1, AC021860.1	ENSG00000231160, ENSG00000196355
NEUT%GRAN	Myeloid white cell	chr4:20	4:38665142_G_A	rs112691446	4	38665142	G/A	A	G	Common	0.2147	0.2147	0.2147	TRUE	FALSE	-	-0.0573909	0.00434977	39.0224	0.00111067	-	-0.053495	0.0040277	39.51	intron_variant	MODIFIER	RP11-617D20.1, AC021860.1	ENSG00000231160, ENSG00000196355
LYMPH#	Lymphoid white cell	chr4:23	4:38677011_T_TC	rs552599526	4	38677011	T/TC	TC		Common	0.4475	0.4475		TRUE	TRUE	+	0.0508065	0.00363748	43.6088	0.00127642	+	0.035335	0.0035591	22.497	intron_variant	MODIFIER	KLF3	ENSG00000109787
WBC#	Compound white cell	chr4:23	4:38677011_T_TC	rs552599526	4	38677011	T/TC	TC		Common	0.4475	0.4475		FALSE	TRUE	+	0.0266014	0.00362212	12.6839	0.000349917	+	0.024833	0.0032862	13.382	intron_variant	MODIFIER	KLF3	ENSG00000109787
EO#	Myeloid white cell	chr4:20	4:38677062_A_G	rs68191221	4	38677062	A/G	G	A	Common	0.215	0.215	0.215	TRUE	FALSE	+	0.063632	0.00434762	47.7814	0.00136675	+	0.060673	0.0039703	51.961	intron_variant	MODIFIER	KLF3	ENSG00000109787
(EO+BASO)#	Myeloid white cell	chr4:20	4:38677062_A_G	rs68191221	4	38677062	A/G	G	A	Common	0.2151	0.2151	0.2151	FALSE	FALSE	+	0.0599293	0.00435213	42.4139	0.00121273	+	0.057241	0.0039882	45.963	intron_variant	MODIFIER	KLF3	ENSG00000109787
EO%GRAN	Myeloid white cell	chr4:20	4:38680186_C_T	rs9992667	4	38680186	C/T	T	C	Common	0.2151	0.2151	0.2151	TRUE	FALSE	+	0.0615266	0.00436358	44.4205	0.00127823	+	0.062042	0.0039841	53.914	intron_variant	MODIFIER	KLF3	ENSG00000109787
LYMPH#	Lymphoid white cell	chr4:24	4:38684201_C_T	rs6531656	4	38684201	C/T	C	T	Common	0.8508	0.1492	0.1492	TRUE	TRUE	+	0.059894	0.00508489	31.2993	0.000910736	+	0.038188	0.0049734	13.791	intron_variant	MODIFIER	KLF3	ENSG00000109787
NEUT%GRAN	Myeloid white cell	chr4:22	4:38689042_A_G	rs17428931	4	38689042	A/G	G	A	Common	0.0655	0.0655	0.0655	FALSE	TRUE	+	0.0548398	0.00726518	13.3556	0.000368164	+	0.041398	0.0067275	9.1196	intron_variant	MODIFIER	KLF3	ENSG00000109787
EO%	Compound white cell	chr4:22	4:38689042_A_G	rs17428931	4	38689042	A/G	G	A	Common	0.0655	0.0655	0.0655	TRUE	TRUE	-	-0.060394	0.00723306	16.1648	0.000446517	-	-0.047198	0.0066391	11.931	intron_variant	MODIFIER	KLF3	ENSG00000109787
MCV	Mature red cell	chr4:25	4:38947690_T_C	rs4833111	4	38947690	T/C	T	C	Common	0.6054	0.3946	0.3946	TRUE	TRUE	-	-0.0238936	0.00363656	10.2994	0.000272767	-	-0.022759	0.0030443	13.113	downstream_gene_variant	MODIFIER	FAM114A1	ENSG00000197712
MCV	Mature red cell	chr4:26	4:39365720_A_G	rs78773383	4	39365720	A/G	A	A	Common	0.5415	0.4585	0.5415	TRUE	TRUE	+	0.0259757	0.00358127	12.3904	0.000335044	+	0.024887	0.0029982	15.982	intron_variant	MODIFIER	RFC1	ENSG00000035928
MCH	Mature red cell	chr4:26	4:39365720_A_G	rs78773383	4	39365720	A/G	A	A	Common	0.5416	0.4584	0.5416	FALSE	TRUE	+	0.0252297	0.00359176	11.6674	0.000316067	+	0.024688	0.0030125	15.599	intron_variant	MODIFIER	RFC1	ENSG00000035928
PDW	Platelet	chr4:27	4:48089458_A_T	rs2013231	4	48089458	A/T	T	A	Common	0.2378	0.2378	0.2378	TRUE	TRUE	-	-0.0287413	0.00438172	10.2673	0.000299449	-	-0.031711	0.0039002	15.367	intron_variant	MODIFIER	TXK	ENSG00000074966
MCH	Mature red cell	chr4:28	4:55392250_C_G		4	55392250	C/G	G		Common	0.094	0.094		TRUE	TRUE	+	0.0391184	0.00605424	9.98382	0.000260644	+	0.06423	0.0051255	35.284	intergenic_variant	MODIFIER
NEUT%	Compound white cell	chr4:29	4:55396322_A_G	rs218243	4	55396322	A/G	G	G	Common	0.1874	0.1874	0.8126	TRUE	FALSE	+	0.0298549	0.00464114	9.90176	0.000271461	+	0.030192	0.0043137	11.587	intergenic_variant	MODIFIER
LYMPH%	Compound white cell	chr4:29	4:55396322_A_G	rs218243	4	55396322	A/G	G	G	Common	0.1874	0.1874	0.8126	FALSE	FALSE	-	-0.0278259	0.00463384	8.71803	0.000235816	-	-0.027888	0.0043033	10.038	intergenic_variant	MODIFIER
MCV	Mature red cell	chr4:29	4:55402409_C_G	rs218256	4	55402409	C/G	G	G	Common	0.2204	0.2204	0.7796	TRUE	TRUE	+	0.115317	0.00426038	160.621	0.00456981	+	0.065916	0.0045334	47.142	intergenic_variant	MODIFIER
RBC#	Mature red cell	chr4:29	4:55407099_T_C	rs170121	4	55407099	T/C	C	C	Common	0.2198	0.2198	0.7802	TRUE	FALSE	-	-0.103165	0.00429838	126.565	0.00365028	-	-0.052966	0.0048552	26.973	intergenic_variant	MODIFIER
HCT	Mature red cell	chr4:29	4:55408875_A_T	rs218264	4	55408875	A/T	T	T	Common	0.2526	0.2526	0.7474	TRUE	FALSE	-	-0.042903	0.00411318	24.7454	0.00069501	-	-0.042689	0.003809	28.416	intergenic_variant	MODIFIER
HGB	Mature red cell	chr4:29	4:55408875_A_T	rs218264	4	55408875	A/T	T	T	Common	0.2525	0.2525	0.7475	FALSE	FALSE	-	-0.0339522	0.00413197	15.6804	0.00043515	-	-0.033701	0.0038106	18.03	intergenic_variant	MODIFIER
PCT	Platelet	chr4:30	4:55408999_T_C	rs218265	4	55408999	T/C	C	T	Common	0.1571	0.1571	0.1571	FALSE	TRUE	+	0.0320384	0.0050967	9.48742	0.000271847	+	0.030558	0.0044553	11.157	intergenic_variant	MODIFIER
RBC#	Mature red cell	chr4:30	4:55408999_T_C	rs218265	4	55408999	T/C	C	T	Common	0.1571	0.1571	0.1571	FALSE	TRUE	-	-0.128384	0.00495114	147.518	0.00436521	-	-0.090342	0.0055912	57.957	intergenic_variant	MODIFIER
MCV	Mature red cell	chr4:30	4:55408999_T_C	rs218265	4	55408999	T/C	C	T	Common	0.1572	0.1572	0.1572	TRUE	TRUE	+	0.144362	0.00491317	189.039	0.00552222	+	0.09583	0.0052211	74.445	intergenic_variant	MODIFIER
MCH	Mature red cell	chr4:30	4:55408999_T_C	rs218265	4	55408999	T/C	C	T	Common	0.1572	0.1572	0.1572	FALSE	TRUE	+	0.136701	0.00492641	168.742	0.00495165	+	0.14399	0.0041701	259.62	intergenic_variant	MODIFIER
RET%	Immature red cell	chr4:30	4:55408999_T_C	rs218265	4	55408999	T/C	C	T	Common	0.1572	0.1572	0.1572	FALSE	TRUE	+	0.0447222	0.00499859	18.4372	0.000529973	+	0.045463	0.0043863	24.438	intergenic_variant	MODIFIER
IRF	Immature red cell	chr4:30	4:55408999_T_C	rs218265	4	55408999	T/C	C	T	Common	0.1572	0.1572	0.1572	FALSE	TRUE	+	0.0618576	0.00494473	35.1805	0.0010139	+	0.063731	0.0045101	44.584	intergenic_variant	MODIFIER
HLSR#	Immature red cell	chr4:30	4:55408999_T_C	rs218265	4	55408999	T/C	C	T	Common	0.1572	0.1572	0.1572	FALSE	TRUE	+	0.041181	0.00499352	15.7889	0.000449366	+	0.041163	0.0044064	20.018	intergenic_variant	MODIFIER
HLSR%	Immature red cell	chr4:30	4:55408999_T_C	rs218265	4	55408999	T/C	C	T	Common	0.1572	0.1572	0.1572	FALSE	TRUE	+	0.0607201	0.00499319	33.2976	0.000976951	+	0.061192	0.0044053	43.116	intergenic_variant	MODIFIER
NEUT#	Myeloid white cell	chr4:30	4:55408999_T_C	rs218265	4	55408999	T/C	C	T	Common	0.1571	0.1571	0.1571	FALSE	TRUE	+	0.0415533	0.00498499	16.1132	0.000457291	+	0.044133	0.0046004	21.063	intergenic_variant	MODIFIER
(NEUT+EO)#	Myeloid white cell	chr4:30	4:55408999_T_C	rs218265	4	55408999	T/C	C	T	Common	0.1571	0.1571	0.1571	FALSE	TRUE	+	0.0413387	0.00498909	15.9307	0.000452581	+	0.043914	0.0046015	20.854	intergenic_variant	MODIFIER
(BASO+NEUT)#	Myeloid white cell	chr4:30	4:55408999_T_C	rs218265	4	55408999	T/C	C	T	Common	0.1571	0.1571	0.1571	FALSE	TRUE	+	0.0414956	0.00499354	16.0186	0.000456023	+	0.04415	0.0046067	21.024	intergenic_variant	MODIFIER
GRAN#	Myeloid white cell	chr4:30	4:55408999_T_C	rs218265	4	55408999	T/C	C	T	Common	0.1572	0.1572	0.1572	FALSE	TRUE	+	0.0410945	0.00499689	15.706	0.00044748	+	0.043937	0.0046075	20.823	intergenic_variant	MODIFIER
MYELOID#	Myeloid white cell	chr4:30	4:55408999_T_C	rs218265	4	55408999	T/C	C	T	Common	0.1571	0.1571	0.1571	FALSE	TRUE	+	0.0408957	0.00500917	15.4899	0.000442933	+	0.045241	0.0046028	22.068	intergenic_variant	MODIFIER
WBC#	Compound white cell	chr4:30	4:55408999_T_C	rs218265	4	55408999	T/C	C	T	Common	0.1571	0.1571	0.1571	FALSE	TRUE	+	0.0367636	0.00498944	12.7624	0.000357947	+	0.038121	0.0045527	16.249	intergenic_variant	MODIFIER
MCV	Mature red cell	chr4:31	4:55437492_T_C	rs2703485	4	55437492	T/C	C	C	Common	0.357	0.357	0.643	TRUE	TRUE	-	-0.0215541	0.00369487	8.26539	0.000213288	-	-0.023475	0.0031131	13.328	intergenic_variant	MODIFIER
WBC#	Compound white cell	chr4:32	4:55498781_CG_C	rs35484700	4	55498781	CG/C	C	CG	Common	0.4876	0.4876	0.4876	TRUE	FALSE	-	-0.0216689	0.00358493	8.82417	0.000234627	-	-0.024854	0.0032708	13.522	intergenic_variant	MODIFIER
MONO#	Myeloid white cell	chr4:33	4:55501109_C_G	rs6554196	4	55501109	C/G	G	C	Common	0.3811	0.3811	0.3811	TRUE	TRUE	-	-0.0215471	0.00367328	8.34997	0.000219011	-	-0.022358	0.0031938	11.592	intergenic_variant	MODIFIER
NEUT#	Myeloid white cell	chr4:32	4:55501286_T_TA	rs58548501	4	55501286	T/TA	TA		Common	0.4858	0.4858		FALSE	TRUE	-	-0.0229278	0.00357711	9.8359	0.00026263	-	-0.026176	0.0033015	14.651	intergenic_variant	MODIFIER
(NEUT+EO)#	Myeloid white cell	chr4:32	4:55501286_T_TA	rs58548501	4	55501286	T/TA	TA		Common	0.4858	0.4858		FALSE	TRUE	-	-0.0237465	0.00358015	10.4824	0.000281721	-	-0.02728	0.0033023	15.837	intergenic_variant	MODIFIER
(BASO+NEUT)#	Myeloid white cell	chr4:32	4:55501286_T_TA	rs58548501	4	55501286	T/TA	TA		Common	0.4858	0.4858		FALSE	TRUE	-	-0.0232455	0.00358304	10.0595	0.000269958	-	-0.026897	0.0033057	15.387	intergenic_variant	MODIFIER
GRAN#	Myeloid white cell	chr4:32	4:55501286_T_TA	rs58548501	4	55501286	T/TA	TA		Common	0.4858	0.4858		FALSE	TRUE	-	-0.0240526	0.00358574	10.7044	0.000289032	-	-0.027569	0.0033064	16.119	intergenic_variant	MODIFIER
MYELOID#	Myeloid white cell	chr4:32	4:55501286_T_TA	rs58548501	4	55501286	T/TA	TA		Common	0.4858	0.4858		TRUE	TRUE	-	-0.0250047	0.00359481	11.4552	0.000312365	-	-0.029684	0.0033034	18.587	intergenic_variant	MODIFIER
PLT#	Platelet	chr4:34	4:57767327_T_A	rs7665147	4	57767327	T/A	A	T	Common	0.1855	0.1855	0.1855	TRUE	TRUE	-	-0.0317304	0.00471251	10.78	0.00030424	-	-0.03001	0.004048	12.908	intergenic_variant	MODIFIER
MPV	Platelet	chr4:34	4:57770106_G_A	rs12645070	4	57770106	G/A	A	G	Common	0.1838	0.1838	0.1838	TRUE	FALSE	+	0.0293871	0.00468461	9.45114	0.000259111	+	0.031995	0.00378	16.585	upstream_gene_variant	MODIFIER	REST	ENSG00000084093
MCV	Mature red cell	chr4:35	4:69339257_A_G	rs34872892	4	69339257	A/G	G		Common	0.2108	0.2108		TRUE	TRUE	-	-0.0256108	0.00439332	8.25495	0.00021824	-	-0.02262	0.0036778	9.1113	intron_variant	MODIFIER	TMPRSS11E	ENSG00000087128
MCH	Mature red cell	chr4:36	4:69382399_GTT_G	rs546475500	4	69382399	GTT/G	G		Common	0.2906	0.2906		TRUE	TRUE	-	-0.0262735	0.00446924	8.38364	0.000284613	-	-0.022571	0.0037477	8.7643	intron_variant	MODIFIER	UGT2B29P	ENSG00000250566
RDW	Mature red cell	chr4:37	4:69598006_A_T	rs111527163	4	69598006	A/T	T	T	Common	0.0836	0.0836	0.9164	TRUE	TRUE	+	0.042381	0.00641271	10.4121	0.00027521	+	0.042065	0.0057285	12.679	intergenic_variant	MODIFIER
MYELOID#	Myeloid white cell	chr4:38	4:72615362_A_G	rs11723621	4	72615362	A/G	G	A	Common	0.2919	0.2919	0.2919	FALSE	TRUE	-	-0.0259748	0.00395315	10.3002	0.000278909	-	-0.026002	0.0036153	12.194	intron_variant	MODIFIER	GC	ENSG00000145321
WBC#	Compound white cell	chr4:38	4:72615362_A_G	rs11723621	4	72615362	A/G	G	A	Common	0.2918	0.2918	0.2918	TRUE	TRUE	-	-0.026354	0.00393572	10.6695	0.000287055	-	-0.027394	0.0035734	13.749	intron_variant	MODIFIER	GC	ENSG00000145321
NEUT#	Myeloid white cell	chr4:38	4:72617775_A_G	rs1352846	4	72617775	A/G	G	A	Common	0.2919	0.2919	0.2919	FALSE	FALSE	-	-0.0250978	0.00393582	9.74263	0.000260393	-	-0.024549	0.0036153	10.95	intron_variant	MODIFIER	GC	ENSG00000145321
(NEUT+EO)#	Myeloid white cell	chr4:38	4:72617775_A_G	rs1352846	4	72617775	A/G	G	A	Common	0.2919	0.2919	0.2919	FALSE	FALSE	-	-0.0250912	0.0039393	9.72199	0.000260258	-	-0.025095	0.0036162	11.404	intron_variant	MODIFIER	GC	ENSG00000145321
(BASO+NEUT)#	Myeloid white cell	chr4:38	4:72617775_A_G	rs1352846	4	72617775	A/G	G	A	Common	0.2919	0.2919	0.2919	TRUE	FALSE	-	-0.0254518	0.00394253	9.96772	0.000267791	-	-0.02526	0.0036199	11.522	intron_variant	MODIFIER	GC	ENSG00000145321
GRAN#	Myeloid white cell	chr4:38	4:72617775_A_G	rs1352846	4	72617775	A/G	G	A	Common	0.2919	0.2919	0.2919	FALSE	FALSE	-	-0.0253152	0.00394564	9.85417	0.000264924	-	-0.025514	0.003621	11.733	intron_variant	MODIFIER	GC	ENSG00000145321
[truncated: 5,067 more rows]
