# Supplementary material for: The Allelic Landscape of Human Blood Cell Trait Variation and Links to Common Complex Disease
Source: Cell. 2016 Nov 17;167(5):1415–1429.e19. doi: 10.1016/j.cell.2016.10.042 (PMC5300907; doi:10.1016/j.cell.2016.10.042)
Supplement: Table S5. Overlap of Loci with Previously Reported Phenotype Associations, Related to the STAR Methods — For each of the 2,706 sentinel variants, previously reported associations with phenotypes and disease risks, gene expression and metabolites are listed if the variant reported was in strong LD (r2>0.8) with our sentinel variant and had a p value<5x10-8. Previous associations are reported in the following format: phenotype -log10 (p value); proxy (pubmed_id), with tissue/cell type also listed for gene expression associations. Previously reported associations were identified using Phenoscanner (http://www.phenoscanner.medschl.cam.ac.uk/), a database of variant-phenotype associations that includes the NHGRI-EBI GWAS catalogue, GRASP, and publicly available summary statistics from GWAS. [file mmc5.xlsx]

## Sheet: ST5
Supplemental Table 5. Overlap of loci with previously reported phenotype associations
					Phenotype catalogue association "look-ups". Format = phenotype -log₁₀ (p-value) for association; proxy (pubmed_id)
Unique Variant ID	rsID (where available)	Chr (GRCh37)	BP (GRCh37)	Effect/Baseline allele	Trait and disease associations	eQTLs	Metabolite associations
1:2146165_C_A	rs78265569	1	2146165	A/C	-	-	-
1:2233961_G_A	rs11576356	1	2233961	A/G	-	-	-
1:2980277_T_C	rs2072732	1	2980277	C/T	-	-	-
1:2996602_T_C	rs1569419	1	2996602	C/T	-	-	-
1:3318832_G_GC	rs145611121	1	3318832	GC/G	-	-	-
1:3691528_A_G	rs1175550	1	3691528	G/A	mean_corpuscular_hemoglobin_concentration_mchc 14.07; rs1175550 (23222517)	-	-
1:3691528_A_G	rs1175550	1	3691528	G/A	blood_trace_element_cu_levels 9.3; rs1175550 (23720494)	-	-
1:3691997_AGTCAGCCTAGGGGCTGT_A	rs566629828	1	3691997	A/AGTCAGCCTAGGGGCTGT	-	-	-
1:7794289_A_G	rs11121012	1	7794289	G/A	-	-	-
1:8504421_C_A	rs159963	1	8504421	A/C	generalized_vitiligo 8.31; rs301819 (20410501)	-	-
1:8520487_AAAG_A	rs142472947	1	8520487	A/AAAG	-	-	-
1:8917102_T_G	rs11121246	1	8917102	G/T	-	-	-
1:9241839_G_A	rs79412885	1	9241839	A/G	-	-	-
1:9341786_C_T	rs677665	1	9341786	T/C	-	-	-
1:9355472_A_C	rs2072735	1	9355472	C/A	-	-	-
1:9711642_A_G	rs7516138	1	9711642	G/A	-	-	-
1:10271688_C_G	rs11121529	1	10271688	G/C	mean_platelet_volume_mpv 7.58; rs17396340 (22139419)	-	-
1:10357806_G_C	rs112682076	1	10357806	C/G	-	-	-
1:10451799_C_T	rs4846217	1	10451799	T/C	mean_platelet_volume_mpv 7.58; rs17396340 (22139419)	-	-
1:11881141_C_A	rs545709142	1	11881141	A/C	plamsa_n_terminal_pro_atrial_natriuretic_peptide_anp 45.1; rs17367504 (21909115)	Gene_expression_of_MTHFR_in_blood 11; rs17367504 (21909115)	-
1:11881141_C_A	rs545709142	1	11881141	A/C	plasma_n_terminal_pro_brain_natriuretic_peptide_bnp 29.18; rs17367504 (21909115)	Gene_expression_of_CLCN6_in_prefrontal_cortex 10.7; rs17367504 (21909115)	-
1:11881141_C_A	rs545709142	1	11881141	A/C	systolic_blood_pressure_sbp 21.06; rs17367504 (21909115)	-	-
1:11881141_C_A	rs545709142	1	11881141	A/C	plasma_brain_natriuretic_peptide_bnp 18.77; rs17367504 (21909115)	-	-
1:11881141_C_A	rs545709142	1	11881141	A/C	diastolic_blood_pressure_dbp 18.46; rs17367504 (21909115)	-	-
1:11881141_C_A	rs545709142	1	11881141	A/C	blood_pressure 15.7; rs17367504 (21909110)	-	-
1:11881141_C_A	rs545709142	1	11881141	A/C	systolic_blood_pressure 12.7; rs17367504 (19430483)	-	-
1:11881141_C_A	rs545709142	1	11881141	A/C	hypertension 12.7; rs17367504 (21347282)	-	-
1:11881141_C_A	rs545709142	1	11881141	A/C	plasma_homocysteine 11.59; rs7537765 (20031578)	-	-
1:11881141_C_A	rs545709142	1	11881141	A/C	sbp 9.68; rs17367504 (21909115)	-	-
1:11881141_C_A	rs545709142	1	11881141	A/C	dbp 7.94; rs12567136 (21909115)	-	-
1:11881141_C_A	rs545709142	1	11881141	A/C	n_terminal_signal_peptide_of_pro_b_type_natriuretic_peptide_blood_level 7.85; rs17037452 (21273288)	-	-
1:11889815_G_A	rs112521149	1	11889815	A/G	-	-	-
1:12028655_C_T	rs11121845	1	12028655	T/C	-	-	-
1:12099345_A_G	rs35249183	1	12099345	G/A	-	-	-
1:12175658_G_A		1	12175658	A/G	-	-	-
1:16370178_A_AGCTCT	rs140307022	1	16370178	AGCTCT/A	-	-	-
1:17720162_T_G	rs6695640	1	17720162	G/T	-	-	-
1:19749551_C_CT	rs11456569	1	19749551	CT/C	-	-	-
1:20916238_G_A	rs66731853	1	20916238	A/G	-	-	Uridine 7.47; rs532545 (24816252)
1:22000129_G_C	rs829402	1	22000129	C/G	-	-	-
1:22014471_G_T	rs17423390	1	22014471	T/G	-	-	-
1:22702231_T_C	rs12568930	1	22702231	C/T	bone_mineral_density 56.15; rs6426749 (22504420)	WNT4_gene_expression_in_Fibroblasts 10.57; rs7524102 (22504420)	-
1:22702231_T_C	rs12568930	1	22702231	C/T	femoral_neck_areal_bone_mineral_density_bmd 56.13; rs6426749 (23437003)	-	-
1:22702231_T_C	rs12568930	1	22702231	C/T	femoral_neck_bone_mineral_density_bmd_females 44.11; rs6426749 (22504420)	-	-
1:22702231_T_C	rs12568930	1	22702231	C/T	lumbar_spine_bone_mineral_density_bmd 43.73; rs6426749 (22504420)	-	-
1:22702231_T_C	rs12568930	1	22702231	C/T	lumbar_spine_areal_bone_mineral_density_bmd 43.72; rs6426749 (23437003)	-	-
1:22702231_T_C	rs12568930	1	22702231	C/T	lumbar_spine_bone_mineral_density__bmd_female 35.97; rs6426749 (22504420)	-	-
1:22702231_T_C	rs12568930	1	22702231	C/T	femoral_neck_bone_mineral_density 22.69; rs6426749 (22504420)	-	-
1:22702231_T_C	rs12568930	1	22702231	C/T	lumbar_spine_bone_mineral_density 17.3; rs7524102 (22504420)	-	-
1:22702231_T_C	rs12568930	1	22702231	C/T	lumbar_spine_bone_mineral_density_in_females 17.18; rs10493013 (22504420)	-	-
1:22702231_T_C	rs12568930	1	22702231	C/T	inflammatory_bowel_disease 17; rs12568930 (23128233)	-	-
1:22702231_T_C	rs12568930	1	22702231	C/T	femoral_neck_mineral_density 16.13; rs7524102 (26367794)	-	-
1:22702231_T_C	rs12568930	1	22702231	C/T	bone_mineral_density_hip 16; rs7524102 (19079262)	-	-
1:22702231_T_C	rs12568930	1	22702231	C/T	hip_bone_mineral_density_bmd 15.92; rs7524102 (19079262)	-	-
1:22702231_T_C	rs12568930	1	22702231	C/T	hip_bone_mineral_density_bmd_females 14.85; rs7524102 (18445777)	-	-
1:22702231_T_C	rs12568930	1	22702231	C/T	femoral_neck_bone_mineral_density_bmd_males 13.94; rs6426749 (22504420)	-	-
1:22702231_T_C	rs12568930	1	22702231	C/T	lumber_spine_bone_mineral_density 13.62; rs7524102 (26367794)	-	-
1:22702231_T_C	rs12568930	1	22702231	C/T	ulcerative_colitis 12.78; rs7524102 (21297633)	-	-
1:22702231_T_C	rs12568930	1	22702231	C/T	colitis_ulcerative 12.7; rs7524102 (21297633)	-	-
1:22702231_T_C	rs12568930	1	22702231	C/T	femoral_neck_bone_mineral_density_in_females 12.15; rs7524102 (22504420)	-	-
1:22702231_T_C	rs12568930	1	22702231	C/T	lumbar_spine_bone_mineral_density__bmd_male 10.42; rs6426749 (22504420)	-	-
1:22702231_T_C	rs12568930	1	22702231	C/T	bone_mineral_density_spine 9.52; rs7524102 (19801982)	-	-
1:22702231_T_C	rs12568930	1	22702231	C/T	dupuytrens_disease 8.55; rs7524102 (21732829)	-	-
1:22702231_T_C	rs12568930	1	22702231	C/T	spine_bone_mineral_density_bmd 8.15; rs7524102 (19079262)	-	-
1:23847464_C_A	rs2075995	1	23847464	A/C	-	-	-
1:23850023_G_C	rs6684709	1	23850023	C/G	-	-	-
1:24062544_T_TTTTA		1	24062544	TTTTA/T	-	-	-
1:24109890_C_CAT	rs397826789	1	24109890	CAT/C	-	-	-
1:25032168_G_A	rs66530629	1	25032168	A/G	height 13.62; rs16829945 (25282103)	-	-
1:25561667_G_A	rs55794721	1	25561667	A/G	-	-	-
1:25570081_T_C	rs1043879	1	25570081	C/T	blood_sedimentation 8.7; rs1043879 (21700265)	-	-
1:25584976_G_A	rs9438901	1	25584976	A/G	rhesus_system_e_antigen 70.54; rs1293259 (22611595)	-	-
1:25710410_A_T	rs621189	1	25710410	T/A	-	-	-
1:25732087_G_A	rs61777615	1	25732087	A/G	erythrocyte_sedimentation_rate 12.7; rs3091242 (21700265)	TMEM57_gene_expression_in_human_liver 144.7; rs12027135 (20686565)	Total_cholesterol 13.8; rs11802413 (24097068)
1:25732087_G_A	rs61777615	1	25732087	A/G	-	TMEM57_gene_expression_in_human_omental_fat 114.52; rs12027135 (20686565)	LDL_cholesterol 13.7; rs12027135 (24097068)
1:25732087_G_A	rs61777615	1	25732087	A/G	-	RHCE_gene_expression_in_human_omental_fat 54.52; rs12027135 (20686565)	Cholesterol_total 11.3; rs12027135 (24097068)
1:25732087_G_A	rs61777615	1	25732087	A/G	-	RHCE_gene_expression_in_human_liver 53.15; rs12027135 (20686565)	Cholesterol 10.4; rs12027135 (20686565)
1:25732087_G_A	rs61777615	1	25732087	A/G	-	TMEM50A_gene_expression_in_human_omental_fat 28.7; rs12027135 (20686565)	Cholesterol_LDL 10; rs12027135 (20686565)
1:25732087_G_A	rs61777615	1	25732087	A/G	-	Differential_exon_level_expression_of_probeset_2402155_in_peripheral_blood_mononuclear_cells 11.02; rs3091242 (19222302)	-
1:25732087_G_A	rs61777615	1	25732087	A/G	-	Differential_exon_level_expression_of_C1orf63_probeset_2402146_in_peripheral_blood_mononuclear_cells 10.37; rs3091242 (19222302)	-
1:25732087_G_A	rs61777615	1	25732087	A/G	-	Differential_exon_level_expression_of_probeset_2325837_in_peripheral_blood_mononuclear_cells 10.22; rs3091242 (19222302)	-
1:25732087_G_A	rs61777615	1	25732087	A/G	-	Differential_exon_level_expression_of_C1orf63_probeset_2402148_in_peripheral_blood_mononuclear_cells 10.08; rs3091242 (19222302)	-
1:25732087_G_A	rs61777615	1	25732087	A/G	-	Differential_exon_level_expression_of_AK091825_probeset_2325985_in_peripheral_blood_mononuclear_cells 9.32; rs3091242 (19222302)	-
1:25732087_G_A	rs61777615	1	25732087	A/G	-	RHD_gene_expression_in_human_omental_fat 9.3; rs12027135 (20686565)	-
1:25732087_G_A	rs61777615	1	25732087	A/G	-	RHD_gene_expression_in_human_liver 7.4; rs12027135 (20686565)	-
1:25732087_G_A	rs61777615	1	25732087	A/G	-	TMEM57_trancript_levels_in_human_subcutaneous_fat 99; rs12027135 (20686565)	-
1:25732087_G_A	rs61777615	1	25732087	A/G	-	RHCE_trancript_levels_in_human_subcutaneous_fat 41; rs12027135 (20686565)	-
1:25732548_G_A	rs28513325	1	25732548	A/G	-	-	-
1:25736369_C_T	rs111941366	1	25736369	T/C	-	-	-
1:25846670_C_CAA		1	25846670	CAA/C	erythrocyte_sedimentation_rate 12.3; rs10903129 (21700265)	-	Total_cholesterol 13.8; rs11802413 (24097068)
1:25846670_C_CAA		1	25846670	CAA/C	-	-	LDL_cholesterol 9.71; rs10903129 (20686565)
1:25846670_C_CAA		1	25846670	CAA/C	-	-	Cholesterol_total 9.3; rs10903129 (19060911)
1:25877492_C_T	rs75446219	1	25877492	T/C	-	-	-
1:25889422_C_T	rs12096438	1	25889422	T/C	-	-	-
1:26601570_A_G	rs11577318	1	26601570	G/A	-	-	-
1:26645955_G_GA	rs146201400	1	26645955	GA/G	-	-	-
1:26653972_CA_C	rs67397717	1	26653972	C/CA	-	-	-
1:26872832_G_A	rs17162190	1	26872832	A/G	mean_corpuscular_volume_mcv 7.54; rs6656196 (23222517)	Differential_exon_level_expression_of_DHDDS_probe_2326519_in_peripheral_blood_mononuclear_cells 11.18; rs11247958 (19222302)	-
1:26872832_G_A	rs17162190	1	26872832	A/G	-	Differential_exon_level_expression_of_DHDDS_probe_2326519_in_brain_cortex 9.68; rs4659444 (19222302)	-
1:27019131_C_A	rs112203773	1	27019131	A/C	-	-	-
1:27104612_T_C	rs71636778	1	27104612	C/T	triglycerides 7.58; rs17162330 (24097068)	-	-
1:27121930_G_A	rs146091102	1	27121930	A/G	-	-	-
1:27188356_TA_T	rs72307178	1	27188356	T/TA	-	-	-
1:27262545_C_T	rs182050989	1	27262545	T/C	-	-	-
1:28186506_A_C	rs56232812	1	28186506	C/A	-	-	-
1:29203907_T_C	rs157198	1	29203907	C/T	-	-	-
1:31241886_G_T	rs74340846	1	31241886	T/G	-	-	-
1:35725203_G_A	rs11581846	1	35725203	A/G	-	-	-
1:36943916_C_G	rs3917932	1	36943916	G/C	-	-	-
1:36947888_G_A	rs3917914	1	36947888	A/G	-	-	-
1:37939173_T_C	rs2492301	1	37939173	C/T	-	-	-
1:38409073_A_G	rs28673728	1	38409073	G/A	-	-	-
1:39714238_T_A	rs11205823	1	39714238	A/T	-	-	-
1:40035928_G_T	rs3768321	1	40035928	T/G	triglycerides 7.79; chr1:40035686 (24097068)	-	HDL_cholesterol 8.91; chr1:40022777 (20686565)
1:40073011_G_C		1	40073011	C/G	red_blood_cell_traits 9.52; rs3916164 (23222517)	-	-
1:40395195_A_G	rs77320796	1	40395195	G/A	-	-	-
1:42371414_T_C	rs2147904	1	42371414	C/T	-	-	-
1:43421956_CGCCTGTAATCCCAG_C	rs200895692	1	43421956	C/CGCCTGTAATCCCAG	-	-	-
1:43428757_A_G	rs710216	1	43428757	G/A	-	-	-
1:43840982_C_T	rs75139539	1	43840982	T/C	-	-	-
1:45810865_G_A	rs17853159	1	45810865	A/G	-	-	-
1:45847562_G_A	rs1538970	1	45847562	A/G	-	-	-
1:45862477_GT_G	rs551907009	1	45862477	G/GT	-	-	-
1:46012748_C_G	rs2991971	1	46012748	G/C	height 8.4; rs622798 (25282103)	-	-
1:46073489_G_A	rs2230657	1	46073489	A/G	height 12.15; rs4391704 (25282103)	-	-
1:46432105_A_C	rs7520050	1	46432105	C/A	height 11.05; rs3013597 (25282103)	-	-
1:46596236_G_GA	rs66538782	1	46596236	GA/G	-	-	-
1:47681761_G_A	rs6695898	1	47681761	A/G	mean_corpuscular_volume_mcv 9.22; rs741959 (23222517)	-	-
1:47681761_G_A	rs6695898	1	47681761	A/G	body_mass_index 7.7; rs977747 (25673413)	-	-
1:51801735_A_C	rs55681655	1	51801735	C/A	-	-	-
1:53330458_A_G	rs514406	1	53330458	G/A	endometriosis 10.28; chr1:53251860 (20844546)	Differential_exon_level_expression_of_SCP2_probe_2336593_in_peripheral_blood_mononuclear_cells 9.27; chr1:53425260 (19222302)	-
1:53330458_A_G	rs514406	1	53330458	G/A	-	Differential_exon_level_expression_of_SCP2_probe_2336595_in_peripheral_blood_mononuclear_cells 8.46; chr1:53425260 (19222302)	-
1:54839485_T_TCAG	rs150647904	1	54839485	TCAG/T	-	-	-
1:56292340_G_A	rs3935996	1	56292340	A/G	-	-	-
1:56617947_T_G	rs10449752	1	56617947	G/T	-	-	-
1:56624095_C_G	rs778387	1	56624095	G/C	-	-	-
1:56636881_C_T	rs72675573	1	56636881	T/C	-	-	-
1:56906274_G_A	rs7537229	1	56906274	A/G	-	-	-
1:56907720_G_A	rs4319365	1	56907720	A/G	-	-	-
1:56932963_CA_C	rs10710459	1	56932963	C/CA	-	-	-
1:56972353_G_A	rs72664324	1	56972353	A/G	coronary_artery_disease_cad 18.42; rs17114036 (23364394)	-	-
1:56972353_G_A	rs72664324	1	56972353	A/G	coronary_heart_disease 18.4; rs17114036 (21378990)	-	-
1:56972353_G_A	rs72664324	1	56972353	A/G	coronary_artery_disease 13.3; rs9970807 (26343387)	-	-
1:56972353_G_A	rs72664324	1	56972353	A/G	coronary_artery_disease_cad_age_50 8.84; rs17114036 (23202125)	-	-
1:56972353_G_A	rs72664324	1	56972353	A/G	myocardial_infarction 8.74; rs9970807 (26343387)	-	-
1:56972353_G_A	rs72664324	1	56972353	A/G	coronary_artery_disease_or_large_artery_stroke 7.7; rs17114036 (24262325)	-	-
1:56972353_G_A	rs72664324	1	56972353	A/G	coronary_artery_disease_cad_with_myocardial_infarction_mi 7.67; rs17114036 (23202125)	-	-
1:56972353_G_A	rs72664324	1	56972353	A/G	coronary_artery_disease_or_ischemic_stroke 7.52; rs17114036 (24262325)	-	-
1:63121101_T_TC	rs60286666	1	63121101	TC/T	triglycerides 81.46; rs4587594 (24097068)	DOCK7_gene_expression_in_human_omental_fat 90.52; rs2131925 (20686565)	Serum_total_triglycerides 16.35; rs4350231 (27005778)
1:63121101_T_TC	rs60286666	1	63121101	TC/T	triglycerides_ln 27.75; rs1748197 (23063622)	DOCK7_gene_expression_in_human_liver 26.7; rs10889353 (19060906)	Total_cholesterol_in_medium_VLDL 15.8; rs4350231 (27005778)
1:63121101_T_TC	rs60286666	1	63121101	TC/T	triglycerides_in_males 15.24; rs1167998 (23063622)	ANGPTL3_gene_expression_in_human_liver 13; rs2131925 (20686565)	Free_cholesterol_in_medium_VLDL 15.38; rs1168002 (27005778)
1:63121101_T_TC	rs60286666	1	63121101	TC/T	metabolite_levels 14.1; rs10889332 (22916037)	DOCK7_trancript_levels_in_human_subcutaneous_fat 79.22; rs2131925 (20686565)	Free_cholesterol_in_large_VLDL 14.45; rs10889331 (27005778)
1:63121101_T_TC	rs60286666	1	63121101	TC/T	lipid_metabolism_phenotypes 14; rs10889353 (19936222)	-	Triglycerides_in_very_large_HDL 14.35; rs181835401 (27005778)
1:63121101_T_TC	rs60286666	1	63121101	TC/T	serum_mobch 12.93; rs1168029 (22286219)	-	Phospholipids_in_medium_VLDL 14.06; rs4350231 (27005778)
1:63121101_T_TC	rs60286666	1	63121101	TC/T	metabolism 12.52; rs1168029 (22286219)	-	Phospholipids_in_small_VLDL 13.83; rs4350231 (27005778)
1:63121101_T_TC	rs60286666	1	63121101	TC/T	serum_mobch3 11.71; rs1168029 (22286219)	-	Concentration_of_large_VLDL_particles 13.7; rs35529421 (27005778)
1:63121101_T_TC	rs60286666	1	63121101	TC/T	serum_mobch2 11.48; rs1168029 (22286219)	-	Phospholipids_in_very_large_VLDL 13.64; rs10889331 (27005778)
1:63121101_T_TC	rs60286666	1	63121101	TC/T	serum_faw67 11.19; rs10889348 (22286219)	-	Triglycerides_in_very_small_VLDL 13.59; rs4350231 (27005778)
1:63121101_T_TC	rs60286666	1	63121101	TC/T	serum_la 9.82; rs10889348 (22286219)	-	Concentration_of_very_small_VLDL_particles 13.07; rs4350231 (27005778)
1:63121101_T_TC	rs60286666	1	63121101	TC/T	lipid_traits 9.22; rs11207995 (24386095)	-	Triglycerides_in_very_large_VLDL 12.98; rs1168002 (27005778)
1:63121101_T_TC	rs60286666	1	63121101	TC/T	triglycerides_in_females 9.07; rs1167998 (23063622)	-	Triglycerides_in_small_VLDL 12.89; rs4350231 (27005778)
1:63121101_T_TC	rs60286666	1	63121101	TC/T	-	-	Total_lipids_in_very_small_VLDL 12.63; rs4350231 (27005778)
1:63121101_T_TC	rs60286666	1	63121101	TC/T	-	-	Total_cholesterol_in_large_VLDL 12.42; rs10889331 (27005778)
1:63121101_T_TC	rs60286666	1	63121101	TC/T	-	-	Cholesterol_esters_in_medium_VLDL 12.33; rs4350231 (27005778)
1:63121101_T_TC	rs60286666	1	63121101	TC/T	-	-	Phospholipids_in_chylomicrons_and_extremely_large_VLDL 12.21; rs1168002 (27005778)
1:63121101_T_TC	rs60286666	1	63121101	TC/T	-	-	Phospholipids_in_large_VLDL 12.02; rs4350231 (27005778)
1:63121101_T_TC	rs60286666	1	63121101	TC/T	-	-	18:2__linoleic_acid_(LA) 11.92; rs12239737 (27005778)
1:63121101_T_TC	rs60286666	1	63121101	TC/T	-	-	Free_cholesterol_in_small_VLDL 11.64; rs4350231 (27005778)
1:63121101_T_TC	rs60286666	1	63121101	TC/T	-	-	Cholesterol_esters_in_large_VLDL 11.4; rs7527004 (27005778)
1:63121101_T_TC	rs60286666	1	63121101	TC/T	-	-	Triglycerides_in_chylomicrons_and_extremely_large_VLDL 11.08; rs7527004 (27005778)
1:63121101_T_TC	rs60286666	1	63121101	TC/T	-	-	Concentration_of_small_VLDL_particles 11.03; rs4350231 (27005778)
1:63121101_T_TC	rs60286666	1	63121101	TC/T	-	-	Concentration_of_very_large_VLDL_particles 10.92; rs7527004 (27005778)
1:63121101_T_TC	rs60286666	1	63121101	TC/T	-	-	Total_lipids_in_very_large_VLDL 10.66; rs7527004 (27005778)
1:63121101_T_TC	rs60286666	1	63121101	TC/T	-	-	Triglycerides_in_IDL 10.66; rs4350231 (27005778)
1:63121101_T_TC	rs60286666	1	63121101	TC/T	-	-	Concentration_of_medium_VLDL_particles 10.62; rs35529421 (27005778)
1:63121101_T_TC	rs60286666	1	63121101	TC/T	-	-	Triglycerides_in_medium_VLDL 10.59; rs1168001 (27005778)
1:63121101_T_TC	rs60286666	1	63121101	TC/T	-	-	Total_lipids_in_small_VLDL 10.51; rs4350231 (27005778)
1:63121101_T_TC	rs60286666	1	63121101	TC/T	-	-	OmegaL6_fatty_acids 10.4; rs12239737 (27005778)
1:63121101_T_TC	rs60286666	1	63121101	TC/T	-	-	Triglycerides_in_large_VLDL 10.26; rs4350231 (27005778)
1:63121101_T_TC	rs60286666	1	63121101	TC/T	-	-	Total_phosphoglycerides 10.14; rs12239737 (27005778)
1:63121101_T_TC	rs60286666	1	63121101	TC/T	-	-	Total_lipids_in_medium_VLDL 9.95; rs4350231 (27005778)
1:63121101_T_TC	rs60286666	1	63121101	TC/T	-	-	Total_cholesterol_in_small_VLDL 9.82; rs4350231 (27005778)
1:63121101_T_TC	rs60286666	1	63121101	TC/T	-	-	Concentration_of_chylomicrons_and_extremely_large_VLDL_particles 9.43; rs7527004 (27005778)
1:63121101_T_TC	rs60286666	1	63121101	TC/T	-	-	Total_lipids_in_chylomicrons_and_extremely_large_VLDL 9.14; rs7527004 (27005778)
1:63121101_T_TC	rs60286666	1	63121101	TC/T	-	-	Phospholipids_in_very_small_VLDL 8.94; rs60688353 (27005778)
1:63121101_T_TC	rs60286666	1	63121101	TC/T	-	-	Total_lipids_in_large_VLDL 8.94; rs4350231 (27005778)
1:63121101_T_TC	rs60286666	1	63121101	TC/T	-	-	Phosphatidylcholine_and_other_cholines 8.54; rs12239737 (27005778)
1:63121101_T_TC	rs60286666	1	63121101	TC/T	-	-	Phospholipids_in_IDL 7.87; rs11208004 (27005778)
1:63121101_T_TC	rs60286666	1	63121101	TC/T	-	-	Phospholipids_in_medium_HDL 7.8; rs12239737 (27005778)
1:63121101_T_TC	rs60286666	1	63121101	TC/T	-	-	ApoB 7.78; rs35529421 (27005778)
1:63121101_T_TC	rs60286666	1	63121101	TC/T	-	-	Total_cholesterol 80.86; rs3850634 (24097068)
1:63121101_T_TC	rs60286666	1	63121101	TC/T	-	-	Cholesterol_total 79.4; rs2131925 (24097068)
1:63121101_T_TC	rs60286666	1	63121101	TC/T	-	-	Cholesterol 40.3; rs2131925 (20686565)
1:63121101_T_TC	rs60286666	1	63121101	TC/T	-	-	LDL_cholesterol 31.52; rs2131925 (24097068)
1:63121101_T_TC	rs60286666	1	63121101	TC/T	-	-	Cholesterol_LDL 17.52; rs2131925 (20686565)
1:63121101_T_TC	rs60286666	1	63121101	TC/T	-	-	VLDL_cholesterol_total_lipoprotein_fraction_concentration 13.89; rs10889353 (19936222)
1:63121101_T_TC	rs60286666	1	63121101	TC/T	-	-	VLDL_cholesterol_total_lipoprotein_fraction_concentration_in_fasting_sample 11.85; rs10889353 (19936222)
1:63121101_T_TC	rs60286666	1	63121101	TC/T	-	-	VLDL_cholesterol_medium_lipoprotein_fraction_concentration 11.56; rs10889353 (19936222)
1:63121101_T_TC	rs60286666	1	63121101	TC/T	-	-	VLDL_cholesterol_medium_lipoprotein_fraction_concentration_in_fasting_sample 9.52; rs10889353 (19936222)
1:63121101_T_TC	rs60286666	1	63121101	TC/T	-	-	VLDL_cholesterol_small_lipoprotein_fraction_concentration 9.14; rs10889353 (19936222)
1:63121101_T_TC	rs60286666	1	63121101	TC/T	-	-	VLDL_cholesterol_small_lipoprotein_fraction_concentration_in_fasting_sample 8.39; rs1167998 (19936222)
1:65209111_C_A	rs114695117	1	65209111	A/C	-	-	-
1:65314212_C_A	rs114269697	1	65314212	A/C	-	-	-
1:65423447_G_A	rs12408934	1	65423447	A/G	-	-	-
1:65491914_C_A		1	65491914	A/C	-	-	-
1:65911607_T_C	rs9436747	1	65911607	C/T	-	-	-
1:66105944_C_T	rs1892534	1	66105944	T/C	c_reactive_protein_crp 63.49; rs4420065 (21300955)	-	-
1:66105944_C_T	rs1892534	1	66105944	T/C	c_reactive_protein_levels 61.4; rs4420065 (21300955)	-	-
1:66105944_C_T	rs1892534	1	66105944	T/C	c_reactive_protein_female 39.65; rs1892534 (20031577)	-	-
1:66105944_C_T	rs1892534	1	66105944	T/C	plasma_c_reactive_protein_female 20.19; rs1892534 (18439548)	-	-
1:66105944_C_T	rs1892534	1	66105944	T/C	fibrinogen 13.3; rs1938492 (23969696)	-	-
1:66105944_C_T	rs1892534	1	66105944	T/C	baseline_acute_phase_serum_amyloid_concentrations 10.91; rs12753193 (21124955)	-	-
1:67418027_C_T	rs3008870	1	67418027	T/C	-	-	-
1:67480843_TAA_T	rs140508453	1	67480843	T/TAA	-	-	-
1:67489169_ATT_A	rs145445141	1	67489169	A/ATT	-	-	-
1:68165693_A_C	rs3962382	1	68165693	C/A	-	-	-
1:77819015_T_A	rs7532748	1	77819015	A/T	-	-	-
1:79411968_C_A		1	79411968	A/C	-	-	-
1:87739219_T_C	rs1537061	1	87739219	C/T	-	-	-
1:87752000_A_T	rs6684992	1	87752000	T/A	-	-	-
1:88105489_AAATAAT_A	rs151136305	1	88105489	A/AAATAAT	-	-	-
1:91986482_G_A	rs1983170	1	91986482	A/G	-	-	-
1:92753336_T_C	rs141094656	1	92753336	C/T	-	-	-
1:92878407_C_T	rs115427247	1	92878407	T/C	-	-	-
1:92981236_T_G	rs184721335	1	92981236	G/T	-	-	-
1:93016228_T_C	rs12753280	1	93016228	C/T	height 10.41; rs1886682 (25282103)	-	Total_cholesterol 14.11; rs6603981 (24097068)
1:93016228_T_C	rs12753280	1	93016228	C/T	-	-	Cholesterol_total 7.7; rs7515577 (24097068)
1:93016228_T_C	rs12753280	1	93016228	C/T	-	-	Cholesterol 7.52; rs7515577 (20686565)
1:93269618_T_A		1	93269618	A/T	-	-	-
1:93738515_A_AAG	rs35797862	1	93738515	AAG/A	-	Differential_splicing_of_TMED5_probeset_2423272_in_lymphoblastoid_cell_lines 52.7; rs797680 (19052777)	HDL_cholesterol 8.13; rs531514 (20686565)
1:94874521_G_T	rs6681849	1	94874521	T/G	-	-	-
1:95701223_C_CT	rs201738837	1	95701223	CT/C	plasma_stearic_acid 14.75; rs6671200 (23362303)	-	-
1:95701223_C_CT	rs201738837	1	95701223	CT/C	stearic_acid_180_plasma_levels 14.7; rs6671200 (23362303)	-	-
1:95701223_C_CT	rs201738837	1	95701223	CT/C	plasma_palmitic_acid 9.57; rs6671200 (23362303)	-	-
1:101106534_G_A	rs35883536	1	101106534	A/G	-	-	-
1:101250810_C_A		1	101250810	A/C	-	-	-
1:101625883_A_G	rs1754541	1	101625883	G/A	-	-	-
1:101643837_A_AT	rs533650628	1	101643837	AT/A	-	-	-
1:101647626_C_T	rs76382185	1	101647626	T/C	-	-	-
1:101652522_C_T	rs111759324	1	101652522	T/C	-	-	-
1:101682050_T_C	rs12404070	1	101682050	C/T	-	-	-
1:101702359_T_C	rs146490475	1	101702359	C/T	-	-	-
1:101702547_AG_A	rs3835397	1	101702547	A/AG	-	-	-
1:101704577_C_G	rs41287280	1	101704577	G/C	-	-	-
1:101744646_C_G	rs77046277	1	101744646	G/C	-	-	-
1:108738780_T_C	rs12118280	1	108738780	C/T	-	-	-
1:108743059_G_C	rs663045	1	108743059	C/G	-	-	-
1:110435328_G_A	rs17608459	1	110435328	A/G	-	-	-
1:110470764_G_A	rs333947	1	110470764	A/G	-	-	-
1:111732711_G_A	rs2209457	1	111732711	A/G	-	-	-
1:113154400_C_T	rs7546094	1	113154400	T/C	-	Gene_expression_of_ST7L_in_monocytes 75.52; chr1:113132393 (21909115)	-
1:114377568_A_G	rs2476601	1	114377568	G/A	rheumatoid_arthritis 149; rs2476601 (24390342)	Differential_exon_level_expression_of_PTPN22_probe_2428814_in_peripheral_blood_mononuclear_cells 28.21; rs2476601 (19222302)	-
1:114377568_A_G	rs2476601	1	114377568	G/A	diabetes_mellitus_type_1 110.7; rs2476601 (21829393)	-	-
1:114377568_A_G	rs2476601	1	114377568	G/A	selective_immunoglobulin_a_deficiency_igad 84.07; rs2476601 (20694011)	-	-
1:114377568_A_G	rs2476601	1	114377568	G/A	rheumatoid_arthritis_cyclic_citrullinated_peptide_ccp_positive 77.03; rs2476601 (23143596)	-	-
1:114377568_A_G	rs2476601	1	114377568	G/A	arthritis_rheumatoid 73.05; rs2476601 (20453842)	-	-
1:114377568_A_G	rs2476601	1	114377568	G/A	juvenile_idiopathic_arthritis_including_oligoarticular_and_rheumatoid_factor_negative_polyarticular_jia 24.5; rs6679677 (23603761)	-	-
1:114377568_A_G	rs2476601	1	114377568	G/A	graves_disease_and_hashimotos_thyroiditis 22.01; rs2476601 (22922229)	-	-
1:114377568_A_G	rs2476601	1	114377568	G/A	type_1_diabetes_and_autoimmune_thyroid_diseases 19.15; rs2476601 (25936594)	-	-
1:114377568_A_G	rs2476601	1	114377568	G/A	oligoarticular_juvenile_idiopathic_arthritis 17.95; rs6679677 (23603761)	-	-
1:114377568_A_G	rs2476601	1	114377568	G/A	graves_disease 15.39; rs2476601 (22922229)	-	-
1:114377568_A_G	rs2476601	1	114377568	G/A	crohns_disease 14.7; rs6679677 (23128233)	-	-
1:114377568_A_G	rs2476601	1	114377568	G/A	hashimotos_thyroiditis 14.43; rs2476601 (22922229)	-	-
1:114377568_A_G	rs2476601	1	114377568	G/A	rheumatoid_arthritis_acpa_positive 14.26; rs2476601 (21156761)	-	-
1:114377568_A_G	rs2476601	1	114377568	G/A	hypothyroidism 12.55; rs6679677 (22493691)	-	-
1:114377568_A_G	rs2476601	1	114377568	G/A	generalized_vitiligo 12.21; rs2476601 (22561518)	-	-
1:114377568_A_G	rs2476601	1	114377568	G/A	generalized_vitiligo_with_concomitant_other_autoimmune_disorder 11.13; rs2476601 (20410501)	-	-
1:114377568_A_G	rs2476601	1	114377568	G/A	rheumatoid_factor_negative_polyarticular_juvenile_idiopathic_arthritis 10.46; rs6679677 (23603761)	-	-
1:114377568_A_G	rs2476601	1	114377568	G/A	myasthenia_gravis 9.43; rs2476601 (23055271)	-	-
1:114377568_A_G	rs2476601	1	114377568	G/A	crohn_disease 8; rs2476601 (18587394)	-	-
1:114932865_G_C	rs9429544	1	114932865	C/G	autism 7.4; rs11585926 (24189344)	-	-
1:115062527_T_C	rs36092669	1	115062527	C/T	-	-	-
1:118139540_C_T	rs17613339	1	118139540	T/C	-	-	-
1:118153011_A_C	rs11587735	1	118153011	C/A	-	-	-
1:118153977_T_G	rs826415	1	118153977	G/T	-	-	-
1:118155145_AAGTC_A	rs143811622	1	118155145	A/AAGTC	-	-	-
1:118251143_C_T	rs10923397	1	118251143	T/C	-	-	-
1:120272477_T_C	rs523395	1	120272477	C/T	-	-	Serine 15.47; rs523395 (24816252)
1:150327896_C_CA	rs370869951	1	150327896	CA/C	atopic_dermatitis 7.84; rs2477121 (26482879)	-	-
1:150327896_C_CA	rs370869951	1	150327896	CA/C	serum_igg 7.74; rs1097070 (22673310)	-	-
1:150550924_T_C	rs34645101	1	150550924	C/T	-	-	-
1:150574695_C_G	rs11204677	1	150574695	G/C	-	-	-
1:150584103_G_T	rs4970966	1	150584103	T/G	-	-	-
1:150651175_C_T	rs11800059	1	150651175	T/C	-	-	-
1:150748134_C_CTTATTTTATT		1	150748134	CTTATTTTATT/C	log_egfr_creatinine 12.4; rs267734 (26831199)	-	-
1:150748134_C_CTTATTTTATT		1	150748134	CTTATTTTATT/C	chronic_kidney_disease 12; rs267734 (20383146)	-	-
1:150748134_C_CTTATTTTATT		1	150748134	CTTATTTTATT/C	serum_creatinine_estimated_glomerular_filtration_rate_egfr 11.92; rs267734 (20383146)	-	-
1:150748134_C_CTTATTTTATT		1	150748134	CTTATTTTATT/C	log_egfr_creatinine_in_non_diabetics 11.55; rs267734 (26831199)	-	-
1:150748134_C_CTTATTTTATT		1	150748134	CTTATTTTATT/C	prostate_cancer 10.22; rs17599629 (25217961)	-	-
1:150748134_C_CTTATTTTATT		1	150748134	CTTATTTTATT/C	serum_creatinine_estimated_glomerular_filtration_rate_egfr_females 8.74; rs267734 (22479191)	-	-
1:150748134_C_CTTATTTTATT		1	150748134	CTTATTTTATT/C	serum_creatinine 8.52; rs267734 (20383146)	-	-
1:150748134_C_CTTATTTTATT		1	150748134	CTTATTTTATT/C	serum_creatinine_estimated_glomerular_filtration_rate_egfr_without_diabetes 7.74; rs267734 (22479191)	-	-
1:150748134_C_CTTATTTTATT		1	150748134	CTTATTTTATT/C	primary_rhegmatogenous_retinal_detachment 7.68; rs267738 (23585552)	-	-
1:153339782_A_G	rs60752752	1	153339782	G/A	-	-	-
1:154092056_C_A	rs2494663	1	154092056	A/C	-	-	-
1:154127100_T_C	rs4400599	1	154127100	C/T	-	-	-
1:154157848_CAAAA_C	rs34660448	1	154157848	C/CAAAA	-	-	-
1:154291255_G_C	rs12563213	1	154291255	C/G	-	-	-
1:154426970_A_C		1	154426970	C/A	soluble_il6r_sil6r 75.6; rs4129267 (18464913)	-	-
1:154426970_A_C		1	154426970	C/A	cerebrospinal_fluid_levels_of_alzheimers_disease_related_proteins 62.22; rs61812598 (25340798)	-	-
1:154426970_A_C		1	154426970	C/A	interleukin_6r 59.31; rs12730935 (23696881)	-	-
1:154426970_A_C		1	154426970	C/A	receptors_interleukin_6 56.7; rs4129267 (18464913)	-	-
1:154426970_A_C		1	154426970	C/A	circulating_soluble_interleukin_6_sil_6 56.7; rs2228145 (23505291)	-	-
1:154426970_A_C		1	154426970	C/A	c_reactive_protein_levels 47.7; rs4129267 (21300955)	-	-
1:154426970_A_C		1	154426970	C/A	fibrinogen 26.22; rs4129267 (23969696)	-	-
1:154426970_A_C		1	154426970	C/A	interleukin_6_il_6_levels 21.02; rs4537545 (23505291)	-	-
1:154426970_A_C		1	154426970	C/A	c_reactive_protein 13.7; rs4537545 (19567438)	-	-
1:154426970_A_C		1	154426970	C/A	p08887_protein_abundance_levels 11.84; rs11265613 (22595970)	-	-
1:154426970_A_C		1	154426970	C/A	plasma_fibrinogen_females 10.74; rs4129267 (20031577)	-	-
1:154426970_A_C		1	154426970	C/A	rheumatoid_arthritis 8.46; rs2228145 (24390342)	-	-
1:154426970_A_C		1	154426970	C/A	coronary_artery_disease 7.78; rs4129267 (23202125)	-	-
1:154426970_A_C		1	154426970	C/A	plasma_c_reactive_protein_female 7.71; rs4129267 (18439548)	-	-
1:154426970_A_C		1	154426970	C/A	asthma 7.7; rs4129267 (21907864)	-	-
1:154426970_A_C		1	154426970	C/A	circulating_c_reactive_protein_crp 7.7; rs2228145 (23505291)	-	-
1:155178782_A_T	rs760077	1	155178782	T/A	-	-	-
1:155261709_G_A	rs116100695	1	155261709	A/G	-	-	-
1:155271433_TA_T	rs141119689	1	155271433	T/TA	-	-	-
1:156434703_G_T	rs1050316	1	156434703	T/G	monocyte_count 10.24; rs10908505 (21738479)	-	-
1:156434703_G_T	rs1050316	1	156434703	T/G	migraine 10.15; rs3790455 (22683712)	-	-
1:156688152_C_T	rs11264531	1	156688152	T/C	-	-	-
1:156776717_T_C	rs928391	1	156776717	C/T	-	-	-
1:156869714_G_A	rs12041331	1	156869714	A/G	platelet_aggregation 18.3; rs12566888 (20526338)	-	-
1:156869714_G_A	rs12041331	1	156869714	A/G	platelet_aggregation_in_response_to_adp_3um2um 11.47; rs12566888 (20526338)	-	-
1:156869714_G_A	rs12041331	1	156869714	A/G	platelet_aggregation_in_response_to_epinephrine_ec502um 9.14; rs12566888 (20526338)	-	-
1:156869714_G_A	rs12041331	1	156869714	A/G	platelet_response_with_aspirin_and_clopidogrel 8.11; rs12041331 (23392654)	-	-
1:156878473_C_T	rs77795865	1	156878473	T/C	-	-	-
1:156881054_TCTCC_T	rs146377491	1	156881054	T/TCTCC	-	-	-
1:158384566_G_T	rs369186418	1	158384566	T/G	-	-	-
1:158583604_C_A	rs201514157	1	158583604	A/C	-	-	-
1:158586966_A_T	rs2022003	1	158586966	T/A	mean_corpuscular_hemoglobin_concentration_mchc 15.46; rs857684 (23222517)	-	-
1:158586966_A_T	rs2022003	1	158586966	T/A	red_blood_cell_traits 15.4; rs857684 (23222517)	-	-
1:158586966_A_T	rs2022003	1	158586966	T/A	other_erythrocyte_phenotypes 10; rs857721 (19862010)	-	-
1:158586966_A_T	rs2022003	1	158586966	T/A	glycated_hemoglobin_hba1c 8.56; rs2779116 (20858683)	-	-
1:158586966_A_T	rs2022003	1	158586966	T/A	mean_corpuscular_volume_mcv 7.5; rs861409 (23222517)	-	-
1:158595842_C_A	rs11265038	1	158595842	A/C	mean_corpuscular_volume_mcv 8.08; rs3737515 (23222517)	-	-
1:158638260_G_A	rs140446749	1	158638260	A/G	-	-	-
1:159174683_T_C	rs2814778	1	159174683	C/T	white_blood_cell_count_wbc Inf; rs2814778 (21738479)	-	-
1:159174683_T_C	rs2814778	1	159174683	C/T	neutrophil_count 237; rs2814778 (21738479)	-	-
1:159174683_T_C	rs2814778	1	159174683	C/T	lymphocyte_count 81.39; rs2814778 (21153663)	-	-
1:159174683_T_C	rs2814778	1	159174683	C/T	white_blood_cell_count 54.15; rs2814778 (22037903)	-	-
1:159174683_T_C	rs2814778	1	159174683	C/T	monocyte_count 26.22; rs2814778 (21738479)	-	-
1:159174683_T_C	rs2814778	1	159174683	C/T	neutrophil_count_in_hiv_infection 16.52; rs2814778 (25884002)	-	-
1:159174683_T_C	rs2814778	1	159174683	C/T	basophil_count 12.96; rs2814778 (21153663)	-	-
1:159174683_T_C	rs2814778	1	159174683	C/T	neutrophils 8; rs2814778 (21507922)	-	-
1:159174683_T_C	rs2814778	1	159174683	C/T	serum_myeloperoxidase_levels 8; rs2814778 (23620142)	-	-
1:159174885_T_C	rs7550207	1	159174885	C/T	-	-	-
1:159175354_G_A	rs12075	1	159175354	A/G	monocyte_chemoattractant_protein_1 101.13; rs12075 (22291609)	-	-
1:159175354_G_A	rs12075	1	159175354	A/G	inflammatory_biomarkers 50.4; rs12075 (22291609)	-	-
1:159175354_G_A	rs12075	1	159175354	A/G	duffy_system_fya_antigen 28.89; rs12075 (22611595)	-	-
1:159175354_G_A	rs12075	1	159175354	A/G	white_blood_cell_count_wbc 23.31; rs12075 (22037903)	-	-
1:159175354_G_A	rs12075	1	159175354	A/G	obesity_related_traits 21; rs12075 (23251661)	-	-
1:159175354_G_A	rs12075	1	159175354	A/G	monocyte_chemoattractant_protein_1_in_obese_children 20.89; rs12075 (23017229)	-	-
1:159175354_G_A	rs12075	1	159175354	A/G	fasting_serum_mcp_1_pgml_in_children 20.88; rs12075 (23251661)	-	-
1:159175354_G_A	rs12075	1	159175354	A/G	monocyte_count 8.94; rs12075 (21738479)	-	-
1:159175494_C_T	rs34599082	1	159175494	T/C	-	-	-
1:159282889_CTTTT_C	rs565021665	1	159282889	C/CTTTT	-	-	-
1:159518892_G_A	rs2369135	1	159518892	A/G	white_blood_cell_count_wbc Inf; rs2814778 (21738479)	-	-
1:159518892_G_A	rs2369135	1	159518892	A/G	neutrophil_count 237; rs2814778 (21738479)	-	-
1:159518892_G_A	rs2369135	1	159518892	A/G	lymphocyte_count 81.39; rs2814778 (21153663)	-	-
1:159518892_G_A	rs2369135	1	159518892	A/G	leukocyte_count 54.15; rs2814778 (22037903)	-	-
1:159518892_G_A	rs2369135	1	159518892	A/G	monocyte_count 26.22; rs2814778 (21738479)	-	-
1:159518892_G_A	rs2369135	1	159518892	A/G	neutrophil_count_in_hiv_infection 16.52; rs2814778 (25884002)	-	-
1:159518892_G_A	rs2369135	1	159518892	A/G	basophil_count 12.96; rs2814778 (21153663)	-	-
1:159518892_G_A	rs2369135	1	159518892	A/G	serum_myeloperoxidase_levels 8; rs2814778 (23620142)	-	-
1:159518892_G_A	rs2369135	1	159518892	A/G	neutrophils 8; rs2814778 (21507922)	-	-
1:159891917_C_T	rs6427499	1	159891917	T/C	-	-	-
1:159892088_G_A	rs2789422	1	159892088	A/G	-	-	-
1:160788131_T_C	rs3817407	1	160788131	C/T	-	-	-
1:160794497_C_T	rs504848	1	160794497	T/C	-	-	-
1:161013121_C_T	rs2516839	1	161013121	T/C	-	-	-
1:161155392_G_A	rs4575098	1	161155392	A/G	-	-	-
1:161188893_T_G	rs3557	1	161188893	G/T	-	-	-
1:161485259_G_T	rs17400517	1	161485259	T/G	lipid_metabolism_phenotypes 10; rs67418890 (22286219)	-	Cholesterol_esters_in_very_large_HDL 8.46; rs141900393 (27005778)
1:161485259_G_T	rs17400517	1	161485259	T/G	helicobacter_pylori_seroprevalence 7.34; rs9427401 (23652523)	-	Total_cholesterol_in_very_large_HDL 7.35; rs141900393 (27005778)
1:161599779_G_C		1	161599779	C/G	-	-	-
1:161609572_G_T	rs201950044	1	161609572	T/G	-	-	Cholesterol_esters_in_very_large_HDL 7.64; rs61803028 (27005778)
1:161623025_G_C	rs61804164	1	161623025	C/G	-	-	Cholesterol_esters_in_very_large_HDL 8.15; rs61804164 (27005778)
1:161642985_G_A	rs182968886	1	161642985	A/G	-	-	-
1:162212765_C_T	rs6658646	1	162212765	T/C	-	-	-
1:168103616_G_C	rs78320035	1	168103616	C/G	-	-	-
1:171644586_G_A	rs236907	1	171644586	A/G	-	-	-
1:171736037_G_A	rs6689125	1	171736037	A/G	-	-	-
1:171908524_T_A	rs1998174	1	171908524	A/T	-	-	-
1:171929451_A_G	rs56125409	1	171929451	G/A	-	-	-
1:171935228_C_G	rs78346539	1	171935228	G/C	-	-	-
1:171939641_A_T	rs2038480	1	171939641	T/A	mean_platelet_volume 24; rs10914144 (22139419)	-	-
1:171939641_A_T	rs2038480	1	171939641	T/A	platelet_count 13.7; rs10914144 (19820697)	-	-
1:171939641_A_T	rs2038480	1	171939641	T/A	platelet_counts 11.7; rs10914144 (22139419)	-	-
1:172140548_C_T	rs554019	1	172140548	T/C	height 19.02; rs12125882 (25282103)	-	-
1:172425529_C_G		1	172425529	G/C	height 8.24; rs9425311 (25282103)	-	-
1:183843104_T_C	rs10911457	1	183843104	C/T	-	-	-
1:183847278_TTTTC_T	rs145589976	1	183847278	T/TTTTC	-	-	-
1:185391167_G_A	rs10489481	1	185391167	A/G	-	-	-
1:185409061_G_A	rs10732976	1	185409061	A/G	-	-	-
1:197781198_C_T	rs12134279	1	197781198	T/C	liver_cirrhosis_biliary 13.7; rs12134279 (21399635)	-	-
1:197781198_C_T	rs12134279	1	197781198	T/C	inflammatory_bowel_disease 12.1; rs2488389 (23128233)	-	-
1:198552900_G_A	rs139164185	1	198552900	A/G	-	-	-
1:198594782_C_T	rs12139775	1	198594782	T/C	mean_corpuscular_hemoglobin_mch 9.17; rs12127588 (20139978)	-	-
1:198598389_G_GA	rs570794153	1	198598389	GA/G	-	-	-
1:198666232_A_G	rs2296618	1	198666232	G/A	-	-	-
1:198680015_G_A	rs12733073	1	198680015	A/G	-	-	-
1:199010721_C_T	rs1434282	1	199010721	T/C	red_blood_cell_traits 8.1; rs7529925 (23222517)	-	-
1:200902607_C_A	rs11583546	1	200902607	A/C	inflammatory_bowel_disease 32; rs7554511 (23128233)	-	-
1:200902607_C_A	rs11583546	1	200902607	A/C	ulcerative_colitis 12.7; rs7554511 (21297633)	-	-
1:200902607_C_A	rs11583546	1	200902607	A/C	ankylosing_spondylitis 11.3; rs2297909 (21743469)	-	-
1:200902607_C_A	rs11583546	1	200902607	A/C	crohns_disease 11.14; rs11584383 (18587394)	-	-
1:200902607_C_A	rs11583546	1	200902607	A/C	crohn_disease 11; rs11584383 (18587394)	-	-
1:200902607_C_A	rs11583546	1	200902607	A/C	selective_immunoglobulin_a_deficiency_igad 10.85; rs11584383 (20694011)	-	-
1:200902607_C_A	rs11583546	1	200902607	A/C	multiple_sclerosis 8.72; rs7522462 (21833088)	-	-
1:200902607_C_A	rs11583546	1	200902607	A/C	celiac_disease 7.59; rs10800746 (22057235)	-	-
1:202909974_G_C	rs7539542	1	202909974	C/G	-	-	-
1:203281175_G_C	rs17534202	1	203281175	C/G	-	-	-
1:203650945_C_T	rs10751450	1	203650945	T/C	mean_corpuscular_hemoglobin_concentration_mchc 11.01; rs7551442 (23222517)	-	-
1:203650945_C_T	rs10751450	1	203650945	T/C	malaria_severe_malaria 9.72; rs10900585 (22895189)	-	-
1:203650945_C_T	rs10751450	1	203650945	T/C	mean_corpuscular_volume_mcv 8.66; rs4951381 (23222517)	-	-
1:204280619_C_CA	rs36122125	1	204280619	CA/C	-	-	-
1:204951209_C_T	rs2278796	1	204951209	T/C	-	-	-
1:205056326_AT_A	rs559370413	1	205056326	A/AT	-	-	-
1:205182872_A_C	rs12137294	1	205182872	C/A	mean_corpuscular_volume_mcv 8.08; rs1172140 (23222517)	-	-
1:205182872_A_C	rs12137294	1	205182872	C/A	mean_corpuscular_hemoglobin_concentration_mchc 8; rs1172140 (23222517)	-	-
1:205209745_A_G	rs896322	1	205209745	G/A	-	-	-
1:205244972_T_A	rs1172129	1	205244972	A/T	mean_platelet_volume_mpv 26.96; rs1172130 (22139419)	-	-
1:205244972_T_A	rs1172129	1	205244972	A/T	mean_platelet_volume 26.4; rs1172130 (22139419)	-	-
1:205244972_T_A	rs1172129	1	205244972	A/T	platelet_count 20; rs1668873 (19820697)	-	-
1:205244972_T_A	rs1172129	1	205244972	A/T	mean_platelet_volume_mpv_fl_log 19.85; rs1668873 (19820697)	-	-
1:205244972_T_A	rs1172129	1	205244972	A/T	platelet_count_plt 13.59; rs1668871 (22139419)	-	-
1:205244972_T_A	rs1172129	1	205244972	A/T	mean_corpuscular_hemoglobin_concentration_mchc 9.15; rs9660992 (23222517)	-	-
1:205244972_T_A	rs1172129	1	205244972	A/T	mean_corpuscular_volume_mcv 9; rs9660992 (23222517)	-	-
1:205653756_T_C	rs6685188	1	205653756	C/T	-	-	-
1:205743425_A_C	rs823143	1	205743425	C/A	-	Differential_exon_level_expression_of_probeset_2376679_in_brain_cortex 22.61; rs708727 (19222302)	-
1:205743425_A_C	rs823143	1	205743425	C/A	-	Differential_exon_level_expression_of_PM20D1_probe_2452744_in_brain_cortex 13.76; rs708727 (19222302)	-
1:205743425_A_C	rs823143	1	205743425	C/A	-	Differential_exon_level_expression_of_probeset_2376679_in_peripheral_blood_mononuclear_cells 7.8; rs708727 (19222302)	-
1:205767885_G_A	rs708727	1	205767885	A/G	-	Differential_exon_level_expression_of_probeset_2376679_in_brain_cortex 22.61; rs708727 (19222302)	-
1:205767885_G_A	rs708727	1	205767885	A/G	-	Differential_exon_level_expression_of_PM20D1_probe_2452744_in_brain_cortex 13.76; rs708727 (19222302)	-
1:205767885_G_A	rs708727	1	205767885	A/G	-	Differential_exon_level_expression_of_probeset_2376679_in_peripheral_blood_mononuclear_cells 7.8; rs708727 (19222302)	-
1:206669465_C_T	rs3748022	1	206669465	T/C	-	Differential_exon_level_expression_of_IKBKE_probe_2376837_in_peripheral_blood_mononuclear_cells 10.29; rs3748022 (19222302)	-
1:207280739_A_T	rs12065624	1	207280739	T/A	c4b_binding_protein_levels 9.4; rs3813948 (20212171)	C4BPA_gene_expression_in_monocytes 35.17; rs11120211 (20212171)	-
1:208034329_C_T	rs4844622	1	208034329	T/C	febrile_seizures_mmr_vaccine_related 10; rs1318653 (25344690)	-	-
1:208034329_C_T	rs4844622	1	208034329	T/C	febrile_seizures 8.7; rs1318653 (25344690)	-	-
1:209936631_G_A	rs6540556	1	209936631	A/G	nonsyndromic_cleft_lip 8.09; rs17015169 (22863734)	Differential_exon_level_expression_of_TRAF3IP3_probe_2378137_in_peripheral_blood_mononuclear_cells 13.59; rs17015169 (19222302)	-
1:211391316_A_T	rs7523875	1	211391316	T/A	-	-	-
1:211843076_C_G	rs697003	1	211843076	G/C	-	-	-
1:212422567_C_A	rs1663626	1	212422567	A/C	-	-	-
1:212549357_C_T		1	212549357	T/C	-	-	-
1:213966887_T_C	rs10494964	1	213966887	C/T	-	-	-
1:214180721_A_G	rs3767844	1	214180721	G/A	-	-	-
1:220086196_C_CA	rs5781151	1	220086196	CA/C	-	Differential_exon_level_expression_of_EPRS_probe_2456787_in_brain_cortex 11.13; rs2275707 (19222302)	-
1:220189136_TA_T	rs11325774	1	220189136	T/TA	-	Differential_exon_level_expression_of_EPRS_probe_2456787_in_brain_cortex 17.03; rs2230301 (19222302)	-
1:220189136_TA_T	rs11325774	1	220189136	T/TA	-	Differential_exon_level_expression_of_EPRS_probe_2456787_in_peripheral_blood_mononuclear_cells 9.89; rs2248479 (19222302)	-
1:221051566_A_G	rs41369048	1	221051566	G/A	-	-	-
1:221052789_CT_C	rs796495740	1	221052789	C/CT	-	-	-
1:224582207_CT_C	rs34687215	1	224582207	C/CT	-	-	-
1:225895806_G_A	rs2615061	1	225895806	A/G	-	-	-
1:225962690_C_T	rs6696074	1	225962690	T/C	-	-	-
1:227175367_G_T	rs6426558	1	227175367	T/G	-	Differential_exon_level_expression_of_CABC1_probe_2383420_in_peripheral_blood_mononuclear_cells 8.82; rs11587443 (19222302)	-
1:230293530_C_T	rs4631704	1	230293530	T/C	triglycerides 30.22; rs1321257 (24097068)	-	VLDL_diameter 7.98; rs17315646 (27005778)
1:230293530_C_T	rs4631704	1	230293530	T/C	-	-	HDL_cholesterol 40.4; rs4846914 (24097068)
1:230293530_C_T	rs4631704	1	230293530	T/C	-	-	Cholesterol_HDL 20.4; rs4846914 (20686565)
1:230300481_C_T	rs11122449	1	230300481	T/C	-	-	-
1:231470772_A_G	rs11122272	1	231470772	G/A	-	-	-
1:231510267_A_AT	rs576195416	1	231510267	AT/A	-	-	-
1:231532312_G_A	rs508618	1	231532312	A/G	-	-	-
1:231558054_G_C	rs533281866	1	231558054	C/G	-	-	-
1:234909298_C_T	rs4626924	1	234909298	T/C	-	-	-
1:234990900_T_C	rs58653258	1	234990900	C/T	-	-	-
1:236102886_G_A	rs6701752	1	236102886	A/G	-	-	-
1:244487927_T_C	rs59072704	1	244487927	C/T	-	-	-
1:247427617_T_C	rs1578862	1	247427617	C/T	-	-	-
1:247601595_T_C	rs12239046	1	247601595	C/T	fibrinogen 19; chr1:247605599 (23969696)	-	-
1:247601595_T_C	rs12239046	1	247601595	C/T	c_reactive_protein 15; rs12239046 (21300955)	-	-
1:247601595_T_C	rs12239046	1	247601595	C/T	c_reactive_protein_crp 14.92; chr1:247601595 (21300955)	-	-
1:247638515_C_T		1	247638515	T/C	-	-	-
1:247712303_T_C	rs41315846	1	247712303	C/T	-	-	-
1:247719769_G_A	rs56043070	1	247719769	A/G	-	-	-
1:248006764_C_T	rs7537660	1	248006764	T/C	-	-	-
1:248020556_G_C		1	248020556	C/G	-	-	-
1:248022670_A_G	rs57999214	1	248022670	G/A	-	-	-
1:248028780_A_C	rs79322592	1	248028780	C/A	-	-	-
1:248032236_C_CT	rs35237755	1	248032236	CT/C	-	-	-
1:248038210_G_A	rs35340377	1	248038210	A/G	-	-	-
1:248038325_T_C	rs4925750	1	248038325	C/T	-	-	-
1:248039294_G_A	rs1339847	1	248039294	A/G	-	-	-
1:248039451_C_T	rs3811444	1	248039451	T/C	red_blood_cell_fatty_acid_levels 10.3; rs3811444 (25500335)	-	-
1:248039451_C_T	rs3811444	1	248039451	T/C	red_blood_cell_count_rbc 9.35; rs3811444 (23222517)	-	-
1:248039451_C_T	rs3811444	1	248039451	T/C	mean_erythrocyte_volume 8.71; rs3811444 (22139419)	-	-
1:248039451_C_T	rs3811444	1	248039451	T/C	mean_corpuscular_volume_mcv 8.66; rs3811444 (23222517)	-	-
1:248039451_C_T	rs3811444	1	248039451	T/C	platelet_count_plt 8.25; rs3811444 (22139419)	-	-
1:248039713_A_G	rs3811445	1	248039713	G/A	-	-	-
2:8438693_C_T	rs346835	2	8438693	T/C	-	-	-
2:8439629_G_A	rs10165200	2	8439629	A/G	-	-	-
2:8445160_A_T	rs2630709	2	8445160	T/A	-	-	-
2:8450521_G_A	rs453193	2	8450521	A/G	-	-	-
2:8754206_G_A	rs4669306	2	8754206	A/G	-	-	-
2:8762414_T_G	rs3896594	2	8762414	G/T	-	-	-
2:16620803_A_G	rs6759839	2	16620803	G/A	-	-	-
2:23896606_CA_C	rs35082559	2	23896606	C/CA	-	-	-
2:23897725_G_A	rs56262900	2	23897725	A/G	-	-	-
2:24030829_AAT_A	rs548850890	2	24030829	A/AAT	height 14.28; rs6713865 (25282103)	-	-
2:24154964_C_T	rs12621445	2	24154964	T/C	height 9.28; rs12616649 (25282103)	-	-
2:24247818_A_G	rs7561675	2	24247818	G/A	-	-	-
2:24599879_AT_A	rs201399927	2	24599879	A/AT	-	Differential_exon_level_expression_of_ITSN2_probe_2544313_in_peripheral_blood_mononuclear_cells 16.49; rs17733015 (19222302)	-
2:24599879_AT_A	rs201399927	2	24599879	A/AT	-	Differential_exon_level_expression_of_ITSN2_probe_2544313_in_brain_cortex 12.37; rs2303296 (19222302)	-
2:24599879_AT_A	rs201399927	2	24599879	A/AT	-	Differential_exon_level_expression_of_FLJ30851_probe_2473078_in_brain_cortex 10.06; rs17733015 (19222302)	-
2:25091721_T_TA	rs35609705	2	25091721	TA/T	height 30.82; rs6752378 (25282103)	Gene_expression 20.75; rs6737082 (20935630)	-
2:25091721_T_TA	rs35609705	2	25091721	TA/T	body_mass_index 25.1; rs10182181 (25673413)	-	-
2:25091721_T_TA	rs35609705	2	25091721	TA/T	childhood_bmi 22.07; rs11676272 (26604143)	-	-
2:25091721_T_TA	rs35609705	2	25091721	TA/T	bmi_in_females 20.41; rs10182181 (25673413)	-	-
2:25091721_T_TA	rs35609705	2	25091721	TA/T	bmi_in_females_less_than_or_equal_to_50_years_of_age 17.18; rs10182181 (26426971)	-	-
2:25091721_T_TA	rs35609705	2	25091721	TA/T	obesity 17; rs10182181 (23563607)	-	-
2:25091721_T_TA	rs35609705	2	25091721	TA/T	inflammatory_bowel_disease 15.22; rs6545800 (23128233)	-	-
2:25091721_T_TA	rs35609705	2	25091721	TA/T	body_mass_index_bmi_25_kgm2 13.52; rs10182181 (23563607)	-	-
2:25091721_T_TA	rs35609705	2	25091721	TA/T	body_mass_index 13; rs6545814 (22344219)	-	-
2:25091721_T_TA	rs35609705	2	25091721	TA/T	body_mass_index_bmi 12.87; rs6545814 (22344219)	-	-
2:25091721_T_TA	rs35609705	2	25091721	TA/T	bmi_in_females_greater_than_50_years_of_age 11.43; rs6752378 (26426971)	-	-
2:25091721_T_TA	rs35609705	2	25091721	TA/T	hip_circumference 11.04; rs11676272 (25673412)	-	-
2:25091721_T_TA	rs35609705	2	25091721	TA/T	height_in_females 10.98; rs11686663 (23754948)	-	-
2:25091721_T_TA	rs35609705	2	25091721	TA/T	obesity_with_early_age_of_onset 10.55; rs6752378 (22484627)	-	-
2:25091721_T_TA	rs35609705	2	25091721	TA/T	childhood_obesity 9.98; rs6752378 (22484627)	-	-
2:25091721_T_TA	rs35609705	2	25091721	TA/T	hip_circumference_in_females 9.96; rs10182181 (25673412)	-	-
2:25091721_T_TA	rs35609705	2	25091721	TA/T	overweight 9.68; rs10182181 (23563607)	-	-
2:25091721_T_TA	rs35609705	2	25091721	TA/T	obesity_class_1 8.48; rs10182181 (23563607)	-	-
2:25091721_T_TA	rs35609705	2	25091721	TA/T	height_adjusted_bmi 8.4; rs11676272 (25044758)	-	-
2:25091721_T_TA	rs35609705	2	25091721	TA/T	waist_circumference 8.28; rs11676272 (25673412)	-	-
2:25091721_T_TA	rs35609705	2	25091721	TA/T	bmi_in_males 8.28; rs11676272 (25673413)	-	-
2:25091721_T_TA	rs35609705	2	25091721	TA/T	standardized_difference_in_height_between_age_8_years_and_adult 7.63; rs13407913 (23449627)	-	-
2:25488819_T_A	rs7578575	2	25488819	A/T	crohns_disease 9.07; rs13428812 (21102463)	-	-
2:25946470_T_G	rs6714642	2	25946470	G/T	-	-	-
2:26357294_C_T	rs28699126	2	26357294	T/C	-	-	-
2:27748992_AT_A	rs11336847	2	27748992	A/AT	triglycerides 238.7; rs1260326 (24097068)	IFT172_gene_expression_in_human_omental_fat 64.7; rs1260326 (20686565)	Mannose 76.89; rs1260326 (24816252)
2:27748992_AT_A	rs11336847	2	27748992	A/AT	blood_metabolite_ratios 147.52; rs1260326 (24816252)	IFT172_cis_expression_in_omental_fat 62.77; rs780094 (21423719)	Alanine 25.13; rs1260326 (27005778)
2:27748992_AT_A	rs11336847	2	27748992	A/AT	triglycerides_ln 97.29; rs1260326 (23063622)	IFT172_gene_expression_in_peripheral_blood_leucocytes 56.85; rs1260326 (22001757)	Serum_total_triglycerides 24; rs1260326 (27005778)
2:27748992_AT_A	rs11336847	2	27748992	A/AT	blood_metabolite_levels 77; rs1260326 (24816252)	IFT172_cis_expression_in_subcutaneous_fat 51.05; rs780094 (21423719)	Triglycerides_in_small_VLDL 21.21; rs1260326 (27005778)
2:27748992_AT_A	rs11336847	2	27748992	A/AT	metabolic_traits 52.22; rs780094 (21886157)	IFT172_gene_expression_in_adipose_tissue 49.82; rs1260326 (22001757)	Free_cholesterol_in_medium_VLDL 20.86; rs1260326 (27005778)
2:27748992_AT_A	rs11336847	2	27748992	A/AT	urate_levels 44; rs1260326 (23263486)	IFT172_gene_expression_in_human_liver 31.15; rs1260326 (20686565)	Phospholipids_in_medium_VLDL 20.35; rs1260326 (27005778)
2:27748992_AT_A	rs11336847	2	27748992	A/AT	serum_urate 43.9; rs1260326 (23263486)	IFT172_gene_expression_in_liver 29; rs1260326 (22001757)	Phospholipids_in_large_VLDL 20.04; rs1260326 (27005778)
2:27748992_AT_A	rs11336847	2	27748992	A/AT	c_reactive_protein_crp 42.42; rs1260326 (23263486)	IFT172_cis_expression_in_liver 26.82; rs780094 (21423719)	MonoLunsaturated_fatty_acids 19.45; rs1260326 (27005778)
2:27748992_AT_A	rs11336847	2	27748992	A/AT	triglycerides_in_males 41.93; rs1260326 (23063622)	IFT172_expression_in_Lymphocytes_lymphoblastoid_cell_lines_tissue 11.15; rs1260326 (20383146)	Total_cholesterol_in_medium_VLDL 19.3; rs1260326 (27005778)
2:27748992_AT_A	rs11336847	2	27748992	A/AT	fasting_blood_glucose 40.66; rs1260326 (22885924)	IFT172_trancript_levels_in_human_subcutaneous_fat 53.1; rs1260326 (20686565)	Triglycerides_in_medium_VLDL 19.17; rs1260326 (27005778)
2:27748992_AT_A	rs11336847	2	27748992	A/AT	c_reactive_protein_levels 39.3; rs1260326 (21300955)	-	Triglycerides_in_very_large_VLDL 18.84; rs1260326 (27005778)
2:27748992_AT_A	rs11336847	2	27748992	A/AT	triglycerides_in_females 37.41; rs1260326 (23063622)	-	Concentration_of_large_VLDL_particles 18.72; rs1260326 (27005778)
2:27748992_AT_A	rs11336847	2	27748992	A/AT	glucose_tolerance_test 37.22; rs780094 (20081858)	-	Total_lipids_in_medium_VLDL 18.53; rs1260326 (27005778)
2:27748992_AT_A	rs11336847	2	27748992	A/AT	lipid_metabolism_phenotypes 37; rs1260326 (19936222)	-	Phospholipids_in_small_VLDL 18.4; rs1260326 (27005778)
2:27748992_AT_A	rs11336847	2	27748992	A/AT	c_reactive_protein_female 31.56; rs780094 (20031577)	-	Concentration_of_medium_VLDL_particles 18.33; rs1260326 (27005778)
2:27748992_AT_A	rs11336847	2	27748992	A/AT	triglycerides_lipoprotein_fraction_in_fasting_sample 31.35; rs1260326 (19936222)	-	Total_fatty_acids 18.2; rs1260326 (27005778)
2:27748992_AT_A	rs11336847	2	27748992	A/AT	serum_concentration_of_mannose 31.08; rs780094 (21886157)	-	Concentration_of_small_VLDL_particles 17.93; rs1260326 (27005778)
2:27748992_AT_A	rs11336847	2	27748992	A/AT	fvii 27.77; rs1260326 (21676895)	-	Phospholipids_in_very_large_VLDL 17.54; rs1260326 (27005778)
2:27748992_AT_A	rs11336847	2	27748992	A/AT	fvii_activity 24.25; rs1260326 (21676895)	-	Total_lipids_in_small_VLDL 17.18; rs1260326 (27005778)
2:27748992_AT_A	rs11336847	2	27748992	A/AT	fasting_insulin_related_traits 23.52; rs780094 (20081858)	-	Total_cholesterol_in_large_VLDL 17.07; rs1260326 (27005778)
2:27748992_AT_A	rs11336847	2	27748992	A/AT	fasting_glucose_related_traits_interaction_with_bmi 23.4; rs780094 (22581228)	-	Free_cholesterol_in_small_VLDL 16.35; rs1260326 (27005778)
2:27748992_AT_A	rs11336847	2	27748992	A/AT	fvii_in_plasma 23.21; rs1260326 (20231535)	-	Cholesterol_esters_in_medium_VLDL 15.67; rs1260326 (27005778)
2:27748992_AT_A	rs11336847	2	27748992	A/AT	fasting_insulin 21.56; rs1260326 (22885924)	-	Concentration_of_very_large_VLDL_particles 15.38; rs1260326 (27005778)
2:27748992_AT_A	rs11336847	2	27748992	A/AT	2_hour_glucose 20.65; rs1260326 (20081857)	-	Leucine 14.97; rs1260326 (27005778)
2:27748992_AT_A	rs11336847	2	27748992	A/AT	triglycerides_females 19.76; rs1260326 (22629316)	-	Concentration_of_chylomicrons_and_extremely_large_VLDL_particles 14.58; rs1260326 (27005778)
2:27748992_AT_A	rs11336847	2	27748992	A/AT	glucose_transporter_type_2 19.4; rs780094 (20081858)	-	Total_lipids_in_very_large_VLDL 14.35; rs1260326 (27005778)
2:27748992_AT_A	rs11336847	2	27748992	A/AT	triglycerides_in_metabolic_syndrome_subjects_without_diabetes 19.23; rs780094 (22399527)	-	Cholesterol_esters_in_large_VLDL 13.68; rs1260326 (27005778)
2:27748992_AT_A	rs11336847	2	27748992	A/AT	serum_albumin_level 18.4; rs1260326 (23022100)	-	OmegaL3_fatty_acids 13.47; rs1260326 (27005778)
2:27748992_AT_A	rs11336847	2	27748992	A/AT	serum_alagln 17.92; rs1260326 (22286219)	-	Triglycerides_in_very_small_VLDL 13.18; rs1260326 (27005778)
2:27748992_AT_A	rs11336847	2	27748992	A/AT	triglycerides_males 17.9; rs1260326 (22629316)	-	Total_lipids_in_small_HDL 12.72; rs1260326 (27005778)
2:27748992_AT_A	rs11336847	2	27748992	A/AT	metabolite_levels 17.52; rs1260326 (22286219)	-	Total_cholesterol_in_small_VLDL 12.12; rs1260326 (27005778)
2:27748992_AT_A	rs11336847	2	27748992	A/AT	apob_assay_lipoprotein_fraction_concentration 16.97; rs780094 (19936222)	-	Concentration_of_small_LDL_particles 11.31; rs1260326 (27005778)
2:27748992_AT_A	rs11336847	2	27748992	A/AT	serum_ala 16.85; rs1260326 (22286219)	-	Total_lipids_in_chylomicrons_and_extremely_large_VLDL 11.19; rs1260326 (27005778)
2:27748992_AT_A	rs11336847	2	27748992	A/AT	plasma_protein_c_levels 16.69; rs1260326 (20802025)	-	Triglycerides_in_small_HDL 10.45; rs1260326 (27005778)
2:27748992_AT_A	rs11336847	2	27748992	A/AT	fasting_blood_glucose_in_high_bmi_subjects 16.6; rs780094 (22581228)	-	Total_lipids_in_small_LDL 9.92; rs1260326 (27005778)
2:27748992_AT_A	rs11336847	2	27748992	A/AT	uric_acid 16.4; rs780093 (20884846)	-	ApoB 9.6; rs1260326 (27005778)
2:27748992_AT_A	rs11336847	2	27748992	A/AT	serum_ileglc 16.19; rs1260326 (22286219)	-	OmegaL6_fatty_acids 9.01; rs1260326 (27005778)
2:27748992_AT_A	rs11336847	2	27748992	A/AT	sex_hormone_binding_globulin_levels 15.7; rs780093 (22829776)	-	Other_polyunsaturated_fatty_acids_than_18:2 8.95; rs1260326 (27005778)
2:27748992_AT_A	rs11336847	2	27748992	A/AT	serum_alaglc 15.47; rs780094 (22286219)	-	Total_cholesterol_in_small_LDL 8.37; rs1260326 (27005778)
2:27748992_AT_A	rs11336847	2	27748992	A/AT	serum_mobch2 15.3; rs1260326 (22286219)	-	3-methyl-2-oxovalerate 8.34; rs1260326 (24816252)
2:27748992_AT_A	rs11336847	2	27748992	A/AT	metabolic_syndrome_domains_multivariate_analysis 15.09; rs1260326 (22022282)	-	Total_phosphoglycerides 8.17; rs1260326 (27005778)
2:27748992_AT_A	rs11336847	2	27748992	A/AT	serum_ilephe 14.94; rs780093 (22286219)	-	Concentration_of_medium_LDL_particles 7.55; rs1260326 (27005778)
2:27748992_AT_A	rs11336847	2	27748992	A/AT	triglycerides_change_with_statins 14.3; rs1260326 (20339536)	-	Ratio_of_bisLallylic_bonds_to_total_fatty_acids_in_lipids 7.39; rs1260326 (27005778)
2:27748992_AT_A	rs11336847	2	27748992	A/AT	plasma_c_reactive_protein_female 14.17; rs780094 (18439548)	-	Serum_ratio_of_glucosemannose 52.26; rs780094 (21886157)
2:27748992_AT_A	rs11336847	2	27748992	A/AT	2_hour_glucose_tolerance_test 14.04; rs1260326 (22885924)	-	Serum_ratio_of_3_methyl_2_oxobutyratemannose 41.06; rs780094 (21886157)
2:27748992_AT_A	rs11336847	2	27748992	A/AT	serum_glnile 13.65; rs1260326 (22286219)	-	Serum_ratio_of_alaninemannose 40.85; rs780094 (21886157)
2:27748992_AT_A	rs11336847	2	27748992	A/AT	serum_ile 13.53; rs1260326 (22286219)	-	Serum_ratio_of_leucinemannose 40.74; rs780094 (21886157)
2:27748992_AT_A	rs11336847	2	27748992	A/AT	chronic_kidney_disease 13.52; rs1260326 (20383146)	-	Serum_ratio_of_isoleucinemannose 40; rs780094 (21886157)
2:27748992_AT_A	rs11336847	2	27748992	A/AT	log_egfr_creatinine 13.47; rs1260326 (26831199)	-	Serum_ratio_of_mannosevaline 38.82; rs780094 (21886157)
2:27748992_AT_A	rs11336847	2	27748992	A/AT	log_fasting_insulin 13.42; rs1260326 (22885924)	-	Serum_ratio_of_lactatemannose 38.37; rs780094 (21886157)
2:27748992_AT_A	rs11336847	2	27748992	A/AT	serum_creatinine_estimated_glomerular_filtration_rate_egfr_age_65 13.37; rs1260326 (22479191)	-	Serum_ratio_of_erythronatemannose 38.19; rs780094 (21886157)
2:27748992_AT_A	rs11336847	2	27748992	A/AT	serum_iletyr 13.22; rs780094 (22286219)	-	Serum_ratio_of_3_methyl_2_oxovaleratemannose 36.23; rs780094 (21886157)
2:27748992_AT_A	rs11336847	2	27748992	A/AT	fasting_blood_glucose_in_low_bmi_subjects 13.16; rs780094 (22581228)	-	Serum_ratio_of_mannoseurate 35.12; rs780094 (21886157)
2:27748992_AT_A	rs11336847	2	27748992	A/AT	serum_triglycerides 13.09; rs780094 (18179892)	-	Serum_ratio_of_2_hydroxybutyrate_AHBmannose 34.8; rs780094 (21886157)
2:27748992_AT_A	rs11336847	2	27748992	A/AT	serum_glcpyr 13.02; rs1260326 (22286219)	-	Serum_ratio_of_cholesterolmannose 34.12; rs780094 (21886157)
2:27748992_AT_A	rs11336847	2	27748992	A/AT	serum_mobch 12.91; rs1260326 (22286219)	-	Serum_ratio_of_mannosetryptophan 33.89; rs780094 (21886157)
2:27748992_AT_A	rs11336847	2	27748992	A/AT	hypertriglyceridemia 12.7; rs1260326 (23505323)	-	Serum_ratio_of_mannosestearate_180 33.49; rs780094 (21886157)
2:27748992_AT_A	rs11336847	2	27748992	A/AT	apob_assay_lipoprotein_fraction_concentration_in_fasting_sample 12.57; rs780094 (19936222)	-	Serum_ratio_of_gamma_glutamylglutaminelactate 10.92; rs780094 (21886157)
2:27748992_AT_A	rs11336847	2	27748992	A/AT	gamma_glutamyl_transferase_ggt 12.41; rs1260326 (22001757)	-	Serum_ratio_of_alanineasparagine 10.32; rs780094 (21886157)
2:27748992_AT_A	rs11336847	2	27748992	A/AT	glycemic_traits_pregnancy 12.22; rs1260326 (23903356)	-	Serum_ratio_of_1_linoleoylglycerophosphoethanolaminegammaglutamylglutamine 10.11; rs780094 (21886157)
2:27748992_AT_A	rs11336847	2	27748992	A/AT	serum_metabolite_network_profiles 11.88; rs1260326 (22916037)	-	Serum_ratio_of_1_palmitoylglycerophosphoethanolaminegammaglutamylglutamine 9.72; rs780094 (21886157)
2:27748992_AT_A	rs11336847	2	27748992	A/AT	serum_faw9s 11.87; rs1260326 (22286219)	-	Serum_ratio_of_lactatethreonine 9.55; rs780094 (21886157)
2:27748992_AT_A	rs11336847	2	27748992	A/AT	log_egfr_creatinine_in_non_diabetics 11.72; rs1260326 (26831199)	-	Serum_ratio_of_2_aminobutyrate2_hydroxybutyrate_AHB 9.29; rs780094 (21886157)
2:27748992_AT_A	rs11336847	2	27748992	A/AT	waist_circumference_and_triglycerides 11.72; rs780093 (21386085)	-	Serum_ratio_of_asparagineerythronate 9.07; rs780094 (21886157)
2:27748992_AT_A	rs11336847	2	27748992	A/AT	gout 11.7; rs1260326 (25646370)	-	Serum_ratio_of_glutaminelactate 8.85; rs780094 (21886157)
2:27748992_AT_A	rs11336847	2	27748992	A/AT	serum_tot_fa 11.65; rs1260326 (22286219)	-	Serum_ratio_of_pantothenatethreonine 8.46; rs780094 (21886157)
2:27748992_AT_A	rs11336847	2	27748992	A/AT	serum_creatinine 11.47; rs1260326 (20383146)	-	Serum_ratio_of_1_linoleoylglycerophosphoethanolaminethreonine 8.38; rs780094 (21886157)
2:27748992_AT_A	rs11336847	2	27748992	A/AT	serum_creatinine_estimated_glomerular_filtration_rate_egfr_females 11.42; rs1260326 (22479191)	-	Serum_ratio_of_1_arachidonoylglycerophosphoinositolthreonine 8.27; rs780094 (21886157)
2:27748992_AT_A	rs11336847	2	27748992	A/AT	height 11.24; rs780094 (25282103)	-	Serum_ratio_of_1_palmitoylglycerophosphoethanolamineasparagine 8.03; rs780094 (21886157)
2:27748992_AT_A	rs11336847	2	27748992	A/AT	apoc3_apolipoprotein_c_iii 11.06; rs1260326 (19060906)	-	Serum_ratio_of_isoleucinethreonine 7.82; rs780094 (21886157)
2:27748992_AT_A	rs11336847	2	27748992	A/AT	height_adults 10.66; rs780094 (21194676)	-	Serum_ratio_of_3_methyl_2_oxobutyrateasparagine 7.55; rs780094 (21886157)
2:27748992_AT_A	rs11336847	2	27748992	A/AT	apoa1_assay_lipoprotein_fraction_concentration 10.54; rs1260326 (19936222)	-	Serum_ratio_of_3_methyl_2_oxovalerateasparagine 7.48; rs780094 (21886157)
2:27748992_AT_A	rs11336847	2	27748992	A/AT	crohns_disease 10.33; rs780093 (21102463)	-	Total_cholesterol 41.59; rs780093 (24097068)
2:27748992_AT_A	rs11336847	2	27748992	A/AT	triglycerides_mmoll 10.29; rs1260326 (19060910)	-	Cholesterol_total 41.52; rs1260326 (24097068)
2:27748992_AT_A	rs11336847	2	27748992	A/AT	serum_creatinine_estimated_glomerular_filtration_rate_egfr_without_diabetes 10.11; rs1260326 (22479191)	-	HDL_cholesterol_total_lipoprotein_fraction_concentration 35.2; rs1260326 (19936222)
2:27748992_AT_A	rs11336847	2	27748992	A/AT	calcium_levels 10; rs780094 (24068962)	-	VLDL_cholesterol_large_lipoprotein_fraction_concentration 27.55; rs1260326 (19936222)
2:27748992_AT_A	rs11336847	2	27748992	A/AT	serum_pyr 9.82; rs1260326 (22286219)	-	HDL_cholesterol_total_lipoprotein_fraction_concentration_in_fasting_sample 27.1; rs1260326 (19936222)
2:27748992_AT_A	rs11336847	2	27748992	A/AT	fasting_insulin_related_traits_interaction_with_bmi 9.52; rs780094 (22581228)	-	Cholesterol 26.15; rs1260326 (20686565)
2:27748992_AT_A	rs11336847	2	27748992	A/AT	two_hour_glucose_challenge 9.52; rs1260326 (20081857)	-	VLDL_cholesterol_large_lipoprotein_fraction_concentration_in_fasting_sample 23.44; rs1260326 (19936222)
2:27748992_AT_A	rs11336847	2	27748992	A/AT	triglycerides_and_blood_pressure 9.52; rs780093 (21386085)	-	HDL_cholesterol_small_lipoprotein_fraction_concentration 20.08; rs1260326 (19936222)
2:27748992_AT_A	rs11336847	2	27748992	A/AT	serum_creatinine_estimated_glomerular_filtration_rate_egfr_no_diabetes 9.42; rs1260326 (20383146)	-	LDL_cholesterol_small_lipoprotein_fraction_concentration 18.59; rs780094 (19936222)
2:27748992_AT_A	rs11336847	2	27748992	A/AT	type_ii_diabetes 9.07; rs780094 (26551672)	-	LDL_cholesterol_total_lipoprotein_fraction_concentration 18.42; rs780094 (19936222)
2:27748992_AT_A	rs11336847	2	27748992	A/AT	platelet_counts 9.05; rs1260326 (22139419)	-	LDL_cholesterol_small_lipoprotein_fraction_concentration_in_fasting_sample 17.07; rs780094 (19936222)
2:27748992_AT_A	rs11336847	2	27748992	A/AT	serum_creatinine_estimated_glomerular_filtration_rate_egfr_without_hypertension 9.01; rs1260326 (22479191)	-	HDL_cholesterol_small_lipoprotein_fraction_concentration_in_fasting_sample 16.51; rs780094 (19936222)
2:27748992_AT_A	rs11336847	2	27748992	A/AT	plasma_palmitoleic_acid 9.01; rs780093 (23362303)	-	VLDL_cholesterol_medium_lipoprotein_fraction_concentration 16.44; rs1260326 (19936222)
2:27748992_AT_A	rs11336847	2	27748992	A/AT	age_at_menopause 9; rs1260326 (26414677)	-	VLDL_cholesterol_total_lipoprotein_fraction_concentration 16.11; rs1260326 (19936222)
2:27748992_AT_A	rs11336847	2	27748992	A/AT	uric_acid_levels 9; rs780094 (19503597)	-	LDL_cholesterol_total_lipoprotein_fraction_concentration_in_fasting_sample 15.54; rs780094 (19936222)
2:27748992_AT_A	rs11336847	2	27748992	A/AT	type_2_diabetes 8.89; rs780094 (20081858)	-	VLDL_cholesterol_mean_size_lipoprotein_fraction_concentration 15.12; rs1260326 (19936222)
2:27748992_AT_A	rs11336847	2	27748992	A/AT	uric_acid 8.85; rs780094 (19503597)	-	VLDL_cholesterol_medium_lipoprotein_fraction_concentration_in_fasting_sample 14.21; rs1260326 (19936222)
2:27748992_AT_A	rs11336847	2	27748992	A/AT	plasma_docosapentaenoic_acid_levels 8.6; rs780094 (21829377)	-	VLDL_cholesterol_mean_size_lipoprotein_fraction_concentration_in_fasting_sample 13.21; rs1260326 (19936222)
2:27748992_AT_A	rs11336847	2	27748992	A/AT	blood_proteins 8.52; rs1260326 (22558069)	-	VLDL_cholesterol_total_lipoprotein_fraction_concentration_in_fasting_sample 12.81; rs780094 (19936222)
2:27748992_AT_A	rs11336847	2	27748992	A/AT	apoa1_assay_lipoprotein_fraction_concentration_in_fasting_sample 8.47; rs1260326 (19936222)	-	LDL_cholesterol_mean_size_lipoprotein_fraction_concentration_in_fasting_sample 12.01; rs780094 (19936222)
2:27748992_AT_A	rs11336847	2	27748992	A/AT	fasting_insulin_in_high_bmi_subjects 8.4; rs780094 (22581228)	-	LDL_cholesterol_mean_size_lipoprotein_fraction_concentration 11.48; rs780094 (19936222)
2:27748992_AT_A	rs11336847	2	27748992	A/AT	hematological_and_biochemical_traits 8.4; rs1260326 (20139978)	-	HDL_cholesterol_mean_size_lipoprotein_fraction_concentration 9.14; rs1260326 (19936222)
2:27748992_AT_A	rs11336847	2	27748992	A/AT	fasting_plasma_glucose 8.4; rs780094 (25187374)	-	HDL_cholesterol_mean_size_lipoprotein_fraction_concentration_in_fasting_sample 8.77; rs780094 (19936222)
2:27748992_AT_A	rs11336847	2	27748992	A/AT	serum_creatinine_estimated_glomerular_filtration_rate_egfr_no_hypertension 8.21; rs1260326 (20383146)	-	-
2:27748992_AT_A	rs11336847	2	27748992	A/AT	fasting_plasma_glucose_after_exclusion_of_subjects_with_fg_levels_7_mmoll 8.07; rs780094 (19060907)	-	-
2:27748992_AT_A	rs11336847	2	27748992	A/AT	phospholipid_levels_plasma 8.05; rs780094 (21829377)	-	-
2:27748992_AT_A	rs11336847	2	27748992	A/AT	lipoprotein_associated_phospholipase_a2_mass_lp_pla2 8.03; rs1260326 (23118302)	-	-
2:27748992_AT_A	rs11336847	2	27748992	A/AT	metabolic_syndrome_domains_elevated_plasma_glucose 7.92; rs1260326 (22022282)	-	-
2:27748992_AT_A	rs11336847	2	27748992	A/AT	cardiovascular_disease_risk_factors 7.7; rs1260326 (21943158)	-	-
2:27748992_AT_A	rs11336847	2	27748992	A/AT	urate_levels_in_obese_individuals 7.7; rs780094 (25811787)	-	-
2:27748992_AT_A	rs11336847	2	27748992	A/AT	nonalcoholic_fatty_liver_disease 7.59; rs780094 (21423719)	-	-
2:27748992_AT_A	rs11336847	2	27748992	A/AT	blood_glucose_in_non_diabetics 7.55; rs780093 (20884846)	-	-
2:27748992_AT_A	rs11336847	2	27748992	A/AT	waist_circumference_and_related_phenotypes 7.4; rs1260326 (18454146)	-	-
2:28685961_T_A	rs11127153	2	28685961	A/T	-	-	-
2:28688520_C_T	rs11885668	2	28688520	T/C	-	-	-
2:31464385_T_A	rs649729	2	31464385	A/T	mean_platelet_volume 12; rs649729 (22139419)	-	-
2:31464385_T_A	rs649729	2	31464385	A/T	mean_platelet_volume_mpv 11.93; rs649729 (22139419)	-	-
2:31464385_T_A	rs649729	2	31464385	A/T	platelet_count 10.52; rs647316 (19820697)	-	-
2:31470440_G_C	rs146859437	2	31470440	C/G	-	-	-
2:31477838_G_A	rs655029	2	31477838	A/G	platelet_count 10.52; rs647316 (19820697)	-	-
2:32563426_A_T	rs11678584	2	32563426	T/A	-	-	-
2:37068428_C_T	rs711244	2	37068428	T/C	-	-	-
2:37158384_G_T	rs11679564	2	37158384	T/G	-	-	-
2:37188140_A_C	rs7424096	2	37188140	C/A	-	-	-
2:38050232_C_G	rs4670221	2	38050232	G/C	-	-	-
2:43360065_A_T	rs28498283	2	43360065	T/A	multiple_sclerosis 9.22; rs12466022 (21833088)	-	-
2:43451957_G_A	rs149290349	2	43451957	A/G	type_ii_diabetes 10.77; rs77981966 (26551672)	-	-
2:43451957_G_A	rs149290349	2	43451957	A/G	inflammatory_bowel_disease 9.27; rs112694524 (26192919)	-	-
2:43451957_G_A	rs149290349	2	43451957	A/G	crohns_disease 8.12; rs79965992 (26192919)	-	-
2:43809347_G_C	rs78487399	2	43809347	C/G	crohns_disease 8.99; rs78487399 (26192919)	-	-
2:43809347_G_C	rs78487399	2	43809347	C/G	inflammatory_bowel_disease 8.31; rs78487399 (26192919)	-	-
2:43809347_G_C	rs78487399	2	43809347	C/G	type_ii_diabetes 7.77; rs78487399 (26551672)	-	-
2:46293826_C_T	rs114948639	2	46293826	T/C	-	-	-
2:46315516_C_G	rs71422190	2	46315516	G/C	-	-	-
2:46349271_T_C	rs12623399	2	46349271	C/T	-	-	-
2:46352326_C_G	rs17799476	2	46352326	G/C	-	-	-
2:46353166_A_G	rs10495928	2	46353166	G/A	hematocrit_hct 15.59; rs10168349 (23222517)	-	-
2:46353166_A_G	rs10495928	2	46353166	G/A	hematocrit 14.4; rs10168349 (19862010)	-	-
2:46353166_A_G	rs10495928	2	46353166	G/A	hemoglobin_hb 13.56; rs10168349 (23222517)	-	-
2:46353166_A_G	rs10495928	2	46353166	G/A	hemoglobin 12.15; rs10495928 (19862010)	-	-
2:46353166_A_G	rs10495928	2	46353166	G/A	red_blood_cell_count_rbc 9.67; rs10168349 (23222517)	-	-
2:46353166_A_G	rs10495928	2	46353166	G/A	red_blood_cell_count 7.4; rs10495928 (20139978)	-	-
2:46355848_C_A	rs13008603	2	46355848	A/C	red_blood_cell_traits 8.4; rs13008603 (23446634)	-	-
2:46355848_C_A	rs13008603	2	46355848	A/C	hematocrit_hct 8.24; rs12992366 (23222517)	-	-
2:47030363_A_G	rs17773190	2	47030363	G/A	-	-	-
2:48691211_C_T	rs11678825	2	48691211	T/C	-	-	-
2:54987959_ATTTTTTTTTT_A	rs200476039	2	54987959	A/ATTTTTTTTTT	-	-	-
2:55013646_G_A	rs72917514	2	55013646	A/G	-	-	-
2:55196956_G_A	rs2580764	2	55196956	A/G	-	-	-
2:58984109_C_T	rs12613375	2	58984109	T/C	-	-	-
2:60629438_TAC_T	rs5831579	2	60629438	T/TAC	mean_corpuscular_volume 14; rs2540917 (19862010)	-	-
2:60629438_TAC_T	rs5831579	2	60629438	T/TAC	mean_corpuscular_volume_mcv 13.95; rs2540917 (19862010)	-	-
2:60629438_TAC_T	rs5831579	2	60629438	T/TAC	red_blood_cell_count_rbc 12.22; rs2540913 (23222517)	-	-
2:60629438_TAC_T	rs5831579	2	60629438	T/TAC	mean_corpuscular_hemoglobin_concentration_mchc 11.15; rs13027161 (23222517)	-	-
2:60629438_TAC_T	rs5831579	2	60629438	T/TAC	fetal_hemoglobin_hbf 9.66; rs243027 (21326311)	-	-
2:60629438_TAC_T	rs5831579	2	60629438	T/TAC	adult_fetal_hemoblogbin_levels_hbf_by_f_cell_levels 9.66; rs13009393 (17767159)	-	-
2:60704739_T_G	rs6731647	2	60704739	G/T	-	-	-
2:60719970_C_A	rs766432	2	60719970	A/C	fetal_hemoglobin 57.27; rs766432 (22936743)	-	-
2:60719970_C_A	rs766432	2	60719970	A/C	fetal_hemoglobin_levels_in_sickle_cell_anemia 52.4; rs1427407 (25372704)	-	-
2:60719970_C_A	rs766432	2	60719970	A/C	fetal_hemoglobin 30.22; rs1427407 (17767159)	-	-
2:60719970_C_A	rs766432	2	60719970	A/C	fetal_hemoglobin_levels 29; rs766432 (20018918)	-	-
2:60719970_C_A	rs766432	2	60719970	A/C	fetal_hemoglobin_hbf 28.88; rs766432 (21326311)	-	-
2:60719970_C_A	rs766432	2	60719970	A/C	fetal_hemoglobin_level_the_proportion_of_f_cells_in_sickle_cell_disease 12.88; rs766432 (21326311)	-	-
2:60719970_C_A	rs766432	2	60719970	A/C	beta_thalassemiahemoglobin_e_disease 10; rs766432 (20183929)	-	-
2:60719970_C_A	rs766432	2	60719970	A/C	hemoglobin_a2_levels_in_sickle_cell_anemia 9.52; rs766432 (25042611)	-	-
2:60720318_GT_G	rs34211119	2	60720318	G/GT	fetal_hemoglobin 48.67; chr2:60720589 (22936743)	-	-
2:60720318_GT_G	rs34211119	2	60720318	G/GT	fetal_hemoglobin_hbf 34.17; chr2:60720246 (18245381)	-	-
2:60720318_GT_G	rs34211119	2	60720318	G/GT	adult_fetal_hemoblogbin_levels_hbf_by_f_cell_levels 20.96; chr2:60708597 (17767159)	-	-
2:60720318_GT_G	rs34211119	2	60720318	G/GT	f_cell_distribution 15.7; chr2:60720589 (21326311)	-	-
2:60720318_GT_G	rs34211119	2	60720318	G/GT	fetal_hemoglobin_level_the_proportion_of_f_cells_in_sickle_cell_disease 12.72; chr2:60721347 (21326311)	-	-
2:60723672_T_C	rs6729815	2	60723672	C/T	f_cell_distribution 15.7; rs6545816 (21326311)	-	-
2:60723672_T_C	rs6729815	2	60723672	C/T	beta_thalassemiahemoglobin_e_disease_severity 8.2; rs6729815 (20183929)	-	-
2:60725451_G_C	rs7606173	2	60725451	C/G	f_cell_distribution 15.7; rs7606173 (21326311)	-	-
2:60725451_G_C	rs7606173	2	60725451	C/G	fetal_hemoglobin_level_the_proportion_of_f_cells_in_sickle_cell_disease 15.29; rs7606173 (21326311)	-	-
2:60725451_G_C	rs7606173	2	60725451	C/G	adult_fetal_hemoblogbin_levels_hbf_by_f_cell_levels 11.12; rs13019832 (17767159)	-	-
2:60725451_G_C	rs7606173	2	60725451	C/G	mean_corpuscular_volume_mcv 8.53; rs13019832 (19862010)	-	-
2:60725451_G_C	rs7606173	2	60725451	C/G	years_of_educational_attainment 8.14; rs13019832 (27225129)	-	-
2:61680993_C_G	rs812925	2	61680993	G/C	-	-	-
2:61703319_G_A	rs10206089	2	61703319	A/G	-	-	-
2:61768239_ATATAT_A	rs10542411	2	61768239	A/ATATAT	-	-	-
2:62286552_A_G	rs2901460	2	62286552	G/A	-	-	-
2:62394768_C_CA	rs35014657	2	62394768	CA/C	-	-	-
2:62523565_C_G	rs4672497	2	62523565	G/C	-	-	-
2:64860029_CTTCAAA_C	rs140625215	2	64860029	C/CTTCAAA	-	-	-
2:64918070_G_T	rs3796051	2	64918070	T/G	-	-	-
2:64950795_C_T	rs6753848	2	64950795	T/C	-	-	-
2:65642586_TA_T	rs57368286	2	65642586	T/TA	-	-	-
2:65665273_G_T	rs13417564	2	65665273	T/G	rheumatoid_arthritis 9.68; rs13385171 (24390342)	-	-
2:65665641_G_T	rs2860773	2	65665641	T/G	rheumatoid_arthritis 8.82; rs1807337 (24390342)	-	-
2:66642950_A_G	rs7596219	2	66642950	G/A	-	-	-
2:68615546_A_C	rs34338164	2	68615546	C/A	-	-	-
2:68639313_A_C	rs13011075	2	68639313	C/A	-	Differential_exon_level_expression_of_PLEK_probe_2486829_in_peripheral_blood_mononuclear_cells 10.3; rs1542136 (19222302)	-
2:68962137_G_A	rs10048745	2	68962137	A/G	-	-	-
2:70164840_G_A	rs3771529	2	70164840	A/G	-	-	-
2:70172116_A_G	rs11686934	2	70172116	G/A	-	-	-
2:70172587_G_A	rs6756513	2	70172587	A/G	-	-	-
2:85659527_G_T	rs55762624	2	85659527	T/G	-	-	-
2:85801082_A_T	rs13007211	2	85801082	T/A	-	-	-
2:86118276_GTT_G	rs57339844	2	86118276	G/GTT	-	-	-
2:87002229_C_T	rs1193	2	87002229	T/C	-	-	-
2:96674116_T_C	rs2692947	2	96674116	C/T	-	-	-
2:97201682_G_A	rs2579500	2	97201682	A/G	-	-	-
2:97236652_AT_A	rs36058533	2	97236652	A/AT	-	-	-
2:100762215_AG_A	rs368755101	2	100762215	A/AG	rheumatoid_arthritis 11.64; rs13005282 (24390342)	-	-
2:100762215_AG_A	rs368755101	2	100762215	A/AG	years_of_educational_attainment 7.69; rs4452166 (27225129)	-	-
2:101776932_A_G	rs7575217	2	101776932	G/A	-	-	-
2:102968867_T_TTA	rs5833013	2	102968867	TTA/T	asthma 14.1; rs3771166 (21907864)	-	-
2:102968867_T_TTA	rs5833013	2	102968867	TTA/T	asthma_childhood_later_and_unknown_onset_and_severe_and_industrial_asthma 11.45; rs3771166 (20860503)	-	-
2:102968867_T_TTA	rs5833013	2	102968867	TTA/T	asthma_childhood_later_and_unknown_onset_and_severe_asthma 11.34; rs3771166 (20860503)	-	-
2:102968867_T_TTA	rs5833013	2	102968867	TTA/T	asthma_childhood_onset 7.96; rs3771166 (20860503)	-	-
2:102968867_T_TTA	rs5833013	2	102968867	TTA/T	asthma_childhood_and_later_onset 7.88; rs3771166 (20860503)	-	-
2:103051474_TA_T	rs34020101	2	103051474	T/TA	-	-	-
2:103086770_A_C	rs990171	2	103086770	C/A	inflammatory_bowel_disease 19.52; rs917997 (23128233)	IL18RAP_expression 86.13; rs917997 (20190752)	-
2:103086770_A_C	rs990171	2	103086770	C/A	atopic_dermatitis 17.1; rs13015714 (23042114)	-	-
2:103086770_A_C	rs990171	2	103086770	C/A	celiac_disease 15.92; rs990171 (22057235)	-	-
2:103086770_A_C	rs990171	2	103086770	C/A	celiac_disease 15; rs917997 (20190752)	-	-
2:103086770_A_C	rs990171	2	103086770	C/A	selective_immunoglobulin_a_deficiency_igad 14.96; rs917997 (20694011)	-	-
2:103086770_A_C	rs990171	2	103086770	C/A	crohns_disease 11.8; rs2058660 (21102463)	-	-
2:103086770_A_C	rs990171	2	103086770	C/A	atopic_dermatitis_with_bronchial_asthma 8.15; rs13015714 (23042114)	-	-
2:106458806_T_C	rs11124063	2	106458806	C/T	-	-	-
2:109064563_C_T	rs11123694	2	109064563	T/C	-	-	-
2:111599282_G_C	rs10210955	2	111599282	C/G	-	-	-
2:111607401_C_T	rs7576541	2	111607401	T/C	-	-	-
2:111609943_T_C	rs10197140	2	111609943	C/T	-	-	-
2:111626734_T_C	rs2341873	2	111626734	C/T	-	-	-
2:111736823_A_G	rs56088557	2	111736823	G/A	-	-	-
2:111752151_T_C	rs150449635	2	111752151	C/T	-	-	-
2:111753076_C_CAAAAAAAAA		2	111753076	CAAAAAAAAA/C	-	-	-
2:111786637_A_G	rs56068469	2	111786637	G/A	-	-	-
2:111811665_C_T	rs4848370	2	111811665	T/C	-	-	-
2:111874060_ACTGAAAACCTGAAATGCT_A	rs150784178	2	111874060	A/ACTGAAAACCTGAAATGCT	-	-	-
2:111900560_T_C	rs17484848	2	111900560	C/T	-	-	-
2:111910694_C_T	rs6734942	2	111910694	T/C	-	-	-
2:111941995_T_C	rs616582	2	111941995	C/T	serum_dehydroepiandrosterone_sulphate_dheas 7.76; rs6738028 (21533175)	-	-
2:111941995_T_C	rs616582	2	111941995	C/T	dehydroepiandrosterone_sulphate_levels 7.7; rs6738028 (21533175)	-	-
2:112117304_C_G	rs113993396	2	112117304	G/C	-	-	-
2:112131145_C_T	rs143800403	2	112131145	T/C	-	-	-
2:112167931_T_C	rs62160676	2	112167931	C/T	-	-	-
2:112185844_T_C	rs4377346	2	112185844	C/T	-	-	-
2:112239082_C_T	rs55706446	2	112239082	T/C	-	-	-
2:112250758_G_A	rs138308793	2	112250758	A/G	-	-	-
2:112268285_T_C	rs1448203	2	112268285	C/T	-	-	-
2:112388532_C_T	rs4848100	2	112388532	T/C	-	-	-
2:113496453_G_A		2	113496453	A/G	-	-	-
2:113863771_T_C	rs2029582	2	113863771	C/T	-	-	-
2:113865834_A_C	rs10171849	2	113865834	C/A	fibrinogen 18.22; rs6734238 (23969696)	-	-
2:113865834_A_C	rs10171849	2	113865834	C/A	c_reactive_protein_levels 16.7; rs6734238 (21300955)	-	-
2:113865834_A_C	rs10171849	2	113865834	C/A	c_reactive_protein_crp 12.47; rs6734238 (21300955)	-	-
2:113865834_A_C	rs10171849	2	113865834	C/A	c_reactive_protein 9.05; rs6734238 (22939635)	-	-
2:113865834_A_C	rs10171849	2	113865834	C/A	white_blood_cell_count 7.7; rs6734238 (25096241)	-	-
2:113965198_T_A	rs7563124	2	113965198	A/T	mucinous_ovarian_carcinoma 7.52; rs752590 (26075790)	-	-
2:113973632_G_A	rs2019137	2	113973632	A/G	-	Differential_exon_level_expression_of_LOC654433_probe_2501343_in_brain_cortex 9.04; rs12620738 (19222302)	-
2:113973632_G_A	rs2019137	2	113973632	A/G	-	Differential_exon_level_expression_of_LOC654433_probe_2501343_in_peripheral_blood_mononuclear_cells 8.52; rs902695 (19222302)	-
2:120818804_A_AT	rs558199115	2	120818804	AT/A	-	-	-
2:121013169_G_A	rs4849845	2	121013169	A/G	breast_size_bra_cup_size_in_women 8.15; rs149343437 (22747683)	-	-
2:121995638_G_C	rs11689538	2	121995638	C/G	-	-	-
2:127879500_C_CTTG		2	127879500	CTTG/C	-	-	-
2:136892165_C_G	rs1818690	2	136892165	G/C	-	-	-
2:143831599_A_G	rs74847330	2	143831599	G/A	-	-	-
2:144162105_A_G	rs140397066	2	144162105	G/A	-	-	-
2:145324977_T_C	rs16823866	2	145324977	C/T	-	-	-
2:145343426_C_G	rs1559964	2	145343426	G/C	-	-	-
2:145644545_C_T	rs4662402	2	145644545	T/C	-	-	-
2:145783282_G_A	rs2246363	2	145783282	A/G	-	-	-
2:148599290_CA_C	rs70992176	2	148599290	C/CA	-	-	-
2:148687924_GT_G	rs5835176	2	148687924	G/GT	-	-	-
2:160518289_CT_C	rs34435647	2	160518289	C/CT	-	-	-
2:160677375_C_G	rs12052715	2	160677375	G/C	-	-	-
2:160683524_G_A	rs2955982	2	160683524	A/G	-	-	-
2:160690656_G_A	rs78446341	2	160690656	A/G	-	-	-
2:160754947_A_G	rs76840964	2	160754947	G/A	-	-	-
2:161306828_G_C	rs113678689	2	161306828	C/G	-	-	-
2:161333128_G_C	rs4664330	2	161333128	C/G	-	-	-
2:161336406_C_A	rs10178094	2	161336406	A/C	idiopathic_membranous_nephropathy 12.5; rs7423892 (21323541)	-	-
2:165528876_C_T	rs13389219	2	165528876	T/C	waist_hip_ratio 33.42; rs10195252 (20935629)	GRB14_gene_expression_in_human_omental_fat 13; rs10195252 (20686565)	-
2:165528876_C_T	rs13389219	2	165528876	T/C	waist_to_hip_ratio_adjusted_for_body_mass_index 30.7; rs10195252 (25673412)	-	-
2:165528876_C_T	rs13389219	2	165528876	T/C	waist_hip_ratio_in_females 23.34; rs10195252 (25673412)	-	-
2:165528876_C_T	rs13389219	2	165528876	T/C	waist_hip_ratio_adjusted_for_bmi_in_females_greater_than_50_years_of_age 17.02; rs10195252 (26426971)	-	-
2:165528876_C_T	rs13389219	2	165528876	T/C	waist_hip_ratio_adjusted_for_bmi_in_females_less_than_or_equal_to_50_years_of_age 15.96; rs6717858 (26426971)	-	-
2:165528876_C_T	rs13389219	2	165528876	T/C	waist_hip_ratio_adjusted_for_bmi 15.96; rs1128249 (25673412)	-	-
2:165528876_C_T	rs13389219	2	165528876	T/C	fasting_insulin 15.9; rs10195252 (22885924)	-	-
2:165528876_C_T	rs13389219	2	165528876	T/C	sexual_dimorphism_in_anthropometric_traits 15.22; rs6717858 (23754948)	-	-
2:165528876_C_T	rs13389219	2	165528876	T/C	triglycerides 14.59; rs13389219 (24097068)	-	-
2:165528876_C_T	rs13389219	2	165528876	T/C	type_ii_diabetes 13.36; rs1128249 (26551672)	-	-
2:165528876_C_T	rs13389219	2	165528876	T/C	type_2_diabetes 12.38; rs10195252 (22885922)	-	-
2:165528876_C_T	rs13389219	2	165528876	T/C	log_fasting_insulin 9.31; rs10195252 (22885924)	-	-
2:165528876_C_T	rs13389219	2	165528876	T/C	hip_circumference 9.01; rs10195252 (25673412)	-	-
2:165528876_C_T	rs13389219	2	165528876	T/C	type_2_diabetes_females 8.74; rs3923113 (22885922)	-	-
2:165528876_C_T	rs13389219	2	165528876	T/C	body_fat_percentage 8.25; rs6738627 (26833246)	-	-
2:165528876_C_T	rs13389219	2	165528876	T/C	diabetes_mellitus_type_2 8; rs3923113 (21874001)	-	-
2:165528876_C_T	rs13389219	2	165528876	T/C	waist_hip_ratio_tails_upper_and_lower_5th_percentiles 7.49; rs13389219 (23563607)	-	-
2:165548569_G_A	rs10490694	2	165548569	A/G	fasting_insulin_related_traits_interaction_with_bmi 19.4; rs7607980 (22581228)	-	HDL_cholesterol 14.7; rs12328675 (24097068)
2:165548569_G_A	rs10490694	2	165548569	A/G	fasting_insulin 15.77; rs7607980 (22581228)	-	Cholesterol_HDL 9.52; rs12328675 (20686565)
2:165548569_G_A	rs10490694	2	165548569	A/G	log_fasting_insulin_adjusted_for_bmi 13.59; rs12328675 (22885924)	-	HDL_cholesterol_lipoprotein_fraction_concentration 8.32; rs10490694 (19936222)
2:165548569_G_A	rs10490694	2	165548569	A/G	type_ii_diabetes 13.05; rs75297654 (26551672)	-	-
2:165548569_G_A	rs10490694	2	165548569	A/G	waist_hip_ratio_in_females 12.6; rs12328675 (25673412)	-	-
2:165548569_G_A	rs10490694	2	165548569	A/G	homa_ir 12.54; rs7607980 (22581228)	-	-
2:165548569_G_A	rs10490694	2	165548569	A/G	triglycerides 11.74; rs12328675 (24097068)	-	-
2:165548569_G_A	rs10490694	2	165548569	A/G	waist_hip_ratio_adjusted_for_bmi_in_females_greater_than_50_years_of_age 11.51; rs12328675 (26426971)	-	-
2:165548569_G_A	rs10490694	2	165548569	A/G	fasting_insulin_in_high_bmi_subjects 9.53; rs7607980 (22581228)	-	-
2:165548569_G_A	rs10490694	2	165548569	A/G	homa_b 9; rs7607980 (22581228)	-	-
2:165548569_G_A	rs10490694	2	165548569	A/G	waist_hip_ratio_adjusted_for_bmi_in_females_less_than_or_equal_to_50_years_of_age 8.64; rs7607980 (26426971)	-	-
2:165548569_G_A	rs10490694	2	165548569	A/G	waist_hip_ratio_adjusted_for_bmi 7.92; rs12328675 (25673412)	-	-
2:165548569_G_A	rs10490694	2	165548569	A/G	log_fasting_insulin 7.67; rs12328675 (22885924)	-	-
2:165552706_A_AAAAAT	rs10649609	2	165552706	AAAAAT/A	waist_hip_ratio_in_females 23.05; rs13389219 (25673412)	-	-
2:165552706_A_AAAAAT	rs10649609	2	165552706	AAAAAT/A	waist_hip_ratio_adjusted_for_bmi_in_females_greater_than_50_years_of_age 16.96; rs13389219 (26426971)	-	-
2:165552706_A_AAAAAT	rs10649609	2	165552706	AAAAAT/A	waist_hip_ratio_adjusted_for_bmi_in_females_less_than_or_equal_to_50_years_of_age 15.96; rs6717858 (26426971)	-	-
2:165552706_A_AAAAAT	rs10649609	2	165552706	AAAAAT/A	waist_hip_ratio_adjusted_for_bmi 15.74; rs13389219 (25673412)	-	-
2:165552706_A_AAAAAT	rs10649609	2	165552706	AAAAAT/A	sexual_dimorphism_in_anthropometric_traits 15.22; rs6717858 (23754948)	-	-
2:165552706_A_AAAAAT	rs10649609	2	165552706	AAAAAT/A	triglycerides 14.59; rs13389219 (24097068)	-	-
2:165552706_A_AAAAAT	rs10649609	2	165552706	AAAAAT/A	type_ii_diabetes 12.92; rs13389219 (26551672)	-	-
2:165552706_A_AAAAAT	rs10649609	2	165552706	AAAAAT/A	log_fasting_insulin_adjusted_for_bmi 11.77; rs7609045 (22885924)	-	-
2:165552706_A_AAAAAT	rs10649609	2	165552706	AAAAAT/A	waist_to_hip_ratio_adjusted_for_body_mass_index 10; rs12692737 (25673412)	-	-
2:165552706_A_AAAAAT	rs10649609	2	165552706	AAAAAT/A	type_2_diabetes 9.96; rs13389219 (22885922)	-	-
2:165552706_A_AAAAAT	rs10649609	2	165552706	AAAAAT/A	waist_hip_ratio 9.3; rs13389219 (20935629)	-	-
2:165552706_A_AAAAAT	rs10649609	2	165552706	AAAAAT/A	type_2_diabetes_females 8.74; rs3923113 (22885922)	-	-
2:165552706_A_AAAAAT	rs10649609	2	165552706	AAAAAT/A	hip_circumference 8.51; rs13389219 (25673412)	-	-
2:165552706_A_AAAAAT	rs10649609	2	165552706	AAAAAT/A	body_fat_percentage 8.25; rs6738627 (26833246)	-	-
2:165552706_A_AAAAAT	rs10649609	2	165552706	AAAAAT/A	diabetes_mellitus_type_2 8; rs3923113 (21874001)	-	-
2:165552706_A_AAAAAT	rs10649609	2	165552706	AAAAAT/A	waist_hip_ratio_tails_upper_and_lower_5th_percentiles 7.49; rs13389219 (23563607)	-	-
2:169313518_C_T	rs183034862	2	169313518	T/C	-	-	-
2:169707262_AAATTCTCTGG_A	rs139707092	2	169707262	A/AAATTCTCTGG	fasting_blood_glucose 14.25; rs11688437 (20081858)	-	-
2:169707262_AAATTCTCTGG_A	rs139707092	2	169707262	A/AAATTCTCTGG	height 8.44; rs3931 (25282103)	-	-
2:169893419_G_A	rs2161037	2	169893419	A/G	-	-	-
2:171892379_A_G	rs2723242	2	171892379	G/A	age_at_menopause 10.14; rs2356607 (26414677)	-	-
2:174219135_G_A	rs920112	2	174219135	A/G	-	-	-
2:176974104_G_T	rs863678	2	176974104	T/G	-	-	-
2:181907725_A_G	rs6745190	2	181907725	G/A	-	-	-
2:181940642_G_A	rs10191559	2	181940642	A/G	-	-	-
2:182020696_T_C	rs59395276	2	182020696	C/T	-	-	-
2:182149942_C_T	rs13390610	2	182149942	T/C	-	-	-
2:182157839_A_G	rs6760805	2	182157839	G/A	-	-	-
2:182324186_CTT_C	rs10562650	2	182324186	C/CTT	white_blood_cell_count 22.52; rs1449263 (21738480)	-	-
2:182324186_CTT_C	rs10562650	2	182324186	C/CTT	monocyte_count 16.33; rs2124440 (23314186)	-	-
2:182396032_T_G	rs6433921	2	182396032	G/T	testicular_germ_cell_tumor_testicular_cancer 7.31; rs3770112 (19483682)	-	-
2:190432985_C_T	rs112257498	2	190432985	T/C	-	-	-
2:190441317_A_G	rs2882877	2	190441317	G/A	-	-	-
2:191728044_G_A	rs11893307	2	191728044	A/G	height 10.04; rs12693589 (25282103)	-	Glutamine 7.65; rs6729711 (27005778)
2:191737464_T_C	rs4853525	2	191737464	C/T	height 8.32; rs6434424 (25282103)	-	-
2:191856426_TG_T	rs60976990	2	191856426	T/TG	-	-	-
2:192696255_A_G	rs7585866	2	192696255	G/A	-	-	-
2:202124502_G_T	rs6735656	2	202124502	T/G	melanoma_skin_cancer 8.8; rs10931936 (21983787)	Differential_exon_level_expression_of_probeset_2594762_in_brain_cortex 10.72; rs10931936 (19222302)	-
2:202124502_G_T	rs6735656	2	202124502	T/G	esophageal_squamous_cell_carcinoma_esophageal_cancer 8.32; rs10931936 (22323360)	Differential_exon_level_expression_of_probeset_2594765_in_brain_cortex 10; rs10931936 (19222302)	-
2:202153078_T_G	rs1035142	2	202153078	G/T	esophageal_squamous_cell_carcinoma 12.4; rs13016963 (25129146)	-	-
2:202153078_T_G	rs1035142	2	202153078	G/T	melanoma_skin_cancer 9.27; rs1035142 (21983787)	-	-
2:202153078_T_G	rs1035142	2	202153078	G/T	esophageal_squamous_cell_carcinoma_esophageal_cancer 9.12; rs13016963 (22323360)	-	-
2:202153078_T_G	rs1035142	2	202153078	G/T	melanoma 9.05; rs13016963 (21983787)	-	-
2:206945075_G_C	rs10170266	2	206945075	C/G	-	-	-
2:208003579_A_T	rs768090	2	208003579	T/A	-	-	-
2:211540507_C_A	rs1047891	2	211540507	A/C	blood_metabolite_levels 146.7; rs715 (24816252)	-	Glycine Inf; rs715 (27005778)
2:211540507_C_A	rs1047891	2	211540507	A/C	metabolite_levels 49.52; rs715 (23378610)	-	N-acetylglycine 57.18; rs715 (24816252)
2:211540507_C_A	rs1047891	2	211540507	A/C	serum_glycine_females 37.34; rs715 (21852955)	-	Creatine 24.02; rs715 (24816252)
2:211540507_C_A	rs1047891	2	211540507	A/C	homocysteine_levels 26.3; rs1047891 (23824729)	-	Serine 20.57; rs715 (24816252)
2:211540507_C_A	rs1047891	2	211540507	A/C	log_egfr_creatinine 22.66; rs1047891 (26831199)	-	Betaine 18.68; rs715 (24816252)
2:211540507_C_A	rs1047891	2	211540507	A/C	log_egfr_creatinine_in_non_diabetics 21.48; rs1047891 (26831199)	-	Pyroglutamine* 15.61; rs715 (24816252)
2:211540507_C_A	rs1047891	2	211540507	A/C	creatinine 15; rs1047891 (20383146)	-	Glutaroyl_carnitine 15.46; rs715 (24816252)
2:211540507_C_A	rs1047891	2	211540507	A/C	serum_creatinine_estimated_glomerular_filtration_rate_egfr 14.92; rs1047891 (20383146)	-	HDL_cholesterol 9.05; rs1047891 (24097068)
2:211540507_C_A	rs1047891	2	211540507	A/C	plasma_homocysteine_levels_post_methionine_load_test 12.05; rs1047891 (24651765)	-	-
2:211540507_C_A	rs1047891	2	211540507	A/C	gender_differences_in_serum_glycine 11.44; rs715 (21852955)	-	-
2:211540507_C_A	rs1047891	2	211540507	A/C	serum_metabolite_levels 11.4; rs1047891 (24625756)	-	-
2:211540507_C_A	rs1047891	2	211540507	A/C	fibrinogen 10.7; rs715 (23969696)	-	-
2:211540507_C_A	rs1047891	2	211540507	A/C	serum_creatinine 10; rs1047891 (20383146)	-	-
2:211540507_C_A	rs1047891	2	211540507	A/C	serum_creatinine_estimated_glomerular_filtration_rate_egfr_without_diabetes 9.54; rs1047891 (22479191)	-	-
2:211540507_C_A	rs1047891	2	211540507	A/C	serum_glycine_males 8.99; rs715 (21852955)	-	-
2:211540507_C_A	rs1047891	2	211540507	A/C	serum_creatinine_estimated_glomerular_filtration_rate_egfr_without_hypertension 8.66; rs1047891 (22479191)	-	-
2:211540507_C_A	rs1047891	2	211540507	A/C	serum_creatinine_estimated_glomerular_filtration_rate_egfr_females 8.55; rs1047891 (22479191)	-	-
2:211540507_C_A	rs1047891	2	211540507	A/C	homocysteine 8.3; rs1047891 (20154341)	-	-
2:211540507_C_A	rs1047891	2	211540507	A/C	serum_creatinine_estimated_glomerular_filtration_rate_egfr_age_65 7.96; rs1047891 (22479191)	-	-
2:213722994_C_A	rs75497452	2	213722994	A/C	-	-	-
2:213824045_A_G	rs12619285	2	213824045	G/A	eosinophil_counts 9.3; rs12619285 (19198610)	-	-
2:213898232_A_G	rs1586068	2	213898232	G/A	-	-	-
2:218683154_A_G	rs2571445	2	218683154	G/A	respiratory_function_tests 12; rs2571445 (20010834)	-	-
2:218683154_A_G	rs2571445	2	218683154	G/A	lung_function_forced_expiratory_volume_in_1_second_fev1_in_ever_smokers 8.11; rs2571445 (23284291)	-	-
2:218902327_T_C	rs144670711	2	218902327	C/T	-	-	-
2:218999982_G_A	rs55799208	2	218999982	A/G	-	-	-
2:219020958_C_T	rs114050631	2	219020958	T/C	-	-	-
2:219093934_G_A	rs17572109	2	219093934	A/G	height 13.74; rs17572109 (25282103)	-	-
2:219138170_T_G	rs10716631	2	219138170	G/T	height 12.22; rs992157 (25282103)	-	-
2:219138170_T_G	rs10716631	2	219138170	G/T	inflammatory_bowel_disease 11.43; rs2382817 (23128233)	-	-
2:219138170_T_G	rs10716631	2	219138170	G/T	ulcerative_colitis 7.7; rs12612675 (26192919)	-	-
2:219187901_C_T	rs1870125	2	219187901	T/C	height 10.48; rs897877 (25282103)	-	-
2:219272294_G_T	rs921968	2	219272294	T/G	height 19.74; rs921968 (25282103)	-	-
2:219272294_G_T	rs921968	2	219272294	T/G	height_in_females 8.26; rs921968 (23754948)	-	-
2:219279097_A_G	rs7607369	2	219279097	G/A	height 20.59; rs1516086 (25282103)	-	-
2:219279097_A_G	rs7607369	2	219279097	G/A	height_in_females 8.4; rs12613545 (23754948)	-	-
2:219279097_A_G	rs7607369	2	219279097	G/A	height_adults 8.24; rs611203 (21194676)	-	-
2:219279097_A_G	rs7607369	2	219279097	G/A	bmi_in_males 8.17; rs492400 (25673413)	-	-
2:219675067_G_T	rs6709815	2	219675067	T/G	height 17.51; rs6436089 (25282103)	Differential_exon_level_expression_of_CYP27A1_probe_2528111_in_peripheral_blood_mononuclear_cells 7.51; rs4674345 (19222302)	-
2:220052329_T_C	rs62191825	2	220052329	C/T	-	-	-
2:220081416_G_A	rs57467915	2	220081416	A/G	-	-	-
2:220118531_G_C	rs939574	2	220118531	C/G	-	-	-
2:223972127_A_G	rs4674740	2	223972127	G/A	-	-	-
2:224874874_G_A	rs13412535	2	224874874	A/G	-	-	-
2:225744496_A_C	rs13424581	2	225744496	C/A	-	-	-
2:225750753_T_C	rs10197805	2	225750753	C/T	-	-	-
2:225816642_A_T	rs116778355	2	225816642	T/A	-	-	-
2:227296995_C_T	rs11684299	2	227296995	T/C	-	-	-
2:231122057_T_G	rs13023767	2	231122057	G/T	-	-	-
2:231177200_CTT_C	rs796650675	2	231177200	C/CTT	-	-	-
2:232579379_G_A	rs58106596	2	232579379	A/G	-	-	-
2:234114532_CT_C	rs56235204	2	234114532	C/CT	-	-	-
2:234279261_G_C	rs60485593	2	234279261	C/G	-	-	-
2:237776165_G_C	rs9287604	2	237776165	C/G	-	-	-
2:239069926_C_T	rs6747952	2	239069926	T/C	-	-	-
2:239093373_G_GT	rs35676364	2	239093373	GT/G	-	-	-
2:239101656_G_GA	rs35113840	2	239101656	GA/G	phospholipid_levels_plasma 7.7; rs12472274 (22359512)	-	-
2:241510903_G_A	rs78909033	2	241510903	A/G	-	-	-
2:241568326_C_T	rs34236350	2	241568326	T/C	inflammatory_bowel_disease 20.52; rs3749171 (23128233)	-	-
2:241568326_C_T	rs34236350	2	241568326	T/C	ulcerative_colitis 12.61; rs4676410 (26192919)	-	-
2:241568326_C_T	rs34236350	2	241568326	T/C	sclerosing_cholangitis_and_ulcerative_colitis_combined 8.7; rs4676410 (22821403)	-	-
2:241569329_A_G		2	241569329	G/A	-	-	-
2:242294913_A_G	rs3755397	2	242294913	G/A	leukemia_lymphocytic_chronic_b_cell 8.7; rs757978 (20062064)	-	-
2:242634122_T_A	rs34426467	2	242634122	A/T	-	-	-
2:242698640_G_A	rs34290285	2	242698640	A/G	-	-	-
3:3086195_C_T	rs163563	3	3086195	T/C	-	-	-
3:3118005_TTG_T	rs3217673	3	3118005	T/TTG	-	-	-
3:3123326_A_G	rs163546	3	3123326	G/A	-	-	-
3:3144519_A_G	rs13097407	3	3144519	G/A	-	-	-
3:3148458_T_C	rs334782	3	3148458	C/T	-	-	-
3:3151346_A_G	rs3856850	3	3151346	G/A	-	-	-
3:3153194_G_A	rs6787336	3	3153194	A/G	-	-	-
3:3153339_G_A	rs1695315	3	3153339	A/G	-	-	-
3:3160214_G_A	rs10212483	3	3160214	A/G	-	-	-
3:3203504_A_G	rs17027750	3	3203504	G/A	-	-	-
3:10227980_C_G	rs114743735	3	10227980	G/C	-	-	-
3:12268191_C_G	rs9810259	3	12268191	G/C	platelet_count_plt 7.54; rs7616006 (22139419)	-	Total_cholesterol 16.08; rs7616006 (24097068)
3:12271918_A_AT	rs398051584	3	12271918	AT/A	-	-	Total_cholesterol 12.8; rs6775191 (24097068)
3:12275286_G_A	rs13070844	3	12275286	A/G	-	-	-
3:12334991_G_A	rs2960422	3	12334991	A/G	-	-	-
3:12358230_T_A	rs6442310	3	12358230	A/T	-	-	-
3:12395958_G_A	rs7615916	3	12395958	A/G	-	-	-
3:12517103_G_A	rs1797885	3	12517103	A/G	-	-	Total_cholesterol 9.1; rs709167 (24097068)
3:15701184_G_T	rs2455799	3	15701184	T/G	-	-	-
3:16908518_A_C	rs7613595	3	16908518	C/A	-	-	-
3:16932989_G_A	rs73146904	3	16932989	A/G	-	-	-
3:16970938_A_G	rs9821630	3	16970938	G/A	-	-	-
3:17033983_C_CAG	rs200726463	3	17033983	CAG/C	-	-	-
3:18311412_G_A	rs7641175	3	18311412	A/G	platelet_counts 10.52; rs7641175 (22139419)	-	-
3:18751611_G_A	rs35963943	3	18751611	A/G	-	-	-
3:20105673_A_G	rs12636078	3	20105673	G/A	-	-	-
3:24334511_T_TTTTG	rs113700287	3	24334511	TTTTG/T	mean_corpuscular_volume_mcv 15.22; rs9310736 (23222517)	-	-
3:24334511_T_TTTTG	rs113700287	3	24334511	TTTTG/T	mean_corpuscular_hemoglobin_concentration_mchc 14.47; rs9310736 (23222517)	-	-
3:24334511_T_TTTTG	rs113700287	3	24334511	TTTTG/T	red_blood_cell_count_rbc 13.27; rs9310736 (23222517)	-	-
3:24334511_T_TTTTG	rs113700287	3	24334511	TTTTG/T	mean_corpuscular_hemoglobin 9.4; rs9310736 (20139978)	-	-
3:24334511_T_TTTTG	rs113700287	3	24334511	TTTTG/T	mean_corpuscular_volume 7.52; rs9310736 (20139978)	-	-
3:27774245_G_A	rs6801231	3	27774245	A/G	multiple_sclerosis 9; rs11129295 (21833088)	-	-
3:28303030_G_A	rs4502545	3	28303030	A/G	-	-	-
3:33047283_G_A	rs34064757	3	33047283	A/G	-	-	-
3:36964854_C_T	rs6789885	3	36964854	T/C	-	-	-
3:39307162_G_A	rs3732378	3	39307162	A/G	-	-	-
3:42877711_A_G	rs4682863	3	42877711	G/A	-	-	-
3:42892961_T_C	rs4683346	3	42892961	C/T	-	-	-
3:42906116_T_C	rs2228467	3	42906116	C/T	cerebrospinal_fluid_levels_of_alzheimers_disease_related_proteins 17.4; rs2228467 (25340798)	-	-
3:42906116_T_C	rs2228467	3	42906116	C/T	monocyte_count 7.62; rs2228467 (23314186)	-	-
3:42907411_T_TCTCC	rs141413113	3	42907411	TCTCC/T	-	-	-
3:46173072_G_C	rs13063635	3	46173072	C/G	-	-	-
3:46250652_C_T	rs3181077	3	46250652	T/C	-	-	-
3:46298373_G_T	rs13325613	3	46298373	T/G	-	-	-
3:46354619_A_G	rs140058837	3	46354619	G/A	-	-	-
3:46364860_G_A	rs112313229	3	46364860	A/G	-	-	-
3:46378254_GT_G	rs71619641	3	46378254	G/GT	-	-	-
3:46406367_C_T	rs2213290	3	46406367	T/C	-	-	-
3:46412559_C_T	rs1800024	3	46412559	T/C	monocyte_chemoattractant_protein_1 12.12; rs17141006 (22291609)	-	-
3:46449978_A_C	rs11266744	3	46449978	C/A	-	-	-
3:46462909_G_A	rs34042186	3	46462909	A/G	-	-	-
3:47070973_C_CA	rs543811905	3	47070973	CA/C	-	-	-
3:47087837_T_A	rs13063578	3	47087837	A/T	-	-	-
3:47249075_T_TA	rs57383920	3	47249075	TA/T	-	-	-
3:47262246_C_A	rs11920354	3	47262246	A/C	qt_interval 7.52; rs17784882 (24952745)	Differential_exon_level_expression_of_NBEAL2_probe_2621174_in_peripheral_blood_mononuclear_cells 12; rs7610636 (19222302)	-
3:48978604_CA_C	rs11353326	3	48978604	C/CA	-	-	-
3:49238718_A_G	rs13091206	3	49238718	G/A	age_at_menarche 15.82; rs6805609 (25231870)	-	-
3:49311131_C_G	rs7614738	3	49311131	G/C	-	-	-
3:49606188_A_C	rs56116382	3	49606188	C/A	inflammatory_bowel_disease 12.9; rs56116382 (26192919)	-	-
3:49606188_A_C	rs56116382	3	49606188	C/A	years_of_educational_attainment 10.14; rs56116382 (27225129)	-	-
3:49606188_A_C	rs56116382	3	49606188	C/A	crohns_disease 9.46; rs4410472 (23128233)	-	-
3:49606188_A_C	rs56116382	3	49606188	C/A	ulcerative_colitis 8.75; rs2230929 (23128233)	-	-
3:49631221_G_T	rs7632342	3	49631221	T/G	years_of_educational_attainment 22.12; chr3:49522543 (27225129)	-	-
3:49631221_G_T	rs7632342	3	49631221	T/G	inflammatory_bowel_disease 20.54; chr3:49635354 (26192919)	-	-
3:49631221_G_T	rs7632342	3	49631221	T/G	crohns_disease 14.7; chr3:49590770 (23128233)	-	-
3:49631221_G_T	rs7632342	3	49631221	T/G	years_of_educational_attainment_in_females 14.65; chr3:49522543 (27225129)	-	-
3:49631221_G_T	rs7632342	3	49631221	T/G	ulcerative_colitis 14.32; chr3:49538932 (23128233)	-	-
3:49631221_G_T	rs7632342	3	49631221	T/G	years_of_educational_attainment_in_males 10.54; chr3:49542273 (27225129)	-	-
3:49631221_G_T	rs7632342	3	49631221	T/G	age_at_menarche 9; chr3:49492481 (25231870)	-	-
3:50329826_A_G		3	50329826	G/A	-	-	-
3:50771624_G_A	rs73072483	3	50771624	A/G	-	-	-
3:51209731_C_T	rs150678371	3	51209731	T/C	-	-	-
3:52567014_G_T	rs12489828	3	52567014	T/G	adiponectin_levels 10.8; rs9853056 (22479202)	NT5DC2_gene_expression_in_human_adipocytes 18.88; rs13081028 (22479202)	-
3:52567014_G_T	rs12489828	3	52567014	T/G	waist_to_hip_ratio_adjusted_for_body_mass_index 10.15; rs12489828 (25673412)	-	-
3:52567014_G_T	rs12489828	3	52567014	T/G	schizophrenia 9.67; rs2577831 (25056061)	-	-
3:52567014_G_T	rs12489828	3	52567014	T/G	waist_hip_ratio_adjusted_for_bmi 9.51; rs12489828 (25673412)	-	-
3:52567014_G_T	rs12489828	3	52567014	T/G	log_adiponectin 9.2; rs4282054 (22479202)	-	-
3:52567014_G_T	rs12489828	3	52567014	T/G	cross_disorder 8.72; rs2577831 (23453885)	-	-
3:52747742_G_A	rs7620039	3	52747742	A/G	height 16.19; rs1075653 (25282103)	-	-
3:52747742_G_A	rs7620039	3	52747742	A/G	osteoarthritis 10.14; rs6976 (22763110)	-	-
3:52747742_G_A	rs7620039	3	52747742	A/G	cross_disorder 9.2; rs2251219 (23453885)	-	-
3:52747742_G_A	rs7620039	3	52747742	A/G	hip_osteoarthritis 9.07; rs11177 (22763110)	-	-
3:52747742_G_A	rs7620039	3	52747742	A/G	major_depressive_disorder 8.77; rs2251219 (20081856)	-	-
3:52747742_G_A	rs7620039	3	52747742	A/G	major_mood_disorders 8.7; rs2251219 (20081856)	-	-
3:52747742_G_A	rs7620039	3	52747742	A/G	schizophrenia 8.24; rs6805539 (25056061)	-	-
3:52747742_G_A	rs7620039	3	52747742	A/G	major_depressive_disorder_and_bipolar_disorder_combined_analysis 7.72; rs2251219 (22472876)	-	-
3:52747742_G_A	rs7620039	3	52747742	A/G	bipolar_disorder 7.57; rs1042779 (19416921)	-	-
3:52833805_C_A	rs3617	3	52833805	A/C	adiponectin_levels 14.39; rs2590838 (22479202)	Differential_exon_level_expression_of_GNL3_probe_2624077_in_peripheral_blood_mononuclear_cells 7.92; rs1108842 (19222302)	-
3:52833805_C_A	rs3617	3	52833805	A/C	adiponectin 13; rs1108842 (22479202)	-	-
3:52833805_C_A	rs3617	3	52833805	A/C	adiponectin_levels_female 10.91; rs1108842 (22479202)	-	-
3:52833805_C_A	rs3617	3	52833805	A/C	cross_disorder 10.84; rs3617 (23453885)	-	-
3:52833805_C_A	rs3617	3	52833805	A/C	log_adiponectin 10.44; rs1108842 (22479202)	-	-
3:52833805_C_A	rs3617	3	52833805	A/C	schizophrenia 10.4; rs2535627 (25056061)	-	-
3:52833805_C_A	rs3617	3	52833805	A/C	waist_hip_ratio_adjusted_for_bmi 10; rs2710323 (25673412)	-	-
3:52833805_C_A	rs3617	3	52833805	A/C	schizophrenia_schizoaffective_disorder_or_bipolar_disorder 7.52; rs2710323 (24166486)	-	-
3:56739923_T_C	rs6805910	3	56739923	C/T	height 13.18; rs4634082 (25282103)	-	-
3:56774215_C_CA	rs11459029	3	56774215	CA/C	-	-	-
3:56834799_C_T	rs13098914	3	56834799	T/C	-	-	-
3:56849749_T_C	rs1354034	3	56849749	C/T	mean_platelet_volume 68.52; rs1354034 (22139419)	-	-
3:56849749_T_C	rs1354034	3	56849749	C/T	platelet_count_plt 53.54; rs1354034 (22139419)	-	-
3:56849749_T_C	rs1354034	3	56849749	C/T	platelet_count 18.97; rs1354034 (23263863)	-	-
3:56849749_T_C	rs1354034	3	56849749	C/T	hematological_traits_red_blood_cell_count_hemoglobin_concentration_hematocrit_mean_corpuscular_hemoglobin_mch_concentration_mean_corpuscular_volume_platelet_count_and_white_blood_cell_count 12.03; rs1354034 (23263863)	-	-
3:56950055_G_A	rs17825630	3	56950055	A/G	-	-	-
3:57954435_C_T	rs11710567	3	57954435	T/C	-	-	-
3:58036935_T_C	rs732527	3	58036935	C/T	-	-	-
3:58282576_T_C	rs6445967	3	58282576	C/T	-	-	-
3:58399886_TC_T	rs143985986	3	58399886	T/TC	-	Differential_exon_level_expression_of_PXK_probe_2626207_in_peripheral_blood_mononuclear_cells 9.88; rs11130638 (19222302)	-
3:66452973_TTGCATGGTGGGAAGGACCCAAGG_T	rs6147862	3	66452973	T/TTGCATGGTGGGAAGGACCCAAGG	-	-	-
3:69805616_AT_A	rs34858804	3	69805616	A/AT	-	-	-
3:71256309_C_T	rs17699658	3	71256309	T/C	-	-	-
3:71382067_A_G	rs71298382	3	71382067	G/A	-	-	-
3:71410012_T_C		3	71410012	C/T	-	-	-
3:71771215_T_TG	rs34778241	3	71771215	TG/T	-	-	-
3:71824685_G_A	rs13070279	3	71824685	A/G	-	-	-
3:72289170_T_C	rs4282028	3	72289170	C/T	-	-	-
3:72397279_A_G	rs9809116	3	72397279	G/A	-	-	-
3:88132979_T_G	rs4378991	3	88132979	G/T	age_at_menarche 7.72; rs9849248 (25231870)	-	-
3:101161690_C_CA	rs149727694	3	101161690	CA/C	-	-	-
3:101267385_T_C	rs13062095	3	101267385	C/T	-	-	-
3:108359243_C_CT	rs561823900	3	108359243	CT/C	-	-	-
3:111857569_G_A	rs6803848	3	111857569	A/G	-	-	-
3:112071413_A_T	rs62264129	3	112071413	T/A	-	-	-
3:112074608_G_T	rs9990220	3	112074608	T/G	-	-	-
3:112587492_C_T	rs9814893	3	112587492	T/C	-	-	-
3:112686075_T_C	rs1032726	3	112686075	C/T	-	-	-
3:113300183_A_T	rs2271494	3	113300183	T/A	prostate_cancer 12.42; rs7611694 (23535732)	Differential_exon_level_expression_of_SIDT1_probe_2636499_in_peripheral_blood_mononuclear_cells 10.97; rs7611694 (19222302)	-
3:122833003_C_T	rs3804749	3	122833003	T/C	platelet_count_plt 8.44; rs3792366 (22139419)	-	-
3:123105119_C_T		3	123105119	T/C	-	-	-
3:124303696_C_T		3	124303696	T/C	-	-	-
3:124337112_A_G	rs11920280	3	124337112	G/A	mean_platelet_volume_mpv 9.46; rs10512627 (22139419)	-	-
3:124337112_A_G	rs11920280	3	124337112	G/A	mean_platelet_volume 9.3; rs10512627 (22139419)	-	-
3:124345362_A_C	rs2165252	3	124345362	C/A	-	-	-
3:124377326_T_G	rs56106611	3	124377326	G/T	-	-	-
3:124404188_C_G	rs821367	3	124404188	G/C	-	-	-
3:124435110_T_C	rs332507	3	124435110	C/T	-	-	-
3:124441501_A_G	rs606552	3	124441501	G/A	-	-	-
3:124467247_C_A	rs689449	3	124467247	A/C	-	-	-
3:128150770_C_G	rs2811403	3	128150770	G/C	-	-	-
3:128198104_G_A	rs2713579	3	128198104	A/G	-	-	-
3:128297569_G_C	rs9880192	3	128297569	C/G	white_blood_cell_count 12.22; rs9880192 (21738480)	-	-
3:128297569_G_C	rs9880192	3	128297569	C/G	monocyte_count 8; rs9880192 (25096241)	-	-
3:128305302_A_G	rs2010054	3	128305302	G/A	-	-	-
3:128306418_T_C	rs6772849	3	128306418	C/T	-	-	-
3:128316435_A_G	rs4328821	3	128316435	G/A	neutrophils 39.3; rs4328821 (21738478)	-	-
3:128316435_A_G	rs4328821	3	128316435	G/A	eosinophil_count 16.48; rs4328821 (21738478)	-	-
3:128316435_A_G	rs4328821	3	128316435	G/A	white_blood_cell_count 12.4; rs4328821 (21738480)	-	-
3:128319846_T_TC	rs142410722	3	128319846	TC/T	-	-	-
3:128323424_G_C	rs6782228	3	128323424	C/G	-	-	-
3:128336298_G_T	rs2492286	3	128336298	T/G	-	-	-
3:128349376_T_G	rs55683935	3	128349376	G/T	-	-	-
3:128391222_T_A	rs13315649	3	128391222	A/T	-	-	-
3:128412024_A_G	rs6785206	3	128412024	G/A	-	-	-
3:132202449_T_A	rs62292953	3	132202449	A/T	-	-	-
3:132411168_C_T	rs17348614	3	132411168	T/C	-	-	-
3:133467377_T_A	rs8177318	3	133467377	A/T	-	-	-
3:133476769_C_T	rs150854910	3	133476769	T/C	-	-	-
3:133484393_T_C	rs1358023	3	133484393	C/T	iron_status_biomarkers_transferrin_levels Inf; rs8177240 (25352340)	-	-
3:133484393_T_C	rs1358023	3	133484393	C/T	transferrin 77.68; rs3811647 (19820699)	-	-
3:133484393_T_C	rs1358023	3	133484393	C/T	iron_status_biomarkers 46.7; rs8177253 (25224454)	-	-
3:133484393_T_C	rs1358023	3	133484393	C/T	serum_transferrin 46.54; rs3811647 (21208937)	-	-
3:133484393_T_C	rs1358023	3	133484393	C/T	iron_status_biomarkers_transferrin_saturation 37.15; rs8177240 (25352340)	-	-
3:133484393_T_C	rs1358023	3	133484393	C/T	carbohydrate_deficient_transferrin_supplementary_concept 35; rs3811647 (21665994)	-	-
3:133484393_T_C	rs1358023	3	133484393	C/T	hereditary_hemochromatosis_related_traits_hfe_mutation_homozygotes 19.7; rs3811647 (25457201)	-	-
3:133484393_T_C	rs1358023	3	133484393	C/T	iron_status_biomarkers_iron_levels 19.15; rs8177240 (25352340)	-	-
3:133484393_T_C	rs1358023	3	133484393	C/T	carbohydrate_deficient_transferrin_percent_of_total_transferrin 16.06; rs1525892 (21665994)	-	-
3:133484393_T_C	rs1358023	3	133484393	C/T	hepcidin_levels 15.7; rs3811647 (21785125)	-	-
3:133484393_T_C	rs1358023	3	133484393	C/T	iron_deficiency_total_iron_binding_capacity 9.35; rs3811647 (21483845)	-	-
3:133492329_TTGTGTG_T	rs72382362	3	133492329	T/TTGTGTG	-	-	-
3:140927121_A_G	rs143699489	3	140927121	G/A	-	-	-
3:140967441_A_ATATG	rs200682696	3	140967441	ATATG/A	-	-	-
3:141008123_A_G	rs1567558	3	141008123	G/A	-	-	-
3:141150026_A_G	rs7625643	3	141150026	G/A	height 157.52; rs724016 (25282103)	-	-
3:141150026_A_G	rs7625643	3	141150026	G/A	height_tails_upper_and_lower_5th_percentiles 46.41; rs1991431 (23563607)	-	-
3:141150026_A_G	rs7625643	3	141150026	G/A	height_in_females 34.07; rs724016 (23754948)	-	-
3:141150026_A_G	rs7625643	3	141150026	G/A	height_tails 28.54; rs1582874 (23563607)	-	-
3:141150026_A_G	rs7625643	3	141150026	G/A	body_height 27; rs6763931 (18391951)	-	-
3:141150026_A_G	rs7625643	3	141150026	G/A	height_in_males 24.57; rs724016 (23754948)	-	-
3:141150026_A_G	rs7625643	3	141150026	G/A	hip_circumference 23.28; rs7632381 (25673412)	-	-
3:141150026_A_G	rs7625643	3	141150026	G/A	weight 20.01; rs724016 (23754948)	-	-
3:141150026_A_G	rs7625643	3	141150026	G/A	hip_circumference_in_males 15.35; rs7632381 (25673412)	-	-
3:141150026_A_G	rs7625643	3	141150026	G/A	weight_in_males 12.49; rs1991431 (23754948)	-	-
3:141150026_A_G	rs7625643	3	141150026	G/A	hip_circumference_in_females 10.7; rs724016 (25673412)	-	-
3:141150026_A_G	rs7625643	3	141150026	G/A	waist_circumference 10.04; rs6440003 (25673412)	-	-
3:141150026_A_G	rs7625643	3	141150026	G/A	myopia 9.38; rs7624084 (23468642)	-	-
3:141150026_A_G	rs7625643	3	141150026	G/A	height_sds_for_females_aged_10_years_and_males_aged_12_years 9.34; rs6764769 (23449627)	-	-
3:141150026_A_G	rs7625643	3	141150026	G/A	weight_in_females 8.65; rs6763931 (23754948)	-	-
3:141150026_A_G	rs7625643	3	141150026	G/A	prostate_cancer 8.47; rs6763931 (21743467)	-	-
3:141150026_A_G	rs7625643	3	141150026	G/A	prostatic_neoplasms 7.7; rs6763931 (21743467)	-	-
3:141202983_A_G	rs200516372	3	141202983	G/A	-	-	-
3:141206800_C_T	rs9819371	3	141206800	T/C	-	-	-
3:141231932_G_A	rs7651511	3	141231932	A/G	height 50.43; rs11714208 (25282103)	Differential_splicing_of_FTSJ3_probeset_3766394_in_lymphoblastoid_cell_lines 8.3; chr3:141285783 (19052777)	-
3:141231932_G_A	rs7651511	3	141231932	A/G	height_in_females 13.36; chr3:141295050 (23754948)	-	-
3:141231932_G_A	rs7651511	3	141231932	A/G	height_in_males 8.69; chr3:141171190 (23754948)	-	-
3:141231932_G_A	rs7651511	3	141231932	A/G	height_tails 7.68; rs11714208 (23563607)	-	-
3:141248515_A_G	rs79308158	3	141248515	G/A	-	-	-
3:141292618_G_A	rs1493209	3	141292618	A/G	height 39; rs11917587 (25282103)	-	-
3:141292618_G_A	rs1493209	3	141292618	A/G	hip_circumference 12.06; rs11917587 (25673412)	-	-
3:141292618_G_A	rs1493209	3	141292618	A/G	height_in_females 11.25; rs11917587 (23754948)	-	-
3:141292618_G_A	rs1493209	3	141292618	A/G	hip_circumference_in_males 10.57; rs11917587 (25673412)	-	-
3:141292618_G_A	rs1493209	3	141292618	A/G	mean_corpuscular_volume_mcv 10.43; rs6776003 (23222517)	-	-
3:141292618_G_A	rs1493209	3	141292618	A/G	weight 10.28; rs6776003 (23754948)	-	-
3:141292618_G_A	rs1493209	3	141292618	A/G	waist_circumference 7.48; rs295320 (25673412)	-	-
3:141623304_A_G	rs2068229	3	141623304	G/A	-	-	-
3:141832981_C_T	rs62284572	3	141832981	T/C	log_egfr_creatinine_in_non_diabetics 9.89; rs11705932 (26831199)	-	-
3:141832981_C_T	rs62284572	3	141832981	T/C	log_egfr_creatinine 9.49; rs11705932 (26831199)	-	-
3:142299926_A_G	rs9820353	3	142299926	G/A	mean_corpuscular_volume_mcv 12.33; rs13061823 (23222517)	Differential_exon_level_expression_of_ATR_probe_2698921_in_peripheral_blood_mononuclear_cells 12.59; rs9846960 (19222302)	-
3:142299926_A_G	rs9820353	3	142299926	G/A	mean_corpuscular_hemoglobin_concentration_mchc 8.17; rs7615316 (23222517)	-	-
3:142653512_C_T	rs2608073	3	142653512	T/C	-	-	-
3:167373858_C_G	rs6807306	3	167373858	G/C	-	-	-
3:168845418_T_G	rs2901381	3	168845418	G/T	-	-	-
3:168910273_G_A	rs9290361	3	168910273	A/G	-	-	-
3:169117005_A_G	rs9290366	3	169117005	G/A	systolic_blood_pressure_sbp 12.74; chr3:169100886 (21909115)	-	-
3:169117005_A_G	rs9290366	3	169117005	G/A	blood_pressure 12.1; rs419076 (21909110)	-	-
3:169117005_A_G	rs9290366	3	169117005	G/A	diastolic_blood_pressure 11.7; rs419076 (21909115)	-	-
3:169117005_A_G	rs9290366	3	169117005	G/A	magnesium_levels 8; rs448378 (20700443)	-	-
3:169117005_A_G	rs9290366	3	169117005	G/A	serum_magnesium 7.9; rs448378 (20700443)	-	-
3:169518455_T_C		3	169518455	C/T	leukocyte_telomere_length 30.6; rs10936599 (23535734)	-	-
3:169518455_T_C		3	169518455	C/T	leukocyte_telomere_length_in_females 17.33; rs10936599 (23535734)	-	-
3:169518455_T_C		3	169518455	C/T	leukocyte_telomere_length_in_males 15.85; rs10936599 (23535734)	-	-
3:169518455_T_C		3	169518455	C/T	relative_telomere_length 13.82; rs12696304 (21573004)	-	-
3:169518455_T_C		3	169518455	C/T	telomere 13.7; rs12696304 (21573004)	-	-
3:169518455_T_C		3	169518455	C/T	mean_telomere_length 13.43; rs12696304 (20139977)	-	-
3:169518455_T_C		3	169518455	C/T	multiple_myeloma 13.05; rs10936599 (23955597)	-	-
3:169518455_T_C		3	169518455	C/T	interstitial_lung_disease 12.1; rs6793295 (23583980)	-	-
3:169518455_T_C		3	169518455	C/T	chronic_lymphocytic_leukemia 8.7; rs10936599 (24292274)	-	-
3:169518455_T_C		3	169518455	C/T	bladder_cancer 8.3; rs10936599 (24163127)	-	-
3:169518455_T_C		3	169518455	C/T	colorectal_cancer 7.52; rs10936599 (20972440)	-	-
3:170859893_A_G	rs13315469	3	170859893	G/A	-	-	-
3:171338569_T_A	rs360408	3	171338569	A/T	-	-	-
3:171417570_G_A	rs143845082	3	171417570	A/G	-	-	-
3:171442535_C_A	rs149535568	3	171442535	A/C	-	-	-
3:171528353_G_A	rs73176199	3	171528353	A/G	-	-	-
3:171529935_T_G	rs6792151	3	171529935	G/T	-	-	-
3:171777646_A_T	rs6763687	3	171777646	T/A	-	-	-
3:172234017_G_A	rs142552223	3	172234017	A/G	-	-	-
3:172294500_G_A	rs79287178	3	172294500	A/G	-	-	-
3:178740422_T_A	rs7641761	3	178740422	A/T	-	-	-
3:178749029_GA_G	rs753173864	3	178749029	G/GA	-	-	-
3:182504827_C_CA	rs149300040	3	182504827	CA/C	-	-	-
3:183678578_C_CT	rs11438378	3	183678578	CT/C	anterior_chamber_depth 8.1; rs1401999 (24603532)	Differential_exon_level_expression_of_ABCC5_probe_2708319_in_brain_cortex 10.54; rs4148571 (19222302)	-
3:184014756_G_T	rs6443959	3	184014756	T/G	menarche_age_at_onset 11.52; rs939317 (25231870)	-	-
3:184088987_A_G	rs28550009	3	184088987	G/A	-	-	-
3:184090242_C_T	rs78565404	3	184090242	T/C	-	-	-
3:184090266_C_T		3	184090266	T/C	platelet_counts 10.3; rs6141 (20139978)	-	-
3:184091102_T_G		3	184091102	G/T	-	-	-
3:184093040_G_A	rs34623301	3	184093040	A/G	-	-	-
3:184099271_C_CT	rs149400260	3	184099271	CT/C	-	-	-
3:185488303_C_A	rs35430985	3	185488303	A/C	type_2_diabetes 22.62; rs4402960 (22885922)	-	-
3:185488303_C_A	rs35430985	3	185488303	A/C	type_ii_diabetes 21.35; rs4481184 (24509480)	-	-
3:185488303_C_A	rs35430985	3	185488303	A/C	type_2_diabetes_males 16.82; rs7640539 (22885922)	-	-
3:185488303_C_A	rs35430985	3	185488303	A/C	diabetes_mellitus_type_2 15.05; rs4402960 (17463248)	-	-
3:185488303_C_A	rs35430985	3	185488303	A/C	fasting_blood_glucose 9.69; rs7651090 (22885924)	-	-
3:185488303_C_A	rs35430985	3	185488303	A/C	type_2_diabetes_females 8.74; rs7640539 (22885922)	-	-
3:185488303_C_A	rs35430985	3	185488303	A/C	type_2_diabetes_in_obese_individuals_bmi30_kgm2 8.6; rs4402960 (22693455)	-	-
3:185488303_C_A	rs35430985	3	185488303	A/C	fasting_glucose 7.76; rs7651090 (22885924)	-	-
3:185488303_C_A	rs35430985	3	185488303	A/C	2_hour_glucose_tolerance_test 7.35; rs7651090 (22885924)	-	-
3:187450128_C_T	rs4417855	3	187450128	T/C	height 10.34; rs3774304 (25282103)	-	-
3:187456594_A_C	rs3733018	3	187456594	C/A	height 10.34; rs3774304 (25282103)	-	-
3:188135783_T_A	rs12485444	3	188135783	A/T	-	-	-
3:188446663_GAA_G	rs542618547	3	188446663	G/GAA	-	-	-
3:194119749_C_CCATAAA	rs10638925	3	194119749	CCATAAA/C	-	-	-
3:194403578_A_G		3	194403578	G/A	-	-	-
3:194506202_ACT_A	rs34477782	3	194506202	A/ACT	-	-	-
3:194676805_G_A	rs35060063	3	194676805	A/G	-	-	-
3:195802843_C_CA	rs113635136	3	195802843	CA/C	mean_corpuscular_hemoglobin_concentration_mchc 11.75; rs4927866 (23222517)	-	-
3:195802843_C_CA	rs113635136	3	195802843	CA/C	mean_corpuscular_volume_mcv 9.09; rs4927866 (23222517)	-	-
3:195803322_CT_C	rs55649226	3	195803322	C/CT	mean_corpuscular_hemoglobin_concentration_mchc 17.12; rs3804139 (23222517)	-	-
3:195803322_CT_C	rs55649226	3	195803322	C/CT	mean_corpuscular_volume_mcv 13.15; rs3804139 (23222517)	-	-
3:195803322_CT_C	rs55649226	3	195803322	C/CT	mean_corpuscular_volume 13.1; rs9859260 (19862010)	-	-
3:195803322_CT_C	rs55649226	3	195803322	C/CT	mean_corpuscular_hemoglobin_mch 9.24; rs3817672 (23222517)	-	-
3:195813757_C_T	rs58365266	3	195813757	T/C	-	-	-
3:195821029_GT_G	rs66682515	3	195821029	G/GT	-	-	-
3:195830380_A_T	rs74203182	3	195830380	T/A	mean_corpuscular_hemoglobin_concentration_mchc 11.95; rs406271 (23222517)	-	-
3:195830380_A_T	rs74203182	3	195830380	T/A	mean_corpuscular_volume_mcv 10.64; rs406271 (23222517)	-	-
3:195834303_T_C	rs9816784	3	195834303	C/T	mean_corpuscular_hemoglobin_mch 18.18; rs11717368 (23222517)	-	-
3:195834303_T_C	rs9816784	3	195834303	C/T	mean_corpuscular_volume_mcv 13.7; rs11717368 (23222517)	-	-
3:195854982_G_C	rs7617390	3	195854982	C/G	-	-	-
3:195902930_T_C	rs11929092	3	195902930	C/T	-	-	-
3:195906747_A_G	rs28429906	3	195906747	G/A	-	-	-
3:195908711_T_C	rs62410535	3	195908711	C/T	mean_corpuscular_volume_mcv 12.2; rs4916483 (23222517)	-	-
3:195908711_T_C	rs62410535	3	195908711	C/T	mean_corpuscular_hemoglobin_concentration_mchc 11.58; rs9869983 (23222517)	-	-
3:195908711_T_C	rs62410535	3	195908711	C/T	mean_corpuscular_hemoglobin 10.4; rs4916483 (20139978)	-	-
3:195908711_T_C	rs62410535	3	195908711	C/T	mean_corpuscular_volume 7.7; rs4916483 (20139978)	-	-
3:195922427_A_G	rs9850274	3	195922427	G/A	-	-	-
3:196511108_TA_T	rs11294619	3	196511108	T/TA	-	-	-
3:196516288_A_C	rs13092376	3	196516288	C/A	-	-	-
3:196549089_G_A	rs9829778	3	196549089	A/G	-	-	-
4:702972_T_C	rs56011263	4	702972	C/T	-	-	-
4:705074_C_T	rs11734460	4	705074	T/C	-	-	-
4:1008212_C_T	rs77822621	4	1008212	T/C	-	-	-
4:3284751_G_A	rs6446731	4	3284751	A/G	-	-	-
4:3443931_A_G	rs13108218	4	3443931	G/A	-	-	-
4:3449781_G_A	rs75501914	4	3449781	A/G	fibrinogen 7.7; rs16844401 (23969696)	-	-
4:6891455_T_G	rs11731274	4	6891455	G/T	mean_platelet_volume 11; rs11734132 (22139419)	-	-
4:6921424_T_C	rs10937764	4	6921424	C/T	-	-	-
4:6924797_G_A	rs116383353	4	6924797	A/G	-	-	-
4:6990569_C_G	rs66519732	4	6990569	G/C	-	-	-
4:7045070_T_TGCGGCG	rs568868093	4	7045070	TGCGGCG/T	-	-	-
4:7047102_C_T	rs11931598	4	7047102	T/C	-	-	-
4:7080325_A_T	rs4689592	4	7080325	T/A	-	-	-
4:9960841_TA_T	rs11338281	4	9960841	T/TA	serum_urate 264.52; rs13103690 (23263486)	-	Urate 31.3; rs13103690 (24816252)
4:9960841_TA_T	rs11338281	4	9960841	T/TA	uric_acid 77.03; rs6449183 (19503597)	-	-
4:15592864_C_T	rs7684446	4	15592864	T/C	-	-	-
4:15603069_G_C	rs1134634	4	15603069	C/G	-	-	-
4:38137353_C_G	rs658349	4	38137353	G/C	-	-	-
4:38314170_A_G	rs1586459	4	38314170	G/A	-	-	-
4:38372055_T_G	rs1386622	4	38372055	G/T	-	-	-
4:38653773_A_T	rs58785573	4	38653773	T/A	-	-	-
4:38657819_G_A	rs75504410	4	38657819	A/G	-	-	-
4:38664499_A_G	rs2078179	4	38664499	G/A	-	-	-
4:38677011_T_TC	rs552599526	4	38677011	TC/T	-	-	-
4:38684201_C_T	rs6531656	4	38684201	T/C	-	-	-
4:38947690_T_C	rs4833111	4	38947690	C/T	-	-	-
4:39365720_A_G	rs78773383	4	39365720	G/A	-	-	-
4:48089458_A_T	rs2013231	4	48089458	T/A	-	-	-
4:55392250_C_G		4	55392250	G/C	-	-	-
4:55408875_A_T	rs218264	4	55408875	T/A	red_blood_cell_count_rbc 38.56; rs218238 (23222517)	-	-
4:55408875_A_T	rs218264	4	55408875	T/A	mean_corpuscular_volume_mcv 31.42; rs218264 (23222517)	-	-
4:55408875_A_T	rs218264	4	55408875	T/A	mean_corpuscular_hemoglobin_concentration_mchc 27.13; rs218264 (23222517)	-	-
4:55408875_A_T	rs218264	4	55408875	T/A	hematocrit_hct 11.54; rs218238 (23222517)	-	-
4:55408875_A_T	rs218264	4	55408875	T/A	hemoglobin_hb 10.83; rs218238 (23222517)	-	-
4:55408999_T_C	rs218265	4	55408999	C/T	mean_corpuscular_volume_mcv 19.96; rs218265 (23222517)	-	-
4:55408999_T_C	rs218265	4	55408999	C/T	red_blood_cell_count_rbc 19.03; rs218265 (23222517)	-	-
4:55408999_T_C	rs218265	4	55408999	C/T	mean_corpuscular_hemoglobin_concentration_mchc 14.03; rs218265 (23222517)	-	-
4:55437492_T_C	rs2703485	4	55437492	C/T	-	-	-
4:55501109_C_G	rs6554196	4	55501109	G/C	-	-	-
4:55501286_T_TA	rs58548501	4	55501286	TA/T	-	-	-
4:57767327_T_A	rs7665147	4	57767327	A/T	height 16.2; rs3796529 (25282103)	-	-
4:57767327_T_A	rs7665147	4	57767327	A/T	height_adult_males 7.38; rs3796529 (21194676)	-	-
4:57767327_T_A	rs7665147	4	57767327	A/T	coronary_artery_disease 7.34; rs17087335 (26343387)	-	-
4:69339257_A_G	rs34872892	4	69339257	G/A	-	-	ApoA1 7.74; rs34872892 (27005778)
4:69382399_GTT_G	rs546475500	4	69382399	G/GTT	-	-	-
4:69598006_A_T	rs111527163	4	69598006	T/A	-	-	-
4:72615362_A_G	rs11723621	4	72615362	G/A	25_hydroxy_vitamin_d_concentrations 108.72; rs2282679 (20541252)	-	-
4:72615362_A_G	rs11723621	4	72615362	G/A	25_hydroxy_vitamin_d_concentrations_75_nmoll 49.46; rs2282679 (20541252)	-	-
4:72615362_A_G	rs11723621	4	72615362	G/A	circulating_25ohd_vitamin_d_levels 48.74; rs2282679 (20418485)	-	-
4:72615362_A_G	rs11723621	4	72615362	G/A	25_hydroxy_vitamin_d_concentrations_50_nmoll 32.12; rs2282679 (20541252)	-	-
4:72615362_A_G	rs11723621	4	72615362	G/A	circulating_vitamin_d_levels_in_children_with_asthma 13.69; rs2282679 (22673963)	-	-
4:74703999_C_T	rs16850073	4	74703999	T/C	-	-	-
4:74711126_C_T	rs13148728	4	74711126	T/C	-	-	-
4:74959996_A_G	rs11725704	4	74959996	G/A	leukocyte_count 16.7; rs1371799 (21738479)	-	-
4:74959996_A_G	rs11725704	4	74959996	G/A	white_blood_cell_count_wbc 7.8; rs9131 (21738479)	-	-
4:77373079_C_T	rs2870238	4	77373079	T/C	log_egfr_creatinine 34.92; rs1398018 (26831199)	-	Creatinine 8.84; rs1398018 (27005778)
4:77373079_C_T	rs2870238	4	77373079	T/C	log_egfr_creatinine_in_non_diabetics 34.31; rs1398018 (26831199)	-	-
4:77373079_C_T	rs2870238	4	77373079	T/C	serum_creatinine 20.89; rs1398018 (20383146)	-	-
4:77373079_C_T	rs2870238	4	77373079	T/C	log_egfr_cystatin_c 11.3; rs1398018 (26831199)	-	-
4:77373079_C_T	rs2870238	4	77373079	T/C	cystatin_c_in_serum 9.57; rs1398018 (20383146)	-	-
4:77410318_C_A	rs4859682	4	77410318	A/C	log_egfr_creatinine 36.89; rs17319721 (26831199)	-	Creatinine 9.17; rs17253722 (27005778)
4:77410318_C_A	rs4859682	4	77410318	A/C	log_egfr_creatinine_in_non_diabetics 35.42; rs4859682 (26831199)	-	-
4:77410318_C_A	rs4859682	4	77410318	A/C	serum_creatinine 21.05; rs17319721 (20383146)	-	-
4:77410318_C_A	rs4859682	4	77410318	A/C	serum_creatinine_estimated_glomerular_filtration_rate_egfr 20.82; rs17319721 (22479191)	-	-
4:77410318_C_A	rs4859682	4	77410318	A/C	serum_creatinine_estimated_glomerular_filtration_rate_egfr_without_hypertension 19.31; rs17319721 (22479191)	-	-
4:77410318_C_A	rs4859682	4	77410318	A/C	chronic_kidney_disease 19; rs17319721 (20383146)	-	-
4:77410318_C_A	rs4859682	4	77410318	A/C	serum_creatinine_estimated_glomerular_filtration_rate_egfr_without_diabetes 18.42; rs17319721 (22479191)	-	-
4:77410318_C_A	rs4859682	4	77410318	A/C	serum_creatinine_estimated_glomerular_filtration_rate_egfr_no_hypertension 17.57; rs17319721 (20383146)	-	-
4:77410318_C_A	rs4859682	4	77410318	A/C	serum_creatinine_estimated_glomerular_filtration_rate_egfr_no_diabetes 16.55; rs17319721 (20383146)	-	-
4:77410318_C_A	rs4859682	4	77410318	A/C	serum_creatinine_estimated_glomerular_filtration_rate_egfr_age_65 15.82; rs17319721 (22479191)	-	-
4:77410318_C_A	rs4859682	4	77410318	A/C	serum_creatinine_estimated_glomerular_filtration_rate_egfr_females 15.06; rs17319721 (22479191)	-	-
4:77410318_C_A	rs4859682	4	77410318	A/C	magnesium_levels 12.22; rs13146355 (20700443)	-	-
4:77410318_C_A	rs4859682	4	77410318	A/C	renal_function_and_chronic_kidney_disease 12; rs17319721 (19430482)	-	-
4:77410318_C_A	rs4859682	4	77410318	A/C	log_egfr_cystatin_c 11.31; rs4859682 (26831199)	-	-
4:77410318_C_A	rs4859682	4	77410318	A/C	renal_function_related_traits_scr 11.05; rs13146355 (22797727)	-	-
4:77410318_C_A	rs4859682	4	77410318	A/C	estimated_glomerular_filtration_rate_egfr 10.37; rs13146355 (20700443)	-	-
4:77410318_C_A	rs4859682	4	77410318	A/C	renal_function_related_traits_egrfcrea 10.15; rs13146355 (22797727)	-	-
4:77410318_C_A	rs4859682	4	77410318	A/C	cystatin_c_in_serum 9.74; rs17319721 (20383146)	-	-
4:77410318_C_A	rs4859682	4	77410318	A/C	serum_cystatin_c_estimated_glomerular_filtration_rate_egfr 9.74; rs17319721 (22479191)	-	-
4:77410318_C_A	rs4859682	4	77410318	A/C	glomerular_filtration_rate 8.7; rs4859682 (23535967)	-	-
4:77410318_C_A	rs4859682	4	77410318	A/C	serum_creatinine_estimated_glomerular_filtration_rate_egfr_males 7.51; rs17319721 (22479191)	-	-
4:79659218_A_G	rs7439923	4	79659218	G/A	-	-	-
4:80879803_C_T	rs7655441	4	80879803	T/C	-	-	-
4:80927001_C_T	rs12504282	4	80927001	T/C	-	-	-
4:81181072_A_T	rs10857147	4	81181072	T/A	diastolic_blood_pressure_dbp 24.07; rs1458038 (21909115)	-	-
4:81181072_A_T	rs10857147	4	81181072	T/A	systolic_blood_pressure_sbp 22.82; rs1458038 (21909115)	-	-
4:81181072_A_T	rs10857147	4	81181072	T/A	systolic_blood_pressure 22.7; rs1458038 (21909115)	-	-
4:81181072_A_T	rs10857147	4	81181072	T/A	hypertension 21; rs16998073 (21347282)	-	-
4:81181072_A_T	rs10857147	4	81181072	T/A	mean_arterial_pressure 13.54; rs1458038 (21909110)	-	-
4:81181072_A_T	rs10857147	4	81181072	T/A	dbp 12.1; rs1458038 (21909115)	-	-
4:81181072_A_T	rs10857147	4	81181072	T/A	sbp 8.67; rs1458038 (21909115)	-	-
4:81181072_A_T	rs10857147	4	81181072	T/A	diastolic_blood_pressure_dbp_female 7.52; rs16998073 (19430483)	-	-
4:83547862_G_A	rs17005891	4	83547862	A/G	-	-	-
4:83807209_AT_A	rs57960857	4	83807209	A/AT	-	-	-
4:83885209_CT_C	rs60065504	4	83885209	C/CT	-	-	-
4:83895232_A_G	rs13103322	4	83895232	G/A	-	-	-
4:84151427_T_C		4	84151427	C/T	-	-	-
4:87929192_C_T	rs340637	4	87929192	T/C	-	-	-
4:87943087_G_A	rs56390363	4	87943087	A/G	mean_corpuscular_hemoglobin_mch 8.85; rs6840258 (23222517)	-	-
4:88016514_G_A	rs151450	4	88016514	A/G	triglycerides 12.94; rs3775228 (24097068)	-	-
4:88016514_G_A	rs151450	4	88016514	A/G	hemoglobin_hb 7.32; rs236681 (23222517)	-	-
4:88030261_G_T	rs442177	4	88030261	T/G	triglycerides 18; rs442177 (24097068)	-	HDL_cholesterol 7.74; rs442177 (20686565)
4:88030261_G_T	rs442177	4	88030261	T/G	hemoglobin_hb 7.96; rs236996 (23222517)	-	-
4:88044336_G_A	rs13108043	4	88044336	A/G	-	-	-
4:88183820_T_C	rs71633359	4	88183820	C/T	alanine_transaminase 8.52; rs6834314 (22001757)	HSD17B13_gene_expression_in_peripheral_blood_leucocytes 38.92; rs6834314 (22001757)	-
4:88183820_T_C	rs71633359	4	88183820	C/T	-	HSD17B13_gene_expression_in_adipose_tissue 11.68; rs6834314 (22001757)	-
4:88183820_T_C	rs71633359	4	88183820	C/T	-	Differential_exon_level_expression_of_HSD17B13_probe_2777053_in_brain_cortex 10.93; rs13130041 (19222302)	-
4:95455259_C_T	rs11731606	4	95455259	T/C	-	-	-
4:102800148_C_CA	rs34061204	4	102800148	CA/C	-	-	-
4:103188709_C_T		4	103188709	T/C	extreme_obesity_with_early_age_of_onset 212.82; rs13107325 (23563609)	Gene_expression_of_SLC39A8_in_liver 22.3; rs13107325 (21909115)	HDL_cholesterol 15; rs13107325 (24097068)
4:103188709_C_T		4	103188709	T/C	blood_pressure 16.7; rs13107325 (21909115)	SLC39A8_gene_expression_in_human_liver 18.52; rs13107325 (20686565)	Cholesterol_HDL 10.15; rs13107325 (20686565)
4:103188709_C_T		4	103188709	T/C	schizophrenia 14.1; rs35518360 (25056061)	Gene_expression 15.87; rs13107325 (20935630)	-
4:103188709_C_T		4	103188709	T/C	systolic_blood_pressure 13.52; rs13107325 (21909115)	-	-
4:103188709_C_T		4	103188709	T/C	body_mass_index_bmi 12.82; rs13107325 (23001569)	-	-
4:103188709_C_T		4	103188709	T/C	body_mass_index 12.7; rs13107325 (20935630)	-	-
4:103188709_C_T		4	103188709	T/C	bmi 11.97; rs13107325 (25673413)	-	-
4:103188709_C_T		4	103188709	T/C	blood_pressure 10; rs13107325 (21909110)	-	-
4:103188709_C_T		4	103188709	T/C	mean_arterial_pressure 9.89; rs13107325 (21909110)	-	-
4:103188709_C_T		4	103188709	T/C	bmi_in_males_greater_than_50_years_of_age 8.59; rs13107325 (26426971)	-	-
4:103188709_C_T		4	103188709	T/C	bmi_in_males 8.57; rs13107325 (25673413)	-	-
4:103188709_C_T		4	103188709	T/C	childhood_bmi 7.92; rs13107325 (26604143)	-	-
4:103188709_C_T		4	103188709	T/C	crohns_disease 7.92; rs13135092 (26192919)	-	-
4:103449131_A_G	rs113473633	4	103449131	G/A	-	-	-
4:103508703_T_C	rs4648045	4	103508703	C/T	ulcerative_colitis 11.44; rs3774959 (23128233)	-	-
4:103508703_T_C	rs4648045	4	103508703	C/T	log_egfr_creatinine_in_non_diabetics 7.52; rs1598859 (26831199)	-	-
4:103554773_C_G	rs5026472	4	103554773	G/C	primary_biliary_cirrhosis 13.07; rs7665090 (22961000)	Differential_splicing_of_MANBA_probeset_2779932_in_lymphoblastoid_cell_lines 15.52; rs228611 (19052777)	-
4:103554773_C_G	rs5026472	4	103554773	G/C	liver_cirrhosis_biliary 11.4; rs7665090 (21399635)	-	-
4:103554773_C_G	rs5026472	4	103554773	G/C	log_egfr_creatinine 9.33; rs228611 (26831199)	-	-
4:105864529_ACT_A	rs199741557	4	105864529	A/ACT	-	-	-
4:106034084_T_C	rs4699154	4	106034084	C/T	-	-	-
4:106061534_C_A	rs7679673	4	106061534	A/C	prostate_cancer 14.85; rs7679673 (19767753)	-	-
4:106061534_C_A	rs7679673	4	106061534	A/C	prostatic_neoplasms 13.52; rs7679673 (19767753)	-	-
4:106061534_C_A	rs7679673	4	106061534	A/C	years_of_educational_attainment 10.66; rs7674220 (27225129)	-	-
4:106061534_C_A	rs7679673	4	106061534	A/C	years_of_educational_attainment_in_females 7.82; rs7674220 (27225129)	-	-
4:106125385_AAT_A	rs546941547	4	106125385	A/AAT	-	-	-
4:106197750_G_A	rs60786079	4	106197750	A/G	-	-	-
4:110858515_CTT_C	rs377602035	4	110858515	C/CTT	-	-	-
4:110911567_A_G	rs7692976	4	110911567	G/A	-	-	-
4:115569030_T_G	rs6841433	4	115569030	G/T	-	-	-
4:120480233_TA_T	rs11295209	4	120480233	T/TA	-	-	-
4:122729413_CACTT_C	rs33964027	4	122729413	C/CACTT	height 10.77; rs10023020 (25282103)	-	-
4:122729413_CACTT_C	rs33964027	4	122729413	C/CACTT	mean_corpuscular_volume_mcv 9.05; rs13152701 (23222517)	-	-
4:123184827_G_A	rs45515895	4	123184827	A/G	allergic_sensitization 9.22; rs17454584 (23817571)	-	-
4:123516551_T_C	rs72669198	4	123516551	C/T	-	-	-
4:123560939_C_A	rs62324212	4	123560939	A/C	-	-	-
4:123599321_CA_C	rs75802552	4	123599321	C/CA	-	-	-
4:124727524_T_C	rs58530613	4	124727524	C/T	-	-	-
4:128568966_C_T	rs181743661	4	128568966	T/C	-	-	-
4:141851432_A_C	rs13144869	4	141851432	C/A	-	-	-
4:143321490_T_C	rs1497401	4	143321490	C/T	-	-	-
4:144913259_T_C	rs4323050	4	144913259	C/T	mns_system_s_antigen 23.43; chr4:144740199 (22611595)	-	-
4:145026126_C_T	rs11735662	4	145026126	T/C	-	-	-
4:145053198_C_T	rs7696658	4	145053198	T/C	mns_system_n_antigen 19.6; rs13103731 (22611595)	-	-
4:145089864_AC_A	rs34257361	4	145089864	A/AC	-	-	-
4:146008537_C_T	rs72718281	4	146008537	T/C	height 24.82; rs17725139 (25282103)	-	-
4:146008537_C_T	rs72718281	4	146008537	T/C	hip_circumference_in_males 11.57; rs1455137 (25673412)	-	-
4:146008537_C_T	rs72718281	4	146008537	T/C	hip_circumference 11.01; rs1455137 (25673412)	-	-
4:146008537_C_T	rs72718281	4	146008537	T/C	height_in_males 8.3; rs6823268 (23754948)	-	-
4:146081852_C_T	rs36225153	4	146081852	T/C	-	-	-
4:148445814_AG_A	rs33954106	4	148445814	A/AG	-	-	-
4:152364768_CT_C	rs57129396	4	152364768	C/CT	-	-	-
4:153662239_T_C	rs12505188	4	153662239	C/T	-	-	-
4:153946198_A_G	rs7697543	4	153946198	G/A	-	-	-
4:154391440_A_G	rs10028187	4	154391440	G/A	-	-	-
4:154457519_G_A	rs2014511	4	154457519	A/G	-	-	-
4:157678774_C_T	rs79389047	4	157678774	T/C	-	-	-
5:457261_C_A	rs11749327	5	457261	A/C	hypospadias 8.05; rs11749327 (25108383)	-	-
5:1041433_C_T	rs117893233	5	1041433	T/C	-	-	-
5:1051757_A_C	rs55861694	5	1051757	C/A	-	-	-
5:1058320_C_T		5	1058320	T/C	-	-	-
5:1058387_G_A	rs111910553	5	1058387	A/G	-	-	-
5:1075051_A_G	rs11133613	5	1075051	G/A	-	-	-
5:1085734_C_T	rs141839244	5	1085734	T/C	-	-	-
5:1093511_G_A	rs187282666	5	1093511	A/G	-	-	-
5:1093861_C_T	rs6883412	5	1093861	T/C	-	-	-
5:1104938_C_T	rs35188965	5	1104938	T/C	-	-	-
5:1112872_G_C	rs13181874	5	1112872	C/G	mean_corpuscular_hemoglobin_concentration 9.3; rs4580814 (20139978)	Differential_exon_level_expression_of_SLC12A7_probe_2845747_in_peripheral_blood_mononuclear_cells 12.98; rs4580814 (19222302)	-
5:1112872_G_C	rs13181874	5	1112872	C/G	-	Differential_exon_level_expression_of_SLC12A7_probe_2845740_in_peripheral_blood_mononuclear_cells 12.21; rs4580814 (19222302)	-
5:1112872_G_C	rs13181874	5	1112872	C/G	-	Differential_exon_level_expression_of_SLC12A7_probe_2845744_in_peripheral_blood_mononuclear_cells 11.88; rs4580814 (19222302)	-
5:1112872_G_C	rs13181874	5	1112872	C/G	-	Differential_exon_level_expression_of_SLC12A7_probe_2845743_in_peripheral_blood_mononuclear_cells 11.38; rs4580814 (19222302)	-
5:1112872_G_C	rs13181874	5	1112872	C/G	-	Differential_exon_level_expression_of_SLC12A7_probe_2845742_in_peripheral_blood_mononuclear_cells 10.77; rs4580814 (19222302)	-
5:1112872_G_C	rs13181874	5	1112872	C/G	-	Differential_exon_level_expression_of_SLC12A7_probeset_2845722_in_peripheral_blood_mononuclear_cells 10.27; rs4580814 (19222302)	-
5:1112872_G_C	rs13181874	5	1112872	C/G	-	Differential_exon_level_expression_of_SLC12A7_probe_2845741_in_peripheral_blood_mononuclear_cells 10.05; rs4580814 (19222302)	-
5:1112872_G_C	rs13181874	5	1112872	C/G	-	Differential_exon_level_expression_of_SLC12A7_probe_2845700_in_peripheral_blood_mononuclear_cells 9.94; rs4580814 (19222302)	-
5:1112872_G_C	rs13181874	5	1112872	C/G	-	Differential_exon_level_expression_of_SLC12A7_probe_2845728_in_peripheral_blood_mononuclear_cells 9.83; rs4580814 (19222302)	-
5:1112872_G_C	rs13181874	5	1112872	C/G	-	Differential_exon_level_expression_of_SLC12A7_probe_2845701_in_peripheral_blood_mononuclear_cells 8.84; rs4580814 (19222302)	-
5:1112872_G_C	rs13181874	5	1112872	C/G	-	Differential_exon_level_expression_of_SLC12A7_probe_2845718_in_peripheral_blood_mononuclear_cells 8.69; rs4580814 (19222302)	-
5:1112872_G_C	rs13181874	5	1112872	C/G	-	Differential_exon_level_expression_of_SLC12A7_probe_2845729_in_peripheral_blood_mononuclear_cells 8.44; rs4580814 (19222302)	-
5:1112872_G_C	rs13181874	5	1112872	C/G	-	Differential_exon_level_expression_of_SLC12A7_probe_2845709_in_peripheral_blood_mononuclear_cells 8.14; rs4580814 (19222302)	-
5:1112872_G_C	rs13181874	5	1112872	C/G	-	Differential_exon_level_expression_of_SLC12A7_probe_2845730_in_peripheral_blood_mononuclear_cells 7.63; rs4580814 (19222302)	-
5:1280128_T_C	rs7734992	5	1280128	C/T	-	-	-
5:1284135_C_T	rs4449583	5	1284135	T/C	prostate_cancer 10.52; rs7725218 (25939597)	-	-
5:1285974_C_A	rs7705526	5	1285974	A/C	-	-	-
5:1286516_C_A	rs2736100	5	1286516	A/C	lung_cancer_adenocarcinoma 31.6; rs2736100 (22797724)	-	-
5:1286516_C_A	rs2736100	5	1286516	A/C	lung_cancer 27; rs2736100 (21725308)	-	-
5:1286516_C_A	rs2736100	5	1286516	A/C	lung_cancer_in_never_smoking_women 26.37; rs2736100 (23143601)	-	-
5:1286516_C_A	rs2736100	5	1286516	A/C	lung_cancer_in_never_smokers 22.48; rs2736100 (21725308)	-	-
5:1286516_C_A	rs2736100	5	1286516	A/C	lung_adenocarcinoma 21.7; rs2736100 (20700438)	-	-
5:1286516_C_A	rs2736100	5	1286516	A/C	lung_cancer_adenocarcinoma_in_never_smokers_females 20.94; rs2736100 (20700438)	-	-
5:1286516_C_A	rs2736100	5	1286516	A/C	fibrotic_idiopathic_interstitial_pneumonias_pulmonary_fibrosis 18.77; rs2736100 (23583980)	-	-
5:1286516_C_A	rs2736100	5	1286516	A/C	interstitial_lung_disease 18.7; rs2736100 (23583980)	-	-
5:1286516_C_A	rs2736100	5	1286516	A/C	leukocyte_telomere_length 18.36; rs2736100 (23535734)	-	-
5:1286516_C_A	rs2736100	5	1286516	A/C	testicular_germ_cell_tumor 17.88; rs2736100 (23666239)	-	-
5:1286516_C_A	rs2736100	5	1286516	A/C	glioma 16.82; rs2736100 (19578367)	-	-
5:1286516_C_A	rs2736100	5	1286516	A/C	lung_cancer_with_age_60 16.41; rs2736100 (21725308)	-	-
5:1286516_C_A	rs2736100	5	1286516	A/C	lung_cancer_females 15.37; rs2736100 (21725308)	-	-
5:1286516_C_A	rs2736100	5	1286516	A/C	glioma_high_grade 15; rs2736100 (24908248)	-	-
5:1286516_C_A	rs2736100	5	1286516	A/C	testicular_germ_cell_tumor_testicular_cancer 14.12; rs2736100 (20543847)	-	-
5:1286516_C_A	rs2736100	5	1286516	A/C	high_grade_glioma 13.92; rs2736100 (19578366)	-	-
5:1286516_C_A	rs2736100	5	1286516	A/C	lung_cancer_males 13.44; rs2736100 (21725308)	-	-
5:1286516_C_A	rs2736100	5	1286516	A/C	leukocyte_telomere_length_in_females 11.04; rs2736100 (23535734)	-	-
5:1286516_C_A	rs2736100	5	1286516	A/C	glioma_glioblastoma 9.74; rs2736100 (22886559)	-	-
5:1286516_C_A	rs2736100	5	1286516	A/C	glioma_high_grade_glioma 9.64; rs2736100 (22886559)	-	-
5:1286516_C_A	rs2736100	5	1286516	A/C	leukocyte_telomere_length_in_males 8.7; rs2736100 (23535734)	-	-
5:1286516_C_A	rs2736100	5	1286516	A/C	lung_cancer_squamous_cell_carcinoma 8.22; rs2736100 (21725308)	-	-
5:1286516_C_A	rs2736100	5	1286516	A/C	lung_cancer_in_current_smokers 7.68; rs2736100 (21725308)	-	-
5:1286516_C_A	rs2736100	5	1286516	A/C	idiopathic_pulmonary_fibrosis 7.54; rs2736100 (18835860)	-	-
5:1286516_C_A	rs2736100	5	1286516	A/C	red_blood_cell_count 7.52; rs2736100 (20139978)	-	-
5:1287194_G_A	rs2853677	5	1287194	A/G	lung_cancer_adenocarcinoma 39.55; rs2853677 (22797724)	-	-
5:1287194_G_A	rs2853677	5	1287194	A/G	lung_cancer_squamous_cell_carcinoma 39.55; rs2853677 (23341777)	-	-
5:10624866_T_G	rs10062687	5	10624866	G/T	-	-	-
5:10684942_T_C	rs3822411	5	10684942	C/T	inflammatory_bowel_disease 8; rs2930047 (23128233)	-	-
5:34507785_T_C	rs972761	5	34507785	C/T	-	-	-
5:35844125_G_A	rs1961220	5	35844125	A/G	primary_biliary_cirrhosis 12.35; rs6897932 (22961000)	-	-
5:35844125_G_A	rs1961220	5	35844125	A/G	multiple_sclerosis 7.77; rs6897932 (21833088)	-	-
5:35849941_C_A	rs62355272	5	35849941	A/C	colitis_ulcerative 7.4; rs3194051 (21297633)	-	-
5:36156782_G_A	rs3804446	5	36156782	A/G	-	-	-
5:38814711_C_T	rs185111230	5	38814711	T/C	-	-	-
5:40494678_C_G	rs12520522	5	40494678	G/C	crohns_disease 13.16; rs10041894 (26192919)	-	-
5:40494678_C_G	rs12520522	5	40494678	G/C	irritible_bowel_syndrome 7.58; rs10041894 (18587394)	-	-
5:40620582_C_T	rs4957325	5	40620582	T/C	crohns_disease 11.8; rs6892791 (26192919)	-	-
5:52083226_A_G	rs115421711	5	52083226	G/A	-	-	-
5:52095943_G_A		5	52095943	A/G	-	-	-
5:52096889_C_A	rs1499280	5	52096889	A/C	-	-	-
5:53271420_G_A	rs702634	5	53271420	A/G	log_fasting_insulin_adjusted_for_bmi 11.67; rs4865796 (22885924)	-	-
5:53271420_G_A	rs702634	5	53271420	A/G	type_2_diabetes 8.15; rs702634 (24509480)	-	-
5:53271420_G_A	rs702634	5	53271420	A/G	log_fasting_insulin 7.68; rs4865796 (22885924)	-	-
5:53283630_T_A	rs1694068	5	53283630	A/T	-	-	-
5:53647157_G_A	rs7710385	5	53647157	A/G	-	-	-
5:53655624_G_C	rs3111637	5	53655624	C/G	-	-	-
5:55453942_A_T	rs28722705	5	55453942	T/A	rheumatoid_arthritis 15.18; rs13186299 (24390342)	-	-
5:55860907_GC_G	rs5868014	5	55860907	G/GC	triglycerides 15.59; rs9686661 (24097068)	-	-
5:55860907_GC_G	rs5868014	5	55860907	G/GC	waist_to_hip_ratio_adjusted_for_body_mass_index 11.4; rs9687846 (25673412)	-	-
5:55860907_GC_G	rs5868014	5	55860907	G/GC	waist_hip_ratio_in_females 8.4; rs9687846 (25673412)	-	-
5:55860907_GC_G	rs5868014	5	55860907	G/GC	waist_hip_ratio_adjusted_for_bmi 7.68; rs3936510 (25673412)	-	-
5:57317541_T_C	rs7736576	5	57317541	C/T	-	-	-
5:60093095_T_C	rs6449502	5	60093095	C/T	-	-	-
5:61535124_T_C	rs10062757	5	61535124	C/T	-	-	-
5:65916784_G_A	rs10940072	5	65916784	A/G	-	-	-
5:67593016_T_C	rs1445760	5	67593016	C/T	height 9.47; rs9291926 (25282103)	-	-
5:67596088_G_A	rs3756668	5	67596088	A/G	height 8.2; rs3756668 (25282103)	-	-
5:68590400_G_C	rs11741826	5	68590400	C/G	-	-	-
5:71695918_C_G		5	71695918	G/C	-	-	-
5:71728688_A_G	rs2338224	5	71728688	G/A	-	-	-
5:71762544_G_A	rs4703904	5	71762544	A/G	-	-	-
5:72144005_C_T	rs34651	5	72144005	T/C	height 11.66; rs34651 (25282103)	-	-
5:72162997_G_GA	rs11409581	5	72162997	GA/G	height 8.4; chr5:72023038 (25282103)	-	-
5:72201058_G_A	rs250518	5	72201058	A/G	-	-	-
5:75591710_C_G	rs2270927	5	75591710	G/C	-	-	-
5:75720544_T_C	rs10072221	5	75720544	C/T	-	-	-
5:75906851_T_C	rs7722711	5	75906851	C/T	-	-	-
5:75960968_G_C	rs34968964	5	75960968	C/G	-	-	-
5:75964507_C_T	rs34950321	5	75964507	T/C	-	-	-
5:75996909_G_A		5	75996909	A/G	mean_platelet_volume_mpv 15.02; rs2227831 (22139419)	-	-
5:75996909_G_A		5	75996909	A/G	platelet_count_plt 9.02; rs17568628 (22139419)	-	-
5:76479833_T_C	rs2928166	5	76479833	C/T	-	-	-
5:76981463_A_G	rs2662368	5	76981463	G/A	-	-	-
5:77785721_CAGAA_C	rs72315235	5	77785721	C/CAGAA	-	-	-
5:87939654_C_T	rs10514301	5	87939654	T/C	-	-	-
5:88180196_T_C	rs114694170	5	88180196	C/T	-	-	-
5:88191635_C_T	rs2067663	5	88191635	T/C	-	-	-
5:88338789_G_A	rs1158464	5	88338789	A/G	height 11.46; rs1158464 (25282103)	-	-
5:88338789_G_A	rs1158464	5	88338789	A/G	femoral_neck_bone_mineral_density 10; rs1158464 (22504420)	-	-
5:88338789_G_A	rs1158464	5	88338789	A/G	femoral_neck_mineral_density 8.59; rs1158464 (26367794)	-	-
5:95162475_G_A	rs10067881	5	95162475	A/G	-	-	-
5:95163437_A_G	rs17462893	5	95163437	G/A	-	-	-
5:98157520_G_A	rs111887461	5	98157520	A/G	-	-	-
5:98241228_TA_T	rs11317778	5	98241228	T/TA	-	-	-
5:110401872_T_C	rs1837253	5	110401872	C/T	asthma 16; rs1837253 (21804548)	-	-
5:110401872_T_C	rs1837253	5	110401872	C/T	adult_asthma 15.91; rs1837253 (21804548)	-	-
5:110401872_T_C	rs1837253	5	110401872	C/T	asthma_childhood_later_and_unknown_onset_and_severe_asthma 9.86; rs1837253 (20860503)	-	-
5:110401872_T_C	rs1837253	5	110401872	C/T	asthma_childhood_later_and_unknown_onset_and_severe_and_industrial_asthma 9.52; rs1837253 (20860503)	-	-
5:110401872_T_C	rs1837253	5	110401872	C/T	asthma_and_hay_fever 9; rs1837253 (24388013)	-	-
5:110426451_C_T	rs10045577	5	110426451	T/C	-	-	-
5:110427795_C_T	rs79881201	5	110427795	T/C	asthma 7.96; rs1043828 (21907864)	-	-
5:111061883_A_G	rs56084922	5	111061883	G/A	-	-	-
5:122199196_C_T	rs2438150	5	122199196	T/C	-	-	-
5:126091428_G_C	rs2271352	5	126091428	C/G	-	-	-
5:127364126_C_A	rs72792276	5	127364126	A/C	-	-	-
5:127418850_C_G	rs3812049	5	127418850	G/C	-	-	-
5:131095677_G_A	rs185120612	5	131095677	A/G	-	-	-
5:131412238_A_G	rs25884	5	131412238	G/A	-	-	-
5:131559456_T_C	rs186675820	5	131559456	C/T	-	-	-
5:131664516_TTATATA_T	rs538021413	5	131664516	T/TTATATA	-	-	-
5:131682785_CCTGAGTT_C	rs147858478	5	131682785	C/CCTGAGTT	blood_metabolite_ratios 50.52; rs272889 (24816252)	Gene_expression 19.89; rs274546 (20881960)	isovalerylcarnitine 31.44; rs273914 (24816252)
5:131682785_CCTGAGTT_C	rs147858478	5	131682785	C/CCTGAGTT	height 31.28; rs270602 (25282103)	-	3-dehydrocarnitine* 24.96; rs273913 (24816252)
5:131682785_CCTGAGTT_C	rs147858478	5	131682785	C/CCTGAGTT	blood_metabolite_levels 25; rs273913 (24816252)	-	carnitine 17.51; rs419291 (24816252)
5:131682785_CCTGAGTT_C	rs147858478	5	131682785	C/CCTGAGTT	metabolism 15.15; rs272889 (21886157)	-	propionylcarnitine 11.6; rs272889 (24816252)
5:131682785_CCTGAGTT_C	rs147858478	5	131682785	C/CCTGAGTT	val_ptc__c5 14.1; rs272889 (20037589)	-	acetylcarnitine 11.55; rs274567 (24816252)
5:131682785_CCTGAGTT_C	rs147858478	5	131682785	C/CCTGAGTT	serum_concentration_of_3_dehydrocarnitine 12.77; rs272889 (21886157)	-	hexanoylcarnitine 10.86; rs272869 (24816252)
5:131682785_CCTGAGTT_C	rs147858478	5	131682785	C/CCTGAGTT	phe_ptc__c5 12.68; rs272889 (20037589)	-	oleoylcarnitine 10.52; rs273914 (24816252)
5:131682785_CCTGAGTT_C	rs147858478	5	131682785	C/CCTGAGTT	xleu_ptc__c5 12.48; rs272889 (20037589)	-	stearoylcarnitine 9.95; rs272881 (24816252)
5:131682785_CCTGAGTT_C	rs147858478	5	131682785	C/CCTGAGTT	gln_ptc__c5 11.7; rs272889 (20037589)	-	palmitoylcarnitine 9.4; rs273914 (24816252)
5:131682785_CCTGAGTT_C	rs147858478	5	131682785	C/CCTGAGTT	sm_c241__c5 11.13; rs272889 (20037589)	-	2-tetradecenoyl_carnitine 8.9; rs274567 (24816252)
5:131682785_CCTGAGTT_C	rs147858478	5	131682785	C/CCTGAGTT	tyr_ptc__c5 10.59; rs272889 (20037589)	-	butyrylcarnitine 8.21; rs274567 (24816252)
5:131682785_CCTGAGTT_C	rs147858478	5	131682785	C/CCTGAGTT	sm_c180__c5 10.47; rs272889 (20037589)	-	hydroxyisovaleroyl_carnitine 7.33; rs272886 (24816252)
5:131682785_CCTGAGTT_C	rs147858478	5	131682785	C/CCTGAGTT	sm_c240__c5 10.33; rs272889 (20037589)	-	Serum_ratio_of_isovalerylcarnitineleucine 17.85; rs272889 (21886157)
5:131682785_CCTGAGTT_C	rs147858478	5	131682785	C/CCTGAGTT	sm_c160__c5 10.04; rs272889 (20037589)	-	-
5:131682785_CCTGAGTT_C	rs147858478	5	131682785	C/CCTGAGTT	his_ptc__c5 9.27; rs272889 (20037589)	-	-
5:131682785_CCTGAGTT_C	rs147858478	5	131682785	C/CCTGAGTT	serum_concentration_of_propionylcarnitine 9; rs272889 (21886157)	-	-
5:131682785_CCTGAGTT_C	rs147858478	5	131682785	C/CCTGAGTT	c5 8.32; rs272889 (20037589)	-	-
5:131682785_CCTGAGTT_C	rs147858478	5	131682785	C/CCTGAGTT	height_tails 7.92; rs419291 (23563607)	-	-
5:131682785_CCTGAGTT_C	rs147858478	5	131682785	C/CCTGAGTT	serum_concentration_of_acetylcarnitine 7.89; rs272889 (21886157)	-	-
5:131682785_CCTGAGTT_C	rs147858478	5	131682785	C/CCTGAGTT	serum_concentration_of_butyrylcarnitine 7.6; rs272889 (21886157)	-	-
5:131682785_CCTGAGTT_C	rs147858478	5	131682785	C/CCTGAGTT	serum_concentration_of_hexanoylcarnitine 7.54; rs272889 (21886157)	-	-
5:131682785_CCTGAGTT_C	rs147858478	5	131682785	C/CCTGAGTT	height_in_males 7.45; rs274561 (23754948)	-	-
5:131682785_CCTGAGTT_C	rs147858478	5	131682785	C/CCTGAGTT	crohns_disease 7.38; rs274555 (26192919)	-	-
5:131686146_G_A	rs10058074	5	131686146	A/G	blood_metabolite_levels 40.7; rs11950562 (24816252)	Allele_specific_Expression_Patterns_in_human_glioblastoma_cell_line_U87MG 13.89; rs72793280 (22467206)	Isovalerylcarnitine 40.64; rs11950562 (24816252)
5:131686146_G_A	rs10058074	5	131686146	A/G	height 33.89; rs7701414 (25282103)	-	Propionylcarnitine 14.15; rs11950562 (24816252)
5:131686146_G_A	rs10058074	5	131686146	A/G	crohns_disease 19.77; rs1050152 (23128233)	-	3-dehydrocarnitine* 10.23; rs11950562 (24816252)
5:131686146_G_A	rs10058074	5	131686146	A/G	inflammatory_bowel_disease 16.15; rs35260072 (26192919)	-	Hexanoylcarnitine 8.54; rs11950562 (24816252)
5:131686146_G_A	rs10058074	5	131686146	A/G	height_adults 11.49; rs17622208 (21194676)	-	Oleoylcarnitine 7.3; rs11950562 (24816252)
5:131686146_G_A	rs10058074	5	131686146	A/G	height_tails_upper_and_lower_5th_percentiles 11.35; rs10058074 (23563607)	-	-
5:131686146_G_A	rs10058074	5	131686146	A/G	height_tails 9.32; rs7701414 (23563607)	-	-
5:131686146_G_A	rs10058074	5	131686146	A/G	crohns_disease_combined_control_dataset 7.54; rs4705938 (17554300)	-	-
5:131801726_G_A	rs2522056	5	131801726	A/G	fibrinogen 47.7; rs2106854 (23969696)	-	Isovalerylcarnitine 14.17; rs2106854 (24816252)
5:131801726_G_A	rs2522056	5	131801726	A/G	plasma_fibrinogen 14.88; rs2522056 (20031576)	-	3-dehydrocarnitine* 13.28; rs2106854 (24816252)
5:131801726_G_A	rs2522056	5	131801726	A/G	plasma_fibrinogen_in_non_smokers 12; rs2522056 (20031576)	-	Glutaroyl_carnitine 8.5; rs1981524 (24816252)
5:131801726_G_A	rs2522056	5	131801726	A/G	plasma_fibrinogen_females 11.91; rs1016988 (20031577)	-	Palmitoylcarnitine 7.9; rs17771891 (24816252)
5:131801726_G_A	rs2522056	5	131801726	A/G	plasma_fibrinogen_in_current_smokers 10.89; rs2522056 (20031576)	-	-
5:131801726_G_A	rs2522056	5	131801726	A/G	height 9.8; rs2706373 (25282103)	-	-
5:131801726_G_A	rs2522056	5	131801726	A/G	exceptional_longevity 8.02; rs1003533 (20595579)	-	-
5:131804347_C_A	rs2248116	5	131804347	A/C	inflammatory_bowel_disease 52; rs2188962 (23128233)	-	Isovalerylcarnitine 24.85; rs1050152 (24816252)
5:131804347_C_A	rs2248116	5	131804347	A/C	height 21.09; rs11748193 (25282103)	-	Tryptophan_betaine 7.65; rs11739135 (24816252)
5:131804347_C_A	rs2248116	5	131804347	A/C	crohns_disease 20; rs12521868 (21102463)	-	-
5:131804347_C_A	rs2248116	5	131804347	A/C	crohn_disease 17.7; rs2188962 (18587394)	-	-
5:131804347_C_A	rs2248116	5	131804347	A/C	selective_immunoglobulin_a_deficiency_igad 17.64; rs2188962 (20694011)	-	-
5:131804347_C_A	rs2248116	5	131804347	A/C	crohns_disease_combined_control_dataset 10.79; rs2522057 (17554300)	-	-
5:131804347_C_A	rs2248116	5	131804347	A/C	irritible_bowel_syndrome 8.34; rs2188962 (18587394)	-	-
5:131809757_TTTTA_T	rs140316257	5	131809757	T/TTTTA	crohns_disease 16.34; chr5:131808869 (23128233)	-	Tryptophan_betaine 9.77; chr5:131808668 (24816252)
5:131809757_TTTTA_T	rs140316257	5	131809757	T/TTTTA	inflammatory_bowel_disease 10.62; chr5:131808869 (26192919)	-	Isovalerylcarnitine 8.09; chr5:131808869 (24816252)
5:131817911_AT_A	rs796820687	5	131817911	A/AT	fibrinogen 9.68; rs6873426 (20978265)	-	-
5:131817911_AT_A	rs796820687	5	131817911	A/AT	crohns_disease 8.51; rs960757 (26192919)	-	-
5:131817911_AT_A	rs796820687	5	131817911	A/AT	plasma_fibrinogen 7.5; rs6873426 (20031576)	-	-
5:131864035_A_C	rs139939228	5	131864035	C/A	-	-	-
5:131903928_G_A	rs2706345	5	131903928	A/G	inflammatory_skin_disease 17.7; rs6596086 (25574825)	-	-
5:131903928_G_A	rs2706345	5	131903928	A/G	atopic_dermatitis 14.54; rs12188917 (26482879)	-	-
5:131903928_G_A	rs2706345	5	131903928	A/G	asthma 8.62; rs6871536 (21907864)	-	-
5:131903928_G_A	rs2706345	5	131903928	A/G	asthma_childhood_later_and_unknown_onset_and_severe_asthma 8.29; rs6871536 (20860503)	-	-
5:131903928_G_A	rs2706345	5	131903928	A/G	plasma_fibrinogen 7.95; rs2706370 (20031576)	-	-
5:131903928_G_A	rs2706345	5	131903928	A/G	fibrinogen 7.88; rs3091307 (20978265)	-	-
5:131903928_G_A	rs2706345	5	131903928	A/G	asthma_childhood_later_and_unknown_onset_and_severe_and_industrial_asthma 7.72; rs6871536 (20860503)	-	-
5:131903928_G_A	rs2706345	5	131903928	A/G	immunoglobulin_e 7.4; rs2040704 (18846228)	-	-
5:131955597_T_G	rs10479009	5	131955597	G/T	atopic_dermatitis 7.47; rs10479009 (26482879)	-	-
5:132426851_GTT_G	rs147133967	5	132426851	G/GTT	-	-	-
5:133451683_C_A		5	133451683	A/C	-	-	-
5:133863352_G_C	rs329121	5	133863352	C/G	age_at_menarche 10.44; rs6871635 (25231870)	-	-
5:134712566_C_T	rs79237520	5	134712566	T/C	-	-	-
5:140284216_G_A	rs150616068	5	140284216	A/G	-	-	-
5:140702059_TA_T	rs563151485	5	140702059	T/TA	-	-	-
5:140984461_T_A	rs72792324	5	140984461	A/T	-	-	-
5:141462661_C_T	rs13187922	5	141462661	T/C	-	-	-
5:141482269_C_T	rs62384625	5	141482269	T/C	-	-	-
5:141499041_A_G	rs1036207	5	141499041	G/A	inflammatory_bowel_disease 13.44; chr5:141513204 (23128233)	-	-
5:141499041_A_G	rs1036207	5	141499041	G/A	crohns_disease 8.38; rs11739961 (23128233)	-	-
5:148200011_T_C	rs56330463	5	148200011	C/T	-	-	-
5:149433400_G_GC	rs3216780	5	149433400	GC/G	-	-	-
5:149467663_G_A	rs6874087	5	149467663	A/G	-	-	-
5:149498871_AG_A	rs3832325	5	149498871	A/AG	-	-	-
5:150455732_A_G	rs3792783	5	150455732	G/A	myasthenia_gravis 8.47; rs6861227 (23055271)	-	-
5:150461049_A_G	rs960709	5	150461049	G/A	selective_immunoglobulin_a_deficiency_igad 12.42; rs7708392 (20694011)	-	-
5:150461049_A_G	rs960709	5	150461049	G/A	systemic_lupus_erythematosus_sle 8.78; rs10036748 (19838193)	-	-
5:150461049_A_G	rs960709	5	150461049	G/A	lupus_erythematosus_systemic 8.7; rs10036748 (19838193)	-	-
5:150461049_A_G	rs960709	5	150461049	G/A	myasthenia_gravis 8.44; rs6889239 (23055271)	-	-
5:150461049_A_G	rs960709	5	150461049	G/A	systemic_lupus_erythematosus_and_systemic_sclerosis 7.7; rs960709 (23740937)	-	-
5:150567017_A_G	rs61745454	5	150567017	G/A	-	-	-
5:150848653_TA_T	rs10709981	5	150848653	T/TA	-	-	-
5:154027216_A_G	rs74417235	5	154027216	G/A	-	-	-
5:154035385_GA_G	rs5872391	5	154035385	G/GA	-	-	-
5:154353012_A_G	rs13165424	5	154353012	G/A	-	-	-
5:156383422_A_G	rs1363232	5	156383422	G/A	triglycerides 14.82; chr5:156390297 (24097068)	-	Cholesterol_total 40.3; chr5:156390297 (24097068)
5:156383422_A_G	rs1363232	5	156383422	G/A	-	-	LDL_cholesterol 30.52; chr5:156390297 (24097068)
5:156383422_A_G	rs1363232	5	156383422	G/A	-	-	Cholesterol 27.15; chr5:156390297 (20686565)
5:156383422_A_G	rs1363232	5	156383422	G/A	-	-	Cholesterol_LDL 21.7; chr5:156390297 (20686565)
5:156445827_C_G	rs2862064	5	156445827	G/C	triglycerides 9.03; rs1553319 (24097068)	-	Total_cholesterol 13.98; rs6555822 (24097068)
5:156445827_C_G	rs2862064	5	156445827	G/C	-	-	LDL_cholesterol 8.75; rs6555822 (20686565)
5:157298830_G_T	rs62387962	5	157298830	T/G	-	-	-
5:157986581_TATTTTAC_T	rs151205200	5	157986581	T/TATTTTAC	-	-	-
5:158030813_G_A	rs1650507	5	158030813	A/G	-	-	-
5:158347161_ATG_A	rs139876400	5	158347161	A/ATG	-	-	-
5:158439165_C_T	rs56356600	5	158439165	T/C	-	-	-
5:158622532_C_A	rs55801554	5	158622532	A/C	mean_platelet_volume_mpv 7.84; rs10076782 (22139419)	-	-
5:158622532_C_A	rs55801554	5	158622532	A/C	mean_platelet_volume 7.4; rs10076782 (22139419)	-	-
5:159585580_G_T	rs2546986	5	159585580	T/G	-	-	-
5:159600214_T_C	rs2546976	5	159600214	C/T	-	-	-
5:173205318_G_A	rs2594836	5	173205318	A/G	-	-	-
5:173207353_A_G	rs360017	5	173207353	G/A	-	-	-
5:173287851_G_A	rs875741	5	173287851	A/G	-	-	-
5:173363889_C_T	rs17076726	5	173363889	T/C	-	-	-
5:175624976_C_T	rs7716229	5	175624976	T/C	-	-	-
5:176737720_A_G	rs13190036	5	176737720	G/A	activated_partial_thromboplastin_time 16.99; rs6880798 (22703881)	Differential_exon_level_expression_of_PRELID1_probeset_2843076_in_peripheral_blood_mononuclear_cells 9.51; rs3733875 (19222302)	-
5:176737720_A_G	rs13190036	5	176737720	G/A	factor_xii_antigen 10.07; rs3733875 (23381943)	-	-
5:176780246_CA_C	rs35660843	5	176780246	C/CA	-	-	-
5:176798040_T_G	rs56235845	5	176798040	G/T	log_egfr_creatinine 13.49; rs12654812 (26831199)	-	-
5:176798040_T_G	rs56235845	5	176798040	G/T	log_egfr_creatinine_in_non_diabetics 12.4; rs12654812 (26831199)	-	-
5:176798040_T_G	rs56235845	5	176798040	G/T	kidney_stones_nephrolithiasis 10.35; rs12654812 (22396660)	-	-
5:176798040_T_G	rs56235845	5	176798040	G/T	activated_partial_thromboplastin_time 8.82; rs12654812 (22703881)	-	-
5:176798040_T_G	rs56235845	5	176798040	G/T	inflammatory_bowel_disease 7.77; rs12654812 (23128233)	-	-
5:176798040_T_G	rs56235845	5	176798040	G/T	serum_creatinine_estimated_glomerular_filtration_rate_egfr 7.54; rs12654812 (22797727)	-	-
5:176798040_T_G	rs56235845	5	176798040	G/T	factor_xii_antigen 7.52; rs12654812 (23381943)	-	-
5:177606419_G_A	rs6897795	5	177606419	A/G	-	-	-
5:178121599_T_G	rs6866344	5	178121599	G/T	-	-	-
5:179126090_C_T	rs1134924	5	179126090	T/C	-	-	-
5:179184488_G_A	rs76025697	5	179184488	A/G	-	-	-
6:209159_C_T	rs11242709	6	209159	T/C	-	-	-
6:376329_G_A	rs55713716	6	376329	A/G	-	-	-
6:406552_C_CA	rs397750039	6	406552	CA/C	b_cell_chronic_lymphocytic_leukemia 19.72; chr6:411064 (18758461)	-	-
6:406552_C_CA	rs397750039	6	406552	CA/C	skin_freckles 14.38; chr6:411064 (20585627)	-	-
6:406552_C_CA	rs397750039	6	406552	CA/C	celiac_disease 12.04; chr6:411064 (20190752)	-	-
6:406552_C_CA	rs397750039	6	406552	CA/C	rheumatoid_arthritis 7.39; chr6:412802 (24390342)	-	-
6:577820_A_G	rs9504361	6	577820	G/A	psoriasis 10.68; rs9504361 (23143594)	-	-
6:2050791_A_G	rs115986297	6	2050791	G/A	-	-	-
6:2488337_C_CAA	rs3053386	6	2488337	CAA/C	-	-	-
6:3162378_C_A	rs9392465	6	3162378	A/C	-	-	-
6:3375301_A_T	rs3734219	6	3375301	T/A	-	-	-
6:3448645_G_T	rs9378796	6	3448645	T/G	-	-	-
6:3466767_T_A	rs138692864	6	3466767	A/T	-	-	-
6:6680172_C_CAGTT	rs111373852	6	6680172	CAGTT/C	-	-	-
6:6901659_A_G	rs2326837	6	6901659	G/A	-	-	-
6:7085817_G_A	rs61025394	6	7085817	A/G	serum_urate 17.01; rs9405325 (23263486)	-	-
6:7139160_CT_C	rs11303054	6	7139160	C/CT	serum_urate 16.83; rs622404 (23263486)	-	-
6:7145191_T_G	rs557074	6	7145191	G/T	parkinson_disease 7.36; rs557074 (17052657)	-	-
6:7156759_C_T	rs55986493	6	7156759	T/C	-	-	-
6:7157666_CA_C	rs57996771	6	7157666	C/CA	-	-	-
6:7211751_G_A	rs1334577	6	7211751	A/G	serum_urate 17.68; rs1334577 (23263486)	-	-
6:7211751_G_A	rs1334577	6	7211751	A/G	fasting_blood_glucose 8.02; rs17762454 (22885924)	-	-
6:7229619_G_A		6	7229619	A/G	height 9.1; rs2714348 (25282103)	-	-
6:7232389_C_T	rs75757892	6	7232389	T/C	height 15.7; rs3778321 (25282103)	-	-
6:10526373_T_A	rs605783	6	10526373	A/T	-	-	-
6:13920538_A_C	rs7760949	6	13920538	C/A	-	-	-
6:15082132_T_C	rs9383018	6	15082132	C/T	-	-	-
6:15180506_G_C	rs9464760	6	15180506	C/G	-	-	-
6:16167517_C_T	rs149514089	6	16167517	T/C	-	-	-
6:16282518_AG_A	rs869167739	6	16282518	A/AG	mean_corpuscular_hemoglobin_mch 18.92; rs6914805 (23222517)	-	-
6:16282518_AG_A	rs869167739	6	16282518	A/AG	mean_corpuscular_volume_mcv 10.66; rs6914805 (23222517)	-	-
6:16286061_C_A	rs146771786	6	16286061	A/C	-	-	-
6:16288192_G_A	rs6459467	6	16288192	A/G	mean_corpuscular_hemoglobin_concentration_mchc 18.17; rs7765828 (23222517)	-	Hypoxanthine 15.71; rs6459467 (24816252)
6:16288192_G_A	rs6459467	6	16288192	A/G	blood_metabolite_levels 15.7; rs6459467 (24816252)	-	-
6:16288192_G_A	rs6459467	6	16288192	A/G	mean_corpuscular_volume_mcv 10.27; rs1042391 (23222517)	-	-
6:16288192_G_A	rs6459467	6	16288192	A/G	qt_interval 9.52; rs7765828 (24952745)	-	-
6:16322978_C_T	rs557966248	6	16322978	T/C	-	-	-
6:16744687_C_T	rs1144700	6	16744687	T/C	-	-	-
6:21381527_G_A	rs6917586	6	21381527	A/G	-	-	-
6:21722788_C_CA	rs141007801	6	21722788	CA/C	-	-	-
6:21809195_C_T	rs73735248	6	21809195	T/C	-	-	-
6:22341469_G_A	rs1205896	6	22341469	A/G	-	-	-
6:22343592_G_A	rs113760175	6	22343592	A/G	-	-	-
6:22359515_G_A	rs113977268	6	22359515	A/G	-	-	-
6:22465621_C_T	rs9393294	6	22465621	T/C	-	-	-
6:22880913_G_T	rs6928836	6	22880913	T/G	-	-	-
6:24820052_A_C	rs6911302	6	24820052	C/A	-	-	-
6:25528550_G_A	rs6913974	6	25528550	A/G	platelet_count_plt 17.06; rs441460 (22139419)	-	-
6:25533534_T_G	rs12526480	6	25533534	G/T	mean_platelet_volume 8.05; rs12526480 (22423221)	-	-
6:25627658_C_T	rs6905986	6	25627658	T/C	mean_corpuscular_hemoglobin_concentration_mchc 8.06; rs1883259 (23222517)	-	-
6:25627658_C_T	rs6905986	6	25627658	T/C	serum_urate 7.36; rs169946 (23263486)	-	-
6:25933932_A_T	rs11756659	6	25933932	T/A	-	-	-
6:26072992_C_T	rs144861591	6	26072992	T/C	iron_status_biomarkers_transferrin_saturation 269.7; rs1800562 (25352340)	-	LDL_cholesterol 13.1; rs1800562 (24097068)
6:26072992_C_T	rs144861591	6	26072992	T/C	iron_status_biomarkers_transferrin_levels 195.05; rs1800562 (25352340)	-	Total_cholesterol 11.72; rs1800562 (24097068)
6:26072992_C_T	rs144861591	6	26072992	T/C	iron_status_biomarkers_iron_levels 96.52; rs1800562 (25352340)	-	Cholesterol_LDL 9.22; rs1800562 (20686565)
6:26072992_C_T	rs144861591	6	26072992	T/C	mean_corpuscular_hemoglobin_concentration_mchc 66.32; rs1408272 (23222517)	-	Cholesterol 7.7; rs1800562 (20686565)
6:26072992_C_T	rs144861591	6	26072992	T/C	transferrin 52.66; rs1800562 (19820699)	-	-
6:26072992_C_T	rs144861591	6	26072992	T/C	transferrin_saturation_with_iron 49.07; rs1800562 (19820699)	-	-
6:26072992_C_T	rs144861591	6	26072992	T/C	mean_corpuscular_volume_mcv 46.5; rs1408272 (23222517)	-	-
6:26072992_C_T	rs144861591	6	26072992	T/C	mean_corpuscular_volume 46; rs1800562 (19862010)	-	-
6:26072992_C_T	rs144861591	6	26072992	T/C	mean_corpuscular_hemoglobin 38.4; rs1408272 (19862010)	-	-
6:26072992_C_T	rs144861591	6	26072992	T/C	iron_status_biomarkers_ferritin_levels 37.7; rs1800562 (25352340)	-	-
6:26072992_C_T	rs144861591	6	26072992	T/C	alcohol_consumption_transferrin_glycosylation 31.7; rs1800562 (21665994)	-	-
6:26072992_C_T	rs144861591	6	26072992	T/C	hematological_parameters 23; rs1800562 (19820697)	-	-
6:26072992_C_T	rs144861591	6	26072992	T/C	mean_corpuscular_hemoglobin_mch_pg 21.37; rs1800562 (19820697)	-	-
6:26072992_C_T	rs144861591	6	26072992	T/C	glycated_hemoglobin_hba1c 19.59; rs1800562 (20858683)	-	-
6:26072992_C_T	rs144861591	6	26072992	T/C	hemoglobin_hb 18.24; rs1800562 (19862010)	-	-
6:26072992_C_T	rs144861591	6	26072992	T/C	iron 18.09; rs1800562 (19820699)	-	-
6:26072992_C_T	rs144861591	6	26072992	T/C	transferrin_saturation 14.58; rs1800562 (21785125)	-	-
6:26072992_C_T	rs144861591	6	26072992	T/C	iron_status_biomarkers 14.4; rs1800562 (19084217)	-	-
6:26072992_C_T	rs144861591	6	26072992	T/C	ferritin 11.33; rs1800562 (21943158)	-	-
6:26072992_C_T	rs144861591	6	26072992	T/C	hematology_traits 11; rs1408272 (19853236)	-	-
6:26072992_C_T	rs144861591	6	26072992	T/C	mean_cell_hemoglobin_mch 10.85; rs1408272 (19853236)	-	-
6:26072992_C_T	rs144861591	6	26072992	T/C	serum_iron 10.46; rs1800562 (19084217)	-	-
6:26072992_C_T	rs144861591	6	26072992	T/C	serum_transferrin 9.96; rs1800562 (19084217)	-	-
6:26072992_C_T	rs144861591	6	26072992	T/C	mean_cell_hemoglobin_mch_mean_cell_volume_mcv_hemoglobin_hgb_mean_cell_hemoglobin_concentration_mchc_hematocrit_hct_lymphocyte_count 9.91; rs1408272 (19853236)	-	-
6:26072992_C_T	rs144861591	6	26072992	T/C	ferritin_log10 9.79; rs1800562 (21785125)	-	-
6:26072992_C_T	rs144861591	6	26072992	T/C	hematocrit_hct 9.6; rs1800562 (21153663)	-	-
6:26072992_C_T	rs144861591	6	26072992	T/C	iron_deficiency_unsaturated_iron_binding_capacity 9.24; rs1800562 (21483845)	-	-
6:26072992_C_T	rs144861591	6	26072992	T/C	soluble_transferrin_receptor 8.93; rs1800562 (21149283)	-	-
6:26072992_C_T	rs144861591	6	26072992	T/C	hematocrit 8.7; rs1800562 (19862010)	-	-
6:26072992_C_T	rs144861591	6	26072992	T/C	serum_ferritin 8.52; rs1800562 (21149283)	-	-
6:26072992_C_T	rs144861591	6	26072992	T/C	iron_regulatory_proteins 8.05; rs1408272 (21149283)	-	-
6:26072992_C_T	rs144861591	6	26072992	T/C	iron_deficiency_total_iron_binding_capacity 7.57; rs1800562 (21483845)	-	-
6:26118537_CTCAAAGATCAGTTTGG_C	rs2307823	6	26118537	C/CTCAAAGATCAGTTTGG	mean_corpuscular_hemoglobin_concentration_mchc 62.16; rs198846 (23222517)	-	-
6:26118537_CTCAAAGATCAGTTTGG_C	rs2307823	6	26118537	C/CTCAAAGATCAGTTTGG	mean_corpuscular_hemoglobin_mch 46.4; rs1799945 (23222517)	-	-
6:26118537_CTCAAAGATCAGTTTGG_C	rs2307823	6	26118537	C/CTCAAAGATCAGTTTGG	mean_corpuscular_volume_mcv 44.18; rs198846 (23222517)	-	-
6:26118537_CTCAAAGATCAGTTTGG_C	rs2307823	6	26118537	C/CTCAAAGATCAGTTTGG	hemoglobin_hb 29.85; rs198846 (23222517)	-	-
6:26118537_CTCAAAGATCAGTTTGG_C	rs2307823	6	26118537	C/CTCAAAGATCAGTTTGG	diastolic_blood_pressure_dbp 14.82; rs1799945 (21909115)	-	-
6:26118537_CTCAAAGATCAGTTTGG_C	rs2307823	6	26118537	C/CTCAAAGATCAGTTTGG	diastolic_blood_pressure 14.7; rs1799945 (21909115)	-	-
6:26118537_CTCAAAGATCAGTTTGG_C	rs2307823	6	26118537	C/CTCAAAGATCAGTTTGG	mean_corpuscular_hemoglobin_mch_pg 12.31; rs198846 (19820698)	-	-
6:26118537_CTCAAAGATCAGTTTGG_C	rs2307823	6	26118537	C/CTCAAAGATCAGTTTGG	mean_corpuscular_volume_mcv_fl 12.07; rs198846 (19820698)	-	-
6:26118537_CTCAAAGATCAGTTTGG_C	rs2307823	6	26118537	C/CTCAAAGATCAGTTTGG	blood_pressure 11.7; rs198846 (21909110)	-	-
6:26118537_CTCAAAGATCAGTTTGG_C	rs2307823	6	26118537	C/CTCAAAGATCAGTTTGG	systolic_blood_pressure_sbp 11.11; rs1799945 (21909115)	-	-
6:26118537_CTCAAAGATCAGTTTGG_C	rs2307823	6	26118537	C/CTCAAAGATCAGTTTGG	hypertension 9.74; rs1799945 (21909115)	-	-
6:26118537_CTCAAAGATCAGTTTGG_C	rs2307823	6	26118537	C/CTCAAAGATCAGTTTGG	hematocrit_hct 9.46; rs198846 (23222517)	-	-
6:26118537_CTCAAAGATCAGTTTGG_C	rs2307823	6	26118537	C/CTCAAAGATCAGTTTGG	iron 8.52; rs1799945 (21208937)	-	-
6:26118537_CTCAAAGATCAGTTTGG_C	rs2307823	6	26118537	C/CTCAAAGATCAGTTTGG	hemoglobin 8; rs198846 (19820698)	-	-
6:26118537_CTCAAAGATCAGTTTGG_C	rs2307823	6	26118537	C/CTCAAAGATCAGTTTGG	dbp 7.42; rs198846 (21909115)	-	-
6:28042274_C_T	rs9348792	6	28042274	T/C	rheumatoid_arthritis 7.35; rs9357064 (24390342)	-	-
6:28117602_C_CT	rs560097346	6	28117602	CT/C	-	-	-
6:29596242_G_A	rs143229677	6	29596242	A/G	-	-	-
6:29800211_T_C	rs12662618	6	29800211	C/T	rheumatoid_arthritis 18.34; rs6922605 (24390342)	-	-
6:29822432_C_T	rs58005484	6	29822432	T/C	rheumatoid_arthritis 18.8; rs58005484 (24390342)	-	-
6:29832332_A_G	rs2524035	6	29832332	G/A	rheumatoid_arthritis 7.38; rs1632883 (24390342)	-	-
6:29898116_C_T	rs2975009	6	29898116	T/C	rheumatoid_arthritis 29.6; rs2975007 (24390342)	-	-
6:29910771_C_T		6	29910771	T/C	-	-	-
6:29911114_G_A		6	29911114	A/G	rheumatoid_arthritis 9.33; rs3173420 (24390342)	-	-
6:29912594_C_T	rs17882753	6	29912594	T/C	-	-	-
6:29916885_T_C	rs9260313	6	29916885	C/T	rheumatoid_arthritis 11.62; rs9260313 (24390342)	-	-
6:29923091_T_G	rs9260620	6	29923091	G/T	rheumatoid_arthritis 8.34; rs9260632 (24390342)	-	-
6:29923091_T_G	rs9260620	6	29923091	G/T	schizophrenia 8.26; rs9260632 (25056061)	-	-
6:29923351_G_A	rs2904758	6	29923351	A/G	rheumatoid_arthritis 7.34; rs1632881 (24390342)	-	-
6:29923423_C_T	rs9260639	6	29923423	T/C	rheumatoid_arthritis 17.55; rs9260639 (24390342)	-	-
6:29924294_T_C	rs73725598	6	29924294	C/T	rheumatoid_arthritis 9.82; rs76730244 (24390342)	-	-
6:29933225_C_T	rs2517678	6	29933225	T/C	rheumatoid_arthritis 13.74; rs2517678 (24390342)	-	-
6:29935250_G_A	rs3893464	6	29935250	A/G	graves_disease 19.73; rs3893464 (21900946)	-	-
6:29935250_G_A	rs3893464	6	29935250	A/G	generalized_vitiligo 17.45; rs3893464 (20410501)	-	-
6:29935250_G_A	rs3893464	6	29935250	A/G	generalized_vitiligo_without_concomitant_other_autoimmune_disorder 12.37; rs3893464 (20410501)	-	-
6:29935250_G_A	rs3893464	6	29935250	A/G	rheumatoid_arthritis 8.06; rs6415118 (24390342)	-	-
6:30065543_A_T	rs17187854	6	30065543	T/A	-	-	-
6:30069982_G_C	rs1111180	6	30069982	C/G	rheumatoid_arthritis 27.19; rs2394736 (24390342)	-	-
6:30069982_G_C	rs1111180	6	30069982	C/G	graves_disease 17.76; rs6909253 (21900946)	-	-
6:30069982_G_C	rs1111180	6	30069982	C/G	generalized_vitiligo 14.67; rs6909253 (20410501)	-	-
6:30069982_G_C	rs1111180	6	30069982	C/G	generalized_vitiligo_without_concomitant_other_autoimmune_disorder 12.73; rs9261394 (20410501)	-	-
6:30074310_C_G	rs78026509	6	30074310	G/C	-	-	-
6:30105154_A_G		6	30105154	G/A	rheumatoid_arthritis 7.96; rs28780086 (24390342)	-	-
6:30121460_C_T	rs2022065	6	30121460	T/C	rheumatoid_arthritis 44.85; rs2022065 (24390342)	-	-
6:30124811_C_T	rs144731721	6	30124811	T/C	-	-	-
6:30127558_C_CAT	rs148280884	6	30127558	CAT/C	-	-	-
6:30127805_A_G	rs1573296	6	30127805	G/A	myasthenia_gravis 73.72; rs3130350 (23055271)	-	-
6:30127805_A_G	rs1573296	6	30127805	G/A	idiopathic_membranous_nephropathy 29.38; rs3132610 (21323541)	-	-
6:30127805_A_G	rs1573296	6	30127805	G/A	schizophrenia 24.69; rs3131894 (25056061)	-	-
6:30127805_A_G	rs1573296	6	30127805	G/A	lung_cancer 13.57; rs3130350 (22899653)	-	-
6:30127805_A_G	rs1573296	6	30127805	G/A	type_1_diabetes 13; rs3130380 (17632545)	-	-
6:30127805_A_G	rs1573296	6	30127805	G/A	cutaneous_lupus_erythematosus 10.7; rs3094067 (25827949)	-	-
6:30127805_A_G	rs1573296	6	30127805	G/A	type_1_diabetes_rheumatoid_arthritis_combined_case_analysis 10.34; rs3094034 (17554300)	-	-
6:30127805_A_G	rs1573296	6	30127805	G/A	lupus_erythematosus_systemic 9.22; rs3130350 (18204098)	-	-
6:30127805_A_G	rs1573296	6	30127805	G/A	triglycerides 8.46; rs3130350 (24097068)	-	-
6:30127805_A_G	rs1573296	6	30127805	G/A	autism_spectrum_disorder_attention_deficit_hyperactivity_disorder_adhd_bipolar_disorder_major_depressive_disorder_and_schizophrenia 8.1; rs8321 (23453885)	-	-
6:30128442_C_T	rs12212092	6	30128442	T/C	type_1_diabetes_combined_control_dataset 12.54; rs10947055 (17554300)	-	-
6:30256936_C_T	rs1264622	6	30256936	T/C	type_1_diabetes 11.29; rs1264622 (17632545)	-	-
6:30276679_CT_C	rs577217250	6	30276679	C/CT	-	-	-
6:30359697_T_C	rs2524204	6	30359697	C/T	-	-	-
6:30571471_T_C	rs1264423	6	30571471	C/T	rheumatoid_arthritis 42.3; rs1140809 (24390342)	-	-
6:30571471_T_C	rs1264423	6	30571471	C/T	idiopathic_membranous_nephropathy 14.23; rs1140809 (21323541)	-	-
6:30571471_T_C	rs1264423	6	30571471	C/T	psoriasis 7.65; rs1264419 (19680446)	-	-
6:30752928_C_T	rs147206302	6	30752928	T/C	asthma 8.91; rs11967687 (20860503)	-	-
6:30762093_T_C	rs3131057	6	30762093	C/T	nasopharyngeal_carcinoma_nasopharyngeal_cancer 7.82; rs3095341 (20512145)	-	-
6:31135989_G_C	rs185402687	6	31135989	C/G	-	-	-
6:31163972_G_C	rs28749551	6	31163972	C/G	rheumatoid_arthritis 33.18; rs28749549 (24390342)	-	-
6:31163972_G_C	rs28749551	6	31163972	C/G	triglycerides 15.37; rs7745906 (24097068)	-	-
6:31163972_G_C	rs28749551	6	31163972	C/G	age-related_macular_degeneration 7.48; rs6908994 (23455636)	-	-
6:31199766_G_A	rs11967684	6	31199766	A/G	height 15.72; rs11967684 (25282103)	-	-
6:31199766_G_A	rs11967684	6	31199766	A/G	triglycerides 12.1; rs11967684 (24097068)	-	-
6:31199766_G_A	rs11967684	6	31199766	A/G	rheumatoid_arthritis 11.74; rs6928399 (24390342)	-	-
6:31199766_G_A	rs11967684	6	31199766	A/G	hiv_1_control 7.42; rs6928399 (21051598)	-	-
6:31228540_T_G	rs17191797	6	31228540	G/T	rheumatoid_arthritis 19.72; rs113792081 (24390342)	-	Total_cholesterol 10.35; rs9461684 (24097068)
6:31228540_T_G	rs17191797	6	31228540	G/T	height 16.77; rs9461684 (25282103)	-	-
6:31228540_T_G	rs17191797	6	31228540	G/T	hiv_1_control 11.32; rs5010528 (21051598)	-	-
6:31228540_T_G	rs17191797	6	31228540	G/T	type_1_diabetes 8.41; rs4386816 (17632545)	-	-
6:31229930_C_T	rs9264413	6	31229930	T/C	rheumatoid_arthritis 37.4; rs9264569 (24390342)	Differential_exon_level_expression_of_HLA_C_probe_2948901_in_brain_cortex 15.09; rs3130542 (19222302)	-
6:31229930_C_T	rs9264413	6	31229930	T/C	height 15.02; chr6:31233643 (25282103)	Differential_exon_level_expression_of_HLA_C_probe_2948901_in_peripheral_blood_mononuclear_cells 11.45; rs3130542 (19222302)	-
6:31229930_C_T	rs9264413	6	31229930	T/C	hepatitis_b 13.05; rs3130542 (24162738)	-	-
6:31229930_C_T	rs9264413	6	31229930	T/C	hiv_1_control 7.85; rs9264508 (21051598)	-	-
6:31229930_C_T	rs9264413	6	31229930	T/C	ulcerative_colitis 7.79; rs74928735 (26192919)	-	-
6:31229930_C_T	rs9264413	6	31229930	T/C	hiv_1_control_viral_load_at_set_point 7.69; rs3130542 (20041166)	-	-
6:31237858_T_C	rs34794906	6	31237858	C/T	rheumatoid_arthritis 24.48; rs1050328 (24390342)	-	-
6:31239057_C_T		6	31239057	T/C	-	-	-
6:31240721_C_T	rs2249742	6	31240721	T/C	hiv_1_control 19.48; rs2249742 (21051598)	Differential_exon_level_expression_of_HLA_C_probe_2948901_in_peripheral_blood_mononuclear_cells 10.02; rs2249742 (19222302)	Total_cholesterol 9.31; rs2249742 (24097068)
6:31240721_C_T	rs2249742	6	31240721	T/C	psoriasis 17.2; rs2249742 (19680446)	Differential_exon_level_expression_of_HLA_C_probe_2948901_in_brain_cortex 8.6; rs2249742 (19222302)	-
6:31240721_C_T	rs2249742	6	31240721	T/C	hiv_1_control_viral_load_at_set_point 16.81; rs2249742 (20041166)	Differential_exon_level_expression_of_HLA_C_probe_2948904_in_peripheral_blood_mononuclear_cells 7.67; rs2249742 (19222302)	-
6:31240721_C_T	rs2249742	6	31240721	T/C	height 16.04; rs2249742 (25282103)	-	-
6:31240721_C_T	rs2249742	6	31240721	T/C	antibody_titer_to_hepatitis_b_vaccination 8.47; rs2249742 (21764829)	-	-
6:31240721_C_T	rs2249742	6	31240721	T/C	type_1_diabetes 8.46; rs2249742 (17632545)	-	-
6:31240721_C_T	rs2249742	6	31240721	T/C	crohns_disease 8.23; rs2249742 (23128233)	-	-
6:31241761_A_T	rs2524082	6	31241761	T/A	psoriasis 10.65; rs2524082 (19680446)	-	-
6:31242083_G_C	rs2524081	6	31242083	C/G	rheumatoid_arthritis 20.8; rs9265736 (24390342)	-	-
6:31242083_G_C	rs2524081	6	31242083	C/G	hiv_1_control 13.64; rs2524073 (21051598)	-	-
6:31242083_G_C	rs2524081	6	31242083	C/G	red_blood_cell_count_rbc 11.47; rs2853925 (23222517)	-	-
6:31242083_G_C	rs2524081	6	31242083	C/G	crohns_disease 9.15; rs1639113 (26192919)	-	-
6:31242083_G_C	rs2524081	6	31242083	C/G	height 8.44; rs9264863 (25282103)	-	-
6:31242174_G_A	rs2524079	6	31242174	A/G	height 15.38; rs2524079 (25282103)	-	-
6:31242174_G_A	rs2524079	6	31242174	A/G	white_blood_cell_count 11; rs2524079 (21738480)	-	-
6:31242174_G_A	rs2524079	6	31242174	A/G	rheumatoid_arthritis 9.77; rs2524079 (24390342)	-	-
6:31274298_G_A	rs9264941	6	31274298	A/G	rheumatoid_arthritis 11; rs9264939 (24390342)	-	-
6:31274298_G_A	rs9264941	6	31274298	A/G	crohns_disease 7.99; rs9264941 (26192919)	-	-
6:31274793_G_GC	rs540653847	6	31274793	GC/G	-	-	-
6:31312059_G_C	rs2256752	6	31312059	C/G	rheumatoid_arthritis 15.48; rs2256752 (24390342)	-	-
6:31313030_C_T	rs2394982	6	31313030	T/C	rheumatoid_arthritis 11.52; rs2394982 (24390342)	-	-
6:31315407_C_CT	rs111721712	6	31315407	CT/C	-	-	-
6:31315512_G_A	rs116685461	6	31315512	A/G	rheumatoid_arthritis 21.27; rs9405073 (24390342)	-	-
6:31316460_C_T	rs116438126	6	31316460	T/C	-	-	-
6:31321948_T_G	rs1055348	6	31321948	G/T	rheumatoid_arthritis 17.92; rs73394251 (24390342)	-	-
6:31322133_A_G	rs3819306	6	31322133	G/A	rheumatoid_arthritis 11.96; rs3819306 (24390342)	-	-
6:31322367_T_G	rs3819299	6	31322367	G/T	hiv_1_control 12.74; rs3819299 (21051598)	-	-
6:31322367_T_G	rs3819299	6	31322367	G/T	platelet_count_plt 9.48; rs3819299 (22139419)	-	-
6:31322367_T_G	rs3819299	6	31322367	G/T	rheumatoid_arthritis 9.15; rs3819282 (24390342)	-	-
6:31322367_T_G	rs3819299	6	31322367	G/T	platelet_counts 9.05; rs3819299 (22139419)	-	-
6:31326166_C_T	rs4947311	6	31326166	T/C	-	-	-
6:31327701_T_G	rs9378249	6	31327701	G/T	rheumatoid_arthritis 64.82; rs9368692 (24390342)	-	-
6:31327701_T_G	rs9378249	6	31327701	G/T	rheumatoid_arthritis_acpa_positive 20.25; chr6:31405617 (21156761)	-	-
6:31327701_T_G	rs9378249	6	31327701	G/T	plasma_beta_2_microglobulin_levels 11.82; rs2596466 (23417110)	-	-
6:31327701_T_G	rs9378249	6	31327701	G/T	beta_2_microglubulin_plasma_levels 11.7; chr6:31405617 (23417110)	-	-
6:31327701_T_G	rs9378249	6	31327701	G/T	ulcerative_colitis 8.17; rs9368692 (26192919)	-	-
6:31327701_T_G	rs9378249	6	31327701	G/T	bipolar_disorder_gender_differentiated 8.07; chr6:31327701 (17554300)	-	-
6:31327701_T_G	rs9378249	6	31327701	G/T	bipolar_disorder 8; rs9378249 (21254220)	-	-
6:31331884_GTT_G	rs9279167	6	31331884	G/GTT	-	-	-
6:31331954_C_T	rs2523552	6	31331954	T/C	myasthenia_gravis 83.17; rs2523567 (23055271)	-	-
6:31331954_C_T	rs2523552	6	31331954	T/C	type_1_diabetes_combined_control_dataset 53.52; rs2523544 (17554300)	-	-
6:31331954_C_T	rs2523552	6	31331954	T/C	idiopathic_membranous_nephropathy 11.26; rs2523544 (21323541)	-	-
6:31331954_C_T	rs2523552	6	31331954	T/C	rheumatoid_arthritis 9.68; rs2844583 (24390342)	-	-
6:31331954_C_T	rs2523552	6	31331954	T/C	schizophrenia 9.3; rs2428490 (25056061)	-	-
6:31331954_C_T	rs2523552	6	31331954	T/C	behcet_syndrome 7.76; rs2523544 (20622878)	-	-
6:31333444_G_A	rs62395421	6	31333444	A/G	-	-	-
6:31337211_G_A	rs9266428	6	31337211	A/G	behcet_syndrome 42.81; rs9266399 (20622878)	-	-
6:31337211_G_A	rs9266428	6	31337211	A/G	behcets_disease 15.62; rs9266409 (20622879)	-	-
6:31337211_G_A	rs9266428	6	31337211	A/G	hiv_1_control_viral_load_at_set_point 13.31; rs9266409 (20041166)	-	-
6:31337211_G_A	rs9266428	6	31337211	A/G	height 7.89; rs9266409 (25282103)	-	-
6:31337211_G_A	rs9266428	6	31337211	A/G	hiv_1_control 7.55; rs9266406 (21051598)	-	-
6:31341771_G_A	rs2523517	6	31341771	A/G	rheumatoid_arthritis 57.17; rs2844562 (24390342)	-	-
6:31341771_G_A	rs2523517	6	31341771	A/G	lung_cancer 7.42; rs2844573 (22899653)	-	-
6:31379115_G_A	rs1131896	6	31379115	A/G	rheumatoid_arthritis 24.51; rs1131896 (24390342)	-	-
6:31382911_A_G	rs1882	6	31382911	G/A	height 35.6; rs2256183 (25282103)	Gene_expression 61.7; rs2256183 (20881960)	Total_cholesterol 10.57; rs2596530 (24097068)
6:31382911_A_G	rs1882	6	31382911	G/A	cervical_cancer 17.8; rs2516448 (23482656)	-	-
6:31382911_A_G	rs1882	6	31382911	G/A	rheumatoid_arthritis 13.96; rs2853981 (24390342)	-	-
6:31382911_A_G	rs1882	6	31382911	G/A	idiopathic_membranous_nephropathy 13.73; rs2844511 (21323541)	-	-
6:31382911_A_G	rs1882	6	31382911	G/A	weight 10.44; rs2596530 (23754948)	-	-
6:31382911_A_G	rs1882	6	31382911	G/A	height_in_males 10.18; rs2596530 (23754948)	-	-
6:31382911_A_G	rs1882	6	31382911	G/A	hiv_1_control_viral_load_at_set_point 9.97; rs2844511 (20041166)	-	-
6:31382911_A_G	rs1882	6	31382911	G/A	hiv_1_control 8.68; rs2596530 (21051598)	-	-
6:31382911_A_G	rs1882	6	31382911	G/A	systemic_lupus_erythematosus 8.44; rs2596531 (18204098)	-	-
6:31382911_A_G	rs1882	6	31382911	G/A	height_tails 8.13; rs2596530 (23563607)	-	-
6:31382911_A_G	rs1882	6	31382911	G/A	height_adults 7.49; rs2516448 (21194676)	-	-
6:31382911_A_G	rs1882	6	31382911	G/A	behcet_syndrome 7.37; rs2596530 (20622878)	-	-
6:31412426_AG_A	rs34624527	6	31412426	A/AG	ankylosing_spondylitis 36.28; rs2596464 (22138694)	-	-
6:31412426_AG_A	rs34624527	6	31412426	A/AG	rheumatoid_arthritis 28.47; rs2596464 (24390342)	-	-
6:31412426_AG_A	rs34624527	6	31412426	A/AG	idiopathic_membranous_nephropathy 19.32; rs2596464 (21323541)	-	-
6:31412426_AG_A	rs34624527	6	31412426	A/AG	type_1_diabetes_rheumatoid_arthritis_crohns_disease_combined_case_analysis 10.97; rs2596464 (17554300)	-	-
6:31414731_C_T	rs2523696	6	31414731	T/C	-	-	-
6:31415355_C_G	rs9267098	6	31415355	G/C	-	-	-
6:31424581_CAT_C	rs200779223	6	31424581	C/CAT	-	-	-
6:31433712_T_C	rs79022003	6	31433712	C/T	rheumatoid_arthritis 9.8; rs74290509 (24390342)	-	-
6:31436995_T_C	rs2523673	6	31436995	C/T	rheumatoid_arthritis 23.3; rs2523673 (24390342)	-	-
6:31436995_T_C	rs2523673	6	31436995	C/T	idiopathic_membranous_nephropathy 17.77; rs2523674 (21323541)	-	-
6:31436995_T_C	rs2523673	6	31436995	C/T	schizophrenia 7.37; rs2523674 (25056061)	-	-
6:31442782_G_A	rs3131643	6	31442782	A/G	myasthenia_gravis 103.14; chr6:31448976 (23055271)	-	Total_cholesterol 12.76; chr6:31505480 (24097068)
6:31442782_G_A	rs3131643	6	31442782	A/G	type_1_diabetes_combined_control_dataset 78.65; chr6:31448976 (17554300)	-	-
6:31442782_G_A	rs3131643	6	31442782	A/G	diabetes_mellitus_type_1 67.28; chr6:31505480 (19430480)	-	-
6:31442782_G_A	rs3131643	6	31442782	A/G	primary_sclerosing_cholangitis 25.59; chr6:31448976 (19944697)	-	-
6:31442782_G_A	rs3131643	6	31442782	A/G	idiopathic_membranous_nephropathy 23.2; chr6:31448976 (21323541)	-	-
6:31442782_G_A	rs3131643	6	31442782	A/G	schizophrenia 18.18; chr6:31476458 (25056061)	-	-
6:31442782_G_A	rs3131643	6	31442782	A/G	type_1_diabetes 16; chr6:31448976 (17632545)	-	-
6:31442782_G_A	rs3131643	6	31442782	A/G	triglycerides 14.08; chr6:31476458 (24097068)	-	-
6:31442782_G_A	rs3131643	6	31442782	A/G	systemic_lupus_erythematosus 12.06; chr6:31448976 (18204098)	-	-
6:31442782_G_A	rs3131643	6	31442782	A/G	height 10.96; chr6:31505480 (25282103)	-	-
6:31442782_G_A	rs3131643	6	31442782	A/G	age_at_menopause 10.25; chr6:31476458 (26414677)	-	-
6:31442782_G_A	rs3131643	6	31442782	A/G	lung_cancer 10; chr6:31448976 (22899653)	-	-
6:31442782_G_A	rs3131643	6	31442782	A/G	cardiac_neonatal_lupus 9.34; chr6:31448976 (20662065)	-	-
6:31442782_G_A	rs3131643	6	31442782	A/G	allopurinol_related_stevens_johnson_syndrome_or_toxic_epidermal_necrolysis 8.88; chr6:31448976 (21912425)	-	-
6:31442782_G_A	rs3131643	6	31442782	A/G	allopurinol 7.7; chr6:31505480 (21912425)	-	-
6:31442782_G_A	rs3131643	6	31442782	A/G	metabolic_syndrome 7.7; chr6:31448976 (22399527)	-	-
6:31442782_G_A	rs3131643	6	31442782	A/G	lymphocyte_count 7.48; chr6:31505480 (19853236)	-	-
6:31461372_A_T	rs2507971	6	31461372	T/A	rheumatoid_arthritis 21.6; rs2395041 (24390342)	-	-
6:31461558_T_C	rs3094006	6	31461558	C/T	height 16.62; rs3094006 (25282103)	-	-
6:31461558_T_C	rs3094006	6	31461558	C/T	weight 11.92; rs3094006 (23754948)	-	-
6:31461558_T_C	rs3094006	6	31461558	C/T	rheumatoid_arthritis 8.77; rs3094006 (24390342)	-	-
6:31461558_T_C	rs3094006	6	31461558	C/T	weight_in_females 7.72; rs3094006 (23754948)	-	-
6:31507938_G_A	rs2269476	6	31507938	A/G	rheumatoid_arthritis 40.96; chr6:31487222 (24390342)	-	-
6:31507938_G_A	rs2269476	6	31507938	A/G	ulcerative_colitis 7.97; rs2269476 (26192919)	-	-
6:31508452_GA_G	rs34788230	6	31508452	G/GA	-	-	-
6:31522669_G_A	rs6929796	6	31522669	A/G	rheumatoid_arthritis 48.08; rs73396237 (24390342)	-	-
6:31540556_T_C	rs2229094	6	31540556	C/T	-	-	-
6:31705126_G_A	rs145269503	6	31705126	A/G	rheumatoid_arthritis 123.03; chr6:31618511 (24390342)	-	-
6:31742242_T_C	rs6914412	6	31742242	C/T	rheumatoid_arthritis 50.1; rs6914412 (24390342)	-	-
6:31761063_G_A	rs9469054	6	31761063	A/G	rheumatoid_arthritis 8.89; rs9469063 (24390342)	-	-
6:31762844_G_T	rs2753960	6	31762844	T/G	rheumatoid_arthritis 87.89; rs2607015 (24390342)	-	-
6:31762844_G_T	rs2753960	6	31762844	T/G	height 14.54; rs2607015 (25282103)	-	-
6:31762844_G_T	rs2753960	6	31762844	T/G	rheumatoid_arthritis_acpa_positive 14.47; rs2607015 (21156761)	-	-
6:31762844_G_T	rs2753960	6	31762844	T/G	schizophrenia 9.63; rs805293 (25056061)	-	-
6:31762844_G_T	rs2753960	6	31762844	T/G	weight 8.62; rs2607015 (23754948)	-	-
6:31762844_G_T	rs2753960	6	31762844	T/G	age_at_menopause 7.42; rs2607015 (26414677)	-	-
6:31805600_T_C	rs115487693	6	31805600	C/T	rheumatoid_arthritis 41.23; rs2515891 (24390342)	-	-
6:31805600_T_C	rs115487693	6	31805600	C/T	age-related_macular_degeneration 16.45; rs638383 (23455636)	-	-
6:31805600_T_C	rs115487693	6	31805600	C/T	advanced_age_related_macular_degeneration 13.99; rs7743807 (23455636)	-	-
6:31805600_T_C	rs115487693	6	31805600	C/T	neovascularization 12.92; rs638383 (23455636)	-	-
6:31805600_T_C	rs115487693	6	31805600	C/T	advanced_age_related_macular_degeneration_choroidal_neovascularization_vs_no_amd 12.23; rs7743807 (23455636)	-	-
6:31805600_T_C	rs115487693	6	31805600	C/T	rheumatoid_arthritis_acpa_positive 10.07; rs7743807 (21156761)	-	-
6:32011358_A_G	rs2856451	6	32011358	G/A	rheumatoid_arthritis 94.6; rs2856451 (24390342)	-	-
6:32075563_T_C	rs429150	6	32075563	C/T	rheumatoid_arthritis 14; rs204893 (24390342)	-	-
6:32075563_T_C	rs429150	6	32075563	C/T	height 11.21; rs429150 (25282103)	-	-
6:32075563_T_C	rs429150	6	32075563	C/T	hiv_1_control 8.21; rs429150 (21051598)	-	-
6:32189987_CTCT_C	rs35565902	6	32189987	C/CTCT	sarcoidosis 9.19; chr6:32189841 (22952805)	-	-
6:32189987_CTCT_C	rs35565902	6	32189987	C/CTCT	schizophrenia 8.05; chr6:32189841 (25056061)	-	-
6:32209861_C_T	rs507778	6	32209861	T/C	rheumatoid_arthritis 121.92; rs507778 (24390342)	-	-
6:32209861_C_T	rs507778	6	32209861	T/C	rheumatoid_arthritis_acpa_positive 32.89; rs507778 (21156761)	-	-
6:32209861_C_T	rs507778	6	32209861	T/C	type_1_diabetes 12.66; rs507778 (17632545)	-	-
6:32209861_C_T	rs507778	6	32209861	T/C	schizophrenia 9.63; rs416352 (25056061)	-	-
6:32281412_C_A	rs28366179	6	32281412	A/C	rheumatoid_arthritis 12.16; rs28366177 (24390342)	-	-
6:32286685_A_G	rs2022542	6	32286685	G/A	rheumatoid_arthritis 43.02; rs17422797 (24390342)	-	Total_cholesterol 9.68; rs17422797 (24097068)
6:32427005_A_AAC	rs5875374	6	32427005	AAC/A	rheumatoid_arthritis 250; rs6937545 (24390342)	-	-
6:32427005_A_AAC	rs5875374	6	32427005	AAC/A	iga_nephropathy 37.7; rs7763262 (25305756)	-	-
6:32427005_A_AAC	rs5875374	6	32427005	AAC/A	height 21.01; rs6937696 (25282103)	-	-
6:32427005_A_AAC	rs5875374	6	32427005	AAC/A	systemic_lupus_erythematosus_sle 10.8; rs6937545 (19838193)	-	-
6:32450089_G_T	rs5020946	6	32450089	T/G	rheumatoid_arthritis Inf; rs12194148 (20453842)	-	Total_cholesterol 9.32; rs9378212 (24097068)
6:32450089_G_T	rs5020946	6	32450089	T/G	rheumatoid_arthritis_acpa_positive 100.19; rs5020946 (21156761)	-	-
6:32450089_G_T	rs5020946	6	32450089	T/G	follicular_lymphoma 99.3; rs12195582 (25279986)	-	-
6:32450089_G_T	rs5020946	6	32450089	T/G	sjögrens_syndrome 36.05; rs9271588 (24097066)	-	-
6:32450089_G_T	rs5020946	6	32450089	T/G	ulcerative_colitis 25.7; rs115610745 (26192919)	-	-
6:32450089_G_T	rs5020946	6	32450089	T/G	inflammatory_bowel_disease 13.23; rs17209907 (26192919)	-	-
6:32450089_G_T	rs5020946	6	32450089	T/G	joint_damage_severity_in_rheumatoid_arthritis 13.04; rs1964995 (23696630)	-	-
6:32450089_G_T	rs5020946	6	32450089	T/G	sarcoidosis 12.67; rs9268839 (22952805)	-	-
6:32450089_G_T	rs5020946	6	32450089	T/G	waist_hip_ratio_adjusted_for_bmi 9.06; rs9378213 (25673412)	-	-
6:32450089_G_T	rs5020946	6	32450089	T/G	non_hodgkin_lymphoma_follicular_lymphoma 7.49; rs9378212 (21533074)	-	-
6:32450089_G_T	rs5020946	6	32450089	T/G	psoriasis 7.49; rs9378212 (19680446)	-	-
6:32452470_C_G	rs28599891	6	32452470	G/C	rheumatoid_arthritis 194.77; rs9269109 (24390342)	-	-
6:32452470_C_G	rs28599891	6	32452470	G/C	ulcerative_colitis 23.47; rs9269109 (26192919)	-	-
6:32452470_C_G	rs28599891	6	32452470	G/C	inflammatory_bowel_disease 14.72; rs28599891 (26192919)	-	-
6:32559110_T_C	rs9270493	6	32559110	C/T	systemic_sclerosis_anti_topoisomerase_i_antibody_positive 186.04; rs3129763 (21779181)	HLA_DQA1_transcript_levels_from_lymphoblastoid_cell_lines 38.55; rs3129763 (21946350)	Total_cholesterol 8.88; rs3129763 (24097068)
6:32559110_T_C	rs9270493	6	32559110	C/T	rheumatoid_arthritis 152.72; rs562462 (24390342)	HLA_DRB1_transcript_levels_from_lymphoblastoid_cell_lines 35.7; rs3129763 (21946350)	-
6:32559110_T_C	rs9270493	6	32559110	C/T	rheumatoid_arthritis_acpa_positive 33.72; rs9272535 (21156761)	-	-
6:32559110_T_C	rs9270493	6	32559110	C/T	type_1_diabetes 11.47; rs3129763 (17632545)	-	-
6:32559110_T_C	rs9270493	6	32559110	C/T	scleroderma_systemic 11; rs3129763 (21779181)	-	-
6:32559110_T_C	rs9270493	6	32559110	C/T	lung_cancer 9.92; rs3129763 (22899653)	-	-
6:32559110_T_C	rs9270493	6	32559110	C/T	schizophrenia 9.35; rs9273037 (25056061)	-	-
6:32559110_T_C	rs9270493	6	32559110	C/T	pediatric_ulcerative_colitis 8.74; rs3129763 (18758464)	-	-
6:32559110_T_C	rs9270493	6	32559110	C/T	primary_biliary_cirrhosis_antimitochondrial_antibody_positive_only 7.93; rs3129763 (20639880)	-	-
6:32559110_T_C	rs9270493	6	32559110	C/T	primary_biliary_cirrhosis 7.67; rs3129763 (20639880)	-	-
6:32559110_T_C	rs9270493	6	32559110	C/T	red_blood_cell_count_rbc 7.54; rs9272535 (23222517)	-	-
6:32586998_C_G	rs607929	6	32586998	G/C	rheumatoid_arthritis 123.76; rs3021304 (20453842)	-	-
6:32586998_C_G	rs607929	6	32586998	G/C	vogt_koyanagi_harada_syndrome 118; rs3021304 (25108386)	-	-
6:32587213_T_C	rs28383314	6	32587213	C/T	rheumatoid_arthritis 204.28; rs686250 (24390342)	-	-
6:32587213_T_C	rs28383314	6	32587213	C/T	ulcerative_colitis 15.76; rs28383314 (26192919)	-	-
6:32596540_T_G	rs9271925	6	32596540	G/T	-	-	-
6:32606878_G_A	rs9272544	6	32606878	A/G	ulcerative_colitis 12.52; rs9272544 (26192919)	-	-
6:32606878_G_A	rs9272544	6	32606878	A/G	inflammatory_bowel_disease 9.15; rs9272544 (26192919)	-	-
6:32617809_A_G	rs28798705	6	32617809	G/A	inflammatory_bowel_disease 9.32; rs28798705 (26192919)	-	-
6:32617809_A_G	rs28798705	6	32617809	G/A	ulcerative_colitis 8.07; rs28798705 (26192919)	-	-
6:32620184_G_A		6	32620184	A/G	-	-	-
6:32622359_A_G	rs17613465	6	32622359	G/A	ulcerative_colitis 16.49; rs17613347 (26192919)	-	-
6:32622359_A_G	rs17613465	6	32622359	G/A	inflammatory_bowel_disease 10.25; rs17613347 (26192919)	-	-
6:32623434_T_C		6	32623434	C/T	-	-	-
6:32631207_A_T	rs9274235	6	32631207	T/A	ulcerative_colitis 11.48; chr6:32631207 (26192919)	-	-
6:32631207_A_T	rs9274235	6	32631207	T/A	inflammatory_bowel_disease 7.94; chr6:32631207 (26192919)	-	-
6:32744347_G_T	rs2857204	6	32744347	T/G	diabetes_mellitus_type_1 67.59; rs2219893 (19430480)	Differential_exon_level_expression_of_TAP2_probe_2950174_in_peripheral_blood_mononuclear_cells 9.25; rs2071473 (19222302)	-
6:32744347_G_T	rs2857204	6	32744347	T/G	rheumatoid_arthritis 29.28; rs9501205 (24390342)	Differential_exon_level_expression_of_TAP2_probe_2950174_in_brain_cortex 8.42; rs2621373 (19222302)	-
6:32744347_G_T	rs2857204	6	32744347	T/G	type_1_diabetes 15.05; rs2219893 (17632545)	-	-
6:32744347_G_T	rs2857204	6	32744347	T/G	inflammatory_bowel_disease 9.47; rs13203429 (26192919)	-	-
6:32744347_G_T	rs2857204	6	32744347	T/G	crohns_disease 7.65; rs2621366 (26192919)	-	-
6:32744347_G_T	rs2857204	6	32744347	T/G	hiv_1_control_viral_load_at_set_point 7.65; rs2219893 (20041166)	-	-
6:32830013_G_A	rs7767288	6	32830013	A/G	type_1_diabetes_combined_control_dataset 9.12; rs9276825 (17554300)	-	-
6:33045500_T_C	rs2856816	6	33045500	C/T	rheumatoid_arthritis 40.62; rs2856816 (24390342)	-	-
6:33048606_G_C	rs1042133	6	33048606	C/G	rheumatoid_arthritis 32.57; rs1042133 (24390342)	-	-
6:33546837_T_C	rs210142	6	33546837	C/T	platelet_counts 35.15; rs210134 (22139419)	-	-
6:33546837_T_C	rs210142	6	33546837	C/T	chronic_lymphocytic_leukemia 15.05; rs210142 (22700719)	-	-
6:33546837_T_C	rs210142	6	33546837	C/T	mean_platelet_volume 14.7; rs210134 (22423221)	-	-
6:33546837_T_C	rs210142	6	33546837	C/T	rheumatoid_arthritis 8.04; rs210134 (24390342)	-	-
6:33546837_T_C	rs210142	6	33546837	C/T	hematological_traits_red_blood_cell_count_hemoglobin_concentration_hematocrit_mean_corpuscular_hemoglobin_mch_concentration_mean_corpuscular_volume_platelet_count_and_white_blood_cell_count 7.75; rs210134 (23263863)	-	-
6:33552707_A_C	rs75080135	6	33552707	C/A	platelet_counts 15; rs9296095 (25705162)	-	-
6:33552707_A_C	rs75080135	6	33552707	C/A	platelet_count 11.69; rs9296095 (22423221)	-	-
6:33552707_A_C	rs75080135	6	33552707	C/A	platelet_count_plt 10.18; rs5745568 (20139978)	-	-
6:33718418_C_T	rs4713675	6	33718418	T/C	rheumatoid_arthritis 28.96; rs4713675 (24390342)	-	-
[truncated: 3,888 more rows]
