# Supplementary material for: The Allelic Landscape of Human Blood Cell Trait Variation and Links to Common Complex Disease
Source: Cell. 2016 Nov 17;167(5):1415–1429.e19. doi: 10.1016/j.cell.2016.10.042 (PMC5300907; doi:10.1016/j.cell.2016.10.042)
Supplement: Table S6. Cellular Trait and Molecular Trait Colocalization, Related to Figure 6 and the STAR Methods — Summary statistics from the colocalization analysis using SMR between neutrophil, monocyte and lymphocyte count and molecular QTL in the relevant cell types. For eQTL and sQTL in each of the three cell-types, the columns correspond to Ensembl Gene ID, the corresponding gene name (Gene Name) and information extracted from BioMart regarding the gene type (Gene Type), the Probe ID used in the BLUEPRINT QTL data (Probe ID) and the base-pair location of the probe (Probe bp), the Variant ID found in both the GWAS and BLUEPRINT QTL data (Variant ID), the variant chromosome location (Variant Chr) and base-pair location (Variant bp), the effect allele and baseline allele used in the SMR study (Effect Allele, Baseline Allele), the effect allele frequency (Effect Allele Freq.), the effect size in the GWAS study (Effect GWAS), together with the standard error and p value (SE GWAS, p value GWAS), the effect size in the BLUEPRINT QTL study (Effect QTL), together with the standard error and p value (SE QTL, p value QTL), the effect size in the SMR analysis (Effect SMR), together with the standard error and p value (SE SMR, p value SMR) as well as the p value for the heterogeneity test (p value HEIDI) and the number of variants tested in the heterogeneity test (Variant#). For the hQTL results in each cell-type, the Probe ID denotes the chromosome location as well as the start and end of the H3K4me1 or H3K27ac peak, followed by the probe chromosome location and the Histone Mark ID, which contains the same information as the probe ID. As for the eQTL and sQTL results, the columns correspond to the Variant ID found in both the GWAS and BLUEPRINT QTL data (Variant ID), the variant chromosome location (Variant Chr) and base-pair location (Variant bp), the effect allele and baseline allele used in the SMR study (Effect Allele, Baseline Allele), the effect allele frequency (Effect Allele Freq.), the effect size in the GWAS study (Effect GWAS), together with the standard error and p value [file mmc6.xlsx]

## Sheet: ST6
Supplemental Table 6. Cellular trait and molecular trait colocalization
Colocalized variant SNP ID	Colocalized variant rsID	Clump Lead SNP ID	Clump Lead rsID	Conditional Lead SNP ID	Conditional Lead rsID	QTL mark	Neutrophil eQTL																						Monocyte eQTL
							Ensembl Gene ID	Gene Name	Gene Type	Probe ID	Probe Chr	Probe bp	Variant Chr	Variant bp	Effect Allele	Baseline Allele	Effect Allele Freq.	Effect GWAS	SE GWAS	p-value GWAS	Effect QTL	SE QTL	p-value QTL	Effect SMR	SE SMR	p-value SMR	p-value HEIDI	Variant#	Ensembl Gene ID	Gene Name	Gene Type	Probe ID	Probe Chr	Probe bp	Variant Chr	Variant bp	Effect Allele	Baseline Allele	Effect Allele Freq.	Effect GWAS	SE GWAS	p-value GWAS	Effect QTL	SE QTL	p-value QTL	Effect SMR	SE SMR	p-value SMR	p-value HEIDI
1:8484823_A_G	rs301807	1:8504421_C_A, 1:8504421_C_A, 1:8504421_C_A	rs159963, rs159963, rs159963	1:8484823_A_G, 1:8498326_T_TG, 1:8504421_C_A	rs301807, rs34976449, rs159963	tcel_eQTL	-	-	-	-	-	-	-	-	-	-	-	-	-	-	-	-	-	-	-	-	-	-	-	-	-	-	-	-	-	-	-	-	-	-	-	-	-	-	-	-	-	-	-
1:8505058_G_A	rs301816	1:8504421_C_A, 1:8504421_C_A, 1:8504421_C_A	rs159963, rs159963, rs159963	1:8484823_A_G, 1:8498326_T_TG, 1:8504421_C_A	rs301807, rs34976449, rs159963	tcel_H3K27ac	-	-	-	-	-	-	-	-	-	-	-	-	-	-	-	-	-	-	-	-	-	-	-	-	-	-	-	-	-	-	-	-	-	-	-	-	-	-	-	-	-	-	-
1:8632791_A_T	rs11121201	-	-	-	-	tcel_H3K27ac	-	-	-	-	-	-	-	-	-	-	-	-	-	-	-	-	-	-	-	-	-	-	-	-	-	-	-	-	-	-	-	-	-	-	-	-	-	-	-	-	-	-	-
1:9241839_G_A	rs79412885	1:9241839_G_A	rs79412885	1:9241839_G_A	rs79412885	mono_H3K27ac mono_H3K4me1	-	-	-	-	-	-	-	-	-	-	-	-	-	-	-	-	-	-	-	-	-	-	-	-	-	-	-	-	-	-	-	-	-	-	-	-	-	-	-	-	-	-	-
1:9711016_C_T	rs6540989	1:9711642_A_G	rs7516138	1:9711642_A_G	rs7516138	mono_eQTL	-	-	-	-	-	-	-	-	-	-	-	-	-	-	-	-	-	-	-	-	-	-	ENSG00000179840	C1orf200	protein_coding	ENSG00000179840.5	1	9712668	1	9711016	T	C	0.38595	-0.021941	0.003666	2.16e-09	0.6651	0.0958	3.85e-12	-0.032989	0.007277	5.8e-06	0.136
1:26527810_G_A	rs1889756	-	-	-	-	mono_H3K4me1	-	-	-	-	-	-	-	-	-	-	-	-	-	-	-	-	-	-	-	-	-	-	-	-	-	-	-	-	-	-	-	-	-	-	-	-	-	-	-	-	-	-	-
1:26601570_A_G	rs11577318	1:26601570_A_G	rs11577318	1:26601570_A_G	rs11577318	mono_sQTL	-	-	-	-	-	-	-	-	-	-	-	-	-	-	-	-	-	-	-	-	-	-	-	-	-	-	-	-	-	-	-	-	-	-	-	-	-	-	-	-	-	-	-
1:26647949_G_C	rs7416513	1:26645955_G_GA	rs146201400	1:26645955_G_GA	rs146201400	mono_eQTL	-	-	-	-	-	-	-	-	-	-	-	-	-	-	-	-	-	-	-	-	-	-	ENSG00000169442	CD52	protein_coding	ENSG00000169442.4	1	26644448	1	26647949	C	G	0.762998	0.023876	0.004198	1.29e-08	1.348	0.0967	3.62e-44	0.017712	0.003363	1.39e-07	0.351
1:26648551_G_C	rs11247913	1:26645955_G_GA	rs146201400	1:26645955_G_GA	rs146201400	mono_sQTL	-	-	-	-	-	-	-	-	-	-	-	-	-	-	-	-	-	-	-	-	-	-	-	-	-	-	-	-	-	-	-	-	-	-	-	-	-	-	-	-	-	-	-
1:53256271_G_T	rs9436474	1:53330458_A_G, 1:53330458_A_G	rs514406, rs514406	1:53315360_C_CCT, 1:53330458_A_G	rs770551112, rs514406	mono_eQTL	-	-	-	-	-	-	-	-	-	-	-	-	-	-	-	-	-	-	-	-	-	-	ENSG00000162378	ZYG11B	protein_coding	ENSG00000162378.8	1	53192126	1	53256271	T	G	0.421522	-0.019632	0.003629	6.3e-08	0.7483	0.0914	2.68e-16	-0.026235	0.005813	6.37e-06	0.432
1:53365481_A_G	rs522259	-	-	-	-	mono_H3K4me1	-	-	-	-	-	-	-	-	-	-	-	-	-	-	-	-	-	-	-	-	-	-	-	-	-	-	-	-	-	-	-	-	-	-	-	-	-	-	-	-	-	-	-
1:62107021_A_G	rs1933295	-	-	-	-	mono_H3K27ac mono_H3K4me1	-	-	-	-	-	-	-	-	-	-	-	-	-	-	-	-	-	-	-	-	-	-	-	-	-	-	-	-	-	-	-	-	-	-	-	-	-	-	-	-	-	-	-
1:62107021_A_G	rs1933295	-	-	-	-	mono_H3K27ac mono_H3K4me1	-	-	-	-	-	-	-	-	-	-	-	-	-	-	-	-	-	-	-	-	-	-	-	-	-	-	-	-	-	-	-	-	-	-	-	-	-	-	-	-	-	-	-
1:62107021_A_G	rs1933295	-	-	-	-	mono_H3K27ac mono_H3K4me1	-	-	-	-	-	-	-	-	-	-	-	-	-	-	-	-	-	-	-	-	-	-	-	-	-	-	-	-	-	-	-	-	-	-	-	-	-	-	-	-	-	-	-
1:90053167_A_G	rs12124338	-	-	-	-	mono_eQTL mono_H3K27ac mono_H3K4me1	-	-	-	-	-	-	-	-	-	-	-	-	-	-	-	-	-	-	-	-	-	-	ENSG00000197147	LRRC8B	protein_coding	ENSG00000197147.7	1	89990395	1	90053167	G	A	0.4924	-0.017533	0.003587	1.02e-06	1.271	0.0726	1.27e-68	-0.013794	0.00293	2.5e-06	0.269
1:90053167_A_G	rs12124338	-	-	-	-	mono_eQTL mono_H3K27ac mono_H3K4me1	-	-	-	-	-	-	-	-	-	-	-	-	-	-	-	-	-	-	-	-	-	-	ENSG00000197147	LRRC8B	protein_coding	ENSG00000197147.7	1	89990395	1	90053167	G	A	0.4924	-0.017533	0.003587	1.02e-06	1.271	0.0726	1.27e-68	-0.013794	0.00293	2.5e-06	0.269
1:90053167_A_G	rs12124338	-	-	-	-	mono_eQTL mono_H3K27ac mono_H3K4me1	-	-	-	-	-	-	-	-	-	-	-	-	-	-	-	-	-	-	-	-	-	-	ENSG00000197147	LRRC8B	protein_coding	ENSG00000197147.7	1	89990395	1	90053167	G	A	0.4924	-0.017533	0.003587	1.02e-06	1.271	0.0726	1.27e-68	-0.013794	0.00293	2.5e-06	0.269
1:92972933_T_C	rs4970698	1:93016228_T_C	rs12753280	1:93016228_T_C	rs12753280	mono_sQTL	-	-	-	-	-	-	-	-	-	-	-	-	-	-	-	-	-	-	-	-	-	-	-	-	-	-	-	-	-	-	-	-	-	-	-	-	-	-	-	-	-	-	-
1:93035020_C_T	rs6692187	1:93016228_T_C	rs12753280	1:93016228_T_C	rs12753280	mono_H3K4me1	-	-	-	-	-	-	-	-	-	-	-	-	-	-	-	-	-	-	-	-	-	-	-	-	-	-	-	-	-	-	-	-	-	-	-	-	-	-	-	-	-	-	-
1:93168369_A_AG	rs34944068	-	-	-	-	mono_H3K4me1	-	-	-	-	-	-	-	-	-	-	-	-	-	-	-	-	-	-	-	-	-	-	-	-	-	-	-	-	-	-	-	-	-	-	-	-	-	-	-	-	-	-	-
1:93264054_T_A	-	-	-	-	-	mono_sQTL	-	-	-	-	-	-	-	-	-	-	-	-	-	-	-	-	-	-	-	-	-	-	-	-	-	-	-	-	-	-	-	-	-	-	-	-	-	-	-	-	-	-	-
1:108744934_G_A	rs828999	1:108743059_G_C, 1:108743059_G_C	rs663045, rs663045	1:108743059_G_C, 1:108744934_G_A	rs663045, rs828999	neut_eQTL	ENSG00000085491	SLC25A24	protein_coding	ENSG00000085491.11	1	108676658	1	108744934	A	G	0.534761	0.023174	0.003596	1.16e-10	1.094	0.085	6.59e-38	0.021183	0.003676	8.27e-09	0.117	174	-	-	-	-	-	-	-	-	-	-	-	-	-	-	-	-	-	-	-	-	-
1:150844583_C_A	rs12758227	1:150651175_C_T, 1:150651175_C_T	rs11800059, rs11800059	1:150651175_C_T, 1:150696792_TCTTCTGCAG_T	rs11800059, rs112158604	tcel_eQTL	-	-	-	-	-	-	-	-	-	-	-	-	-	-	-	-	-	-	-	-	-	-	-	-	-	-	-	-	-	-	-	-	-	-	-	-	-	-	-	-	-	-	-
1:160793962_G_C	rs506081	1:160794497_C_T	rs504848	1:160794497_C_T	rs504848	tcel_sQTL	-	-	-	-	-	-	-	-	-	-	-	-	-	-	-	-	-	-	-	-	-	-	-	-	-	-	-	-	-	-	-	-	-	-	-	-	-	-	-	-	-	-	-
1:161602254_C_T	rs61803031	1:161609572_G_T	rs201950044	1:161609572_G_T	rs201950044	neut_sQTL	-	-	-	-	-	-	-	-	-	-	-	-	-	-	-	-	-	-	-	-	-	-	-	-	-	-	-	-	-	-	-	-	-	-	-	-	-	-	-	-	-	-	-
1:161618545_G_A	rs56159502	1:161609572_G_T	rs201950044	1:161609572_G_T	rs201950044	neut_sQTL	-	-	-	-	-	-	-	-	-	-	-	-	-	-	-	-	-	-	-	-	-	-	-	-	-	-	-	-	-	-	-	-	-	-	-	-	-	-	-	-	-	-	-
1:169664867_A_G	rs4987360	-	-	-	-	mono_eQTL	-	-	-	-	-	-	-	-	-	-	-	-	-	-	-	-	-	-	-	-	-	-	ENSG00000188404	SELL	protein_coding	ENSG00000188404.4	1	169659808	1	169664867	G	A	0.305388	-0.018678	0.003882	1.5e-06	-1.058	0.0887	8.47e-33	0.017654	0.003956	8.11e-06	0.716
1:208025926_T_C	rs6669384	-	-	-	-	mono_sQTL	-	-	-	-	-	-	-	-	-	-	-	-	-	-	-	-	-	-	-	-	-	-	-	-	-	-	-	-	-	-	-	-	-	-	-	-	-	-	-	-	-	-	-
1:227175367_G_T	rs6426558	1:227175367_G_T, 1:227175367_G_T	rs6426558, rs6426558	1:227173892_T_A, 1:227175367_G_T	rs17592479, rs6426558	neut_H3K27ac	-	-	-	-	-	-	-	-	-	-	-	-	-	-	-	-	-	-	-	-	-	-	-	-	-	-	-	-	-	-	-	-	-	-	-	-	-	-	-	-	-	-	-
1:227180981_T_C	rs3795446	1:227175367_G_T, 1:227175367_G_T	rs6426558, rs6426558	1:227173892_T_A, 1:227175367_G_T	rs17592479, rs6426558	neut_eQTL	ENSG00000143801	PSEN2	protein_coding	ENSG00000143801.12	1	227057885	1	227180981	C	T	0.51183	-0.025011	0.003577	2.7e-12	1	0.0901	1.27e-28	-0.025011	0.004228	3.29e-09	0.853	790	-	-	-	-	-	-	-	-	-	-	-	-	-	-	-	-	-	-	-	-	-
1:227180981_T_C	rs3795446	1:227175367_G_T, 1:227175367_G_T	rs6426558, rs6426558	1:227173892_T_A, 1:227175367_G_T	rs17592479, rs6426558	neut_eQTL	ENSG00000163050	ADCK3	protein_coding	ENSG00000163050.11	1	227085237	1	227180981	C	T	0.51183	-0.025011	0.003577	2.7e-12	1.253	0.0786	3.27e-57	-0.019961	0.003117	1.52e-10	0.351	887	-	-	-	-	-	-	-	-	-	-	-	-	-	-	-	-	-	-	-	-	-
1:244488931_C_T	rs10803198	1:244487927_T_C	rs59072704	1:244487927_T_C	rs59072704	mono_eQTL mono_H3K27ac mono_H3K4me1	-	-	-	-	-	-	-	-	-	-	-	-	-	-	-	-	-	-	-	-	-	-	ENSG00000035687	ADSS	protein_coding	ENSG00000035687.9	1	244571796	1	244488931	T	C	0.135368	-0.031145	0.005203	2.15e-09	-1.4	0.1159	1.36e-33	0.022246	0.004148	8.16e-08	0.295
1:244488931_C_T	rs10803198	1:244487927_T_C	rs59072704	1:244487927_T_C	rs59072704	mono_eQTL mono_H3K27ac mono_H3K4me1	-	-	-	-	-	-	-	-	-	-	-	-	-	-	-	-	-	-	-	-	-	-	ENSG00000035687	ADSS	protein_coding	ENSG00000035687.9	1	244571796	1	244488931	T	C	0.135368	-0.031145	0.005203	2.15e-09	-1.4	0.1159	1.36e-33	0.022246	0.004148	8.16e-08	0.295
1:244488931_C_T	rs10803198	1:244487927_T_C	rs59072704	1:244487927_T_C	rs59072704	mono_eQTL mono_H3K27ac mono_H3K4me1	-	-	-	-	-	-	-	-	-	-	-	-	-	-	-	-	-	-	-	-	-	-	ENSG00000035687	ADSS	protein_coding	ENSG00000035687.9	1	244571796	1	244488931	T	C	0.135368	-0.031145	0.005203	2.15e-09	-1.4	0.1159	1.36e-33	0.022246	0.004148	8.16e-08	0.295
2:24468545_G_A	rs1986478	2:24599879_AT_A	rs201399927	2:24599879_AT_A	rs201399927	neut_H3K27ac	-	-	-	-	-	-	-	-	-	-	-	-	-	-	-	-	-	-	-	-	-	-	-	-	-	-	-	-	-	-	-	-	-	-	-	-	-	-	-	-	-	-	-
2:24590800_G_A	rs112892911	2:24599879_AT_A	rs201399927	2:24599879_AT_A	rs201399927	neut_H3K4me1	-	-	-	-	-	-	-	-	-	-	-	-	-	-	-	-	-	-	-	-	-	-	-	-	-	-	-	-	-	-	-	-	-	-	-	-	-	-	-	-	-	-	-
2:46280830_C_T	rs6736522	-	-	-	-	mono_H3K27ac mono_H3K4me1	-	-	-	-	-	-	-	-	-	-	-	-	-	-	-	-	-	-	-	-	-	-	-	-	-	-	-	-	-	-	-	-	-	-	-	-	-	-	-	-	-	-	-
2:143886819_G_A	rs79716587	2:143831599_A_G, 2:143831599_A_G	rs74847330, rs74847330	2:143831599_A_G, 2:143886819_G_A	rs74847330, rs79716587	tcel_H3K27ac	-	-	-	-	-	-	-	-	-	-	-	-	-	-	-	-	-	-	-	-	-	-	-	-	-	-	-	-	-	-	-	-	-	-	-	-	-	-	-	-	-	-	-
2:144200697_A_G	rs76217384	-	-	-	-	tcel_sQTL	-	-	-	-	-	-	-	-	-	-	-	-	-	-	-	-	-	-	-	-	-	-	-	-	-	-	-	-	-	-	-	-	-	-	-	-	-	-	-	-	-	-	-
2:144200697_A_G	rs76217384	-	-	-	-	tcel_sQTL	-	-	-	-	-	-	-	-	-	-	-	-	-	-	-	-	-	-	-	-	-	-	-	-	-	-	-	-	-	-	-	-	-	-	-	-	-	-	-	-	-	-	-
2:160484974_G_A	rs4665098	2:160518289_CT_C, 2:160518289_CT_C, 2:160518289_CT_C	rs34435647, rs34435647, rs34435647	2:160505752_T_C, 2:160518289_CT_C, 2:160569276_C_T	rs4664293, rs34435647, rs10173538	neut_eQTL	ENSG00000226266	AC009961.3	lincRNA	ENSG00000226266.1	2	160527219	2	160484974	A	G	0.375767	0.025519	0.003696	5.03e-12	0.8123	0.0952	1.43e-17	0.031416	0.005853	7.98e-08	0.228	390	-	-	-	-	-	-	-	-	-	-	-	-	-	-	-	-	-	-	-	-	-
2:160508071_G_T	rs11676412	2:160518289_CT_C, 2:160518289_CT_C, 2:160518289_CT_C	rs34435647, rs34435647, rs34435647	2:160505752_T_C, 2:160518289_CT_C, 2:160569276_C_T	rs4664293, rs34435647, rs10173538	neut_eQTL	ENSG00000123636	BAZ2B	protein_coding	ENSG00000123636.13	2	160175490	2	160508071	T	G	0.376148	0.025512	0.0037	5.41e-12	0.9781	0.0897	1.1e-27	0.026083	0.004476	5.63e-09	0.133	409	-	-	-	-	-	-	-	-	-	-	-	-	-	-	-	-	-	-	-	-	-
2:160547096_T_G	rs7597488	2:160518289_CT_C, 2:160518289_CT_C, 2:160518289_CT_C	rs34435647, rs34435647, rs34435647	2:160505752_T_C, 2:160518289_CT_C, 2:160569276_C_T	rs4664293, rs34435647, rs10173538	neut_H3K27ac	-	-	-	-	-	-	-	-	-	-	-	-	-	-	-	-	-	-	-	-	-	-	-	-	-	-	-	-	-	-	-	-	-	-	-	-	-	-	-	-	-	-	-
2:160547791_G_A	rs35975814	2:160518289_CT_C, 2:160518289_CT_C, 2:160518289_CT_C	rs34435647, rs34435647, rs34435647	2:160505752_T_C, 2:160518289_CT_C, 2:160569276_C_T	rs4664293, rs34435647, rs10173538	neut_eQTL	ENSG00000224152	AC009506.1	antisense	ENSG00000224152.1	2	160471807	2	160547791	A	G	0.375655	0.025573	0.003699	4.72e-12	0.9643	0.0903	1.28e-26	0.02652	0.00457	6.49e-09	0.275	454	-	-	-	-	-	-	-	-	-	-	-	-	-	-	-	-	-	-	-	-	-
2:160560160_T_C	rs13391919	2:160518289_CT_C, 2:160518289_CT_C, 2:160518289_CT_C	rs34435647, rs34435647, rs34435647	2:160505752_T_C, 2:160518289_CT_C, 2:160569276_C_T	rs4664293, rs34435647, rs10173538	neut_H3K4me1	-	-	-	-	-	-	-	-	-	-	-	-	-	-	-	-	-	-	-	-	-	-	-	-	-	-	-	-	-	-	-	-	-	-	-	-	-	-	-	-	-	-	-
2:160655122_C_T	rs2556102	2:160518289_CT_C, 2:160518289_CT_C, 2:160518289_CT_C	rs34435647, rs34435647, rs34435647	2:160505752_T_C, 2:160518289_CT_C, 2:160569276_C_T	rs4664293, rs34435647, rs10173538	neut_H3K4me1	-	-	-	-	-	-	-	-	-	-	-	-	-	-	-	-	-	-	-	-	-	-	-	-	-	-	-	-	-	-	-	-	-	-	-	-	-	-	-	-	-	-	-
2:161163381_G_T	rs12692592	-	-	-	-	tcel_eQTL	-	-	-	-	-	-	-	-	-	-	-	-	-	-	-	-	-	-	-	-	-	-	-	-	-	-	-	-	-	-	-	-	-	-	-	-	-	-	-	-	-	-	-
2:161287142_G_A	rs7420451	2:161306828_G_C, 2:161306828_G_C	rs113678689, rs113678689	2:161306828_G_C, 2:161340500_C_A	rs113678689, rs7419612	tcel_H3K4me1	-	-	-	-	-	-	-	-	-	-	-	-	-	-	-	-	-	-	-	-	-	-	-	-	-	-	-	-	-	-	-	-	-	-	-	-	-	-	-	-	-	-	-
2:161287142_G_A	rs7420451	2:161306828_G_C, 2:161306828_G_C	rs113678689, rs113678689	2:161306828_G_C, 2:161340500_C_A	rs113678689, rs7419612	tcel_H3K4me1	-	-	-	-	-	-	-	-	-	-	-	-	-	-	-	-	-	-	-	-	-	-	-	-	-	-	-	-	-	-	-	-	-	-	-	-	-	-	-	-	-	-	-
2:161330940_T_C	rs10173412	2:161306828_G_C, 2:161306828_G_C	rs113678689, rs113678689	2:161306828_G_C, 2:161340500_C_A	rs113678689, rs7419612	tcel_eQTL tcel_sQTL tcel_H3K27ac	-	-	-	-	-	-	-	-	-	-	-	-	-	-	-	-	-	-	-	-	-	-	-	-	-	-	-	-	-	-	-	-	-	-	-	-	-	-	-	-	-	-	-
2:161330940_T_C	rs10173412	2:161306828_G_C, 2:161306828_G_C	rs113678689, rs113678689	2:161306828_G_C, 2:161340500_C_A	rs113678689, rs7419612	tcel_eQTL tcel_sQTL tcel_H3K27ac	-	-	-	-	-	-	-	-	-	-	-	-	-	-	-	-	-	-	-	-	-	-	-	-	-	-	-	-	-	-	-	-	-	-	-	-	-	-	-	-	-	-	-
2:161330940_T_C	rs10173412	2:161306828_G_C, 2:161306828_G_C	rs113678689, rs113678689	2:161306828_G_C, 2:161340500_C_A	rs113678689, rs7419612	tcel_eQTL tcel_sQTL tcel_H3K27ac	-	-	-	-	-	-	-	-	-	-	-	-	-	-	-	-	-	-	-	-	-	-	-	-	-	-	-	-	-	-	-	-	-	-	-	-	-	-	-	-	-	-	-
2:161333872_A_C	rs6710938	2:161306828_G_C, 2:161306828_G_C	rs113678689, rs113678689	2:161306828_G_C, 2:161340500_C_A	rs113678689, rs7419612	tcel_H3K4me1	-	-	-	-	-	-	-	-	-	-	-	-	-	-	-	-	-	-	-	-	-	-	-	-	-	-	-	-	-	-	-	-	-	-	-	-	-	-	-	-	-	-	-
2:182058432_C_T	rs4374330	-	-	-	-	mono_eQTL	-	-	-	-	-	-	-	-	-	-	-	-	-	-	-	-	-	-	-	-	-	-	ENSG00000170035	UBE2E3	protein_coding	ENSG00000170035.10	2	181845112	2	182058432	T	C	0.748961	-0.029738	0.004108	4.54e-13	-0.711	0.1204	3.52e-09	0.041826	0.009141	4.75e-06	0.194
2:182235496_A_C	rs17198717	-	-	-	-	tcel_H3K27ac	-	-	-	-	-	-	-	-	-	-	-	-	-	-	-	-	-	-	-	-	-	-	-	-	-	-	-	-	-	-	-	-	-	-	-	-	-	-	-	-	-	-	-
2:182312809_T_A	rs4667282	2:182324186_CTT_C, 2:182324186_CTT_C, 2:182324186_CTT_C	rs10562650, rs10562650, rs10562650	2:182308352_A_G, 2:182323766_G_A, 2:182324186_CTT_C	rs6740847, rs1375493, rs10562650	neut_eQTL	ENSG00000115232	ITGA4	protein_coding	ENSG00000115232.9	2	182321929	2	182312809	A	T	0.561294	0.02468	0.00361	8.12e-12	-0.9535	0.0875	1.19e-27	-0.025884	0.00447	6.99e-09	0.234	55	-	-	-	-	-	-	-	-	-	-	-	-	-	-	-	-	-	-	-	-	-
2:182323766_G_A	rs1375493	2:182324186_CTT_C, 2:182324186_CTT_C, 2:182324186_CTT_C	rs10562650, rs10562650, rs10562650	2:182308352_A_G, 2:182323766_G_A, 2:182324186_CTT_C	rs6740847, rs1375493, rs10562650	neut_H3K27ac	-	-	-	-	-	-	-	-	-	-	-	-	-	-	-	-	-	-	-	-	-	-	-	-	-	-	-	-	-	-	-	-	-	-	-	-	-	-	-	-	-	-	-
2:182324042_G_GT	rs35723031	2:182324186_CTT_C, 2:182324186_CTT_C, 2:182324186_CTT_C	rs10562650, rs10562650, rs10562650	2:182308352_A_G, 2:182323766_G_A, 2:182324186_CTT_C	rs6740847, rs1375493, rs10562650	neut_H3K27ac mono_H3K27ac	-	-	-	-	-	-	-	-	-	-	-	-	-	-	-	-	-	-	-	-	-	-	-	-	-	-	-	-	-	-	-	-	-	-	-	-	-	-	-	-	-	-	-
2:182324042_G_GT	rs35723031	2:182324186_CTT_C, 2:182324186_CTT_C, 2:182324186_CTT_C	rs10562650, rs10562650, rs10562650	2:182308352_A_G, 2:182323766_G_A, 2:182324186_CTT_C	rs6740847, rs1375493, rs10562650	neut_H3K27ac mono_H3K27ac	-	-	-	-	-	-	-	-	-	-	-	-	-	-	-	-	-	-	-	-	-	-	-	-	-	-	-	-	-	-	-	-	-	-	-	-	-	-	-	-	-	-	-
2:202184165_C_T	rs10804112	2:202153078_T_G, 2:202153078_T_G	rs1035142, rs1035142	2:202153078_T_G, 2:202169132_T_C	rs1035142, rs6712091	tcel_eQTL	-	-	-	-	-	-	-	-	-	-	-	-	-	-	-	-	-	-	-	-	-	-	-	-	-	-	-	-	-	-	-	-	-	-	-	-	-	-	-	-	-	-	-
2:219144254_G_A	rs4674283	2:219138170_T_G, 2:219138170_T_G, 2:219138170_T_G	rs10716631, rs10716631, rs10716631	2:219141458_C_G, 2:219138170_T_G, 2:219138940_C_T	rs4674280, rs10716631, rs4791	neut_eQTL	ENSG00000261338	RP11-378A13.1	sense_overlapping	ENSG00000261338.1	2	219120042	2	219144254	A	G	0.398998	-0.022659	0.003654	5.62e-10	-0.8627	0.0926	1.2e-20	0.026265	0.005088	2.44e-07	0.0836	231	-	-	-	-	-	-	-	-	-	-	-	-	-	-	-	-	-	-	-	-	-
2:219188838_C_T	rs1473901	2:219187901_C_T	rs1870125	2:219187901_C_T	rs1870125	mono_eQTL mono_H3K27ac	-	-	-	-	-	-	-	-	-	-	-	-	-	-	-	-	-	-	-	-	-	-	ENSG00000127838	PNKD	protein_coding	ENSG00000127838.9	2	219135115	2	219188838	T	C	0.592411	0.029523	0.003621	3.51e-16	1.178	0.0828	6.23e-46	0.025062	0.003543	1.5e-12	0.143
2:220049290_C_T	rs2385394	2:220052329_T_C	rs62191825	2:220052329_T_C	rs62191825	mono_eQTL mono_H3K4me1	-	-	-	-	-	-	-	-	-	-	-	-	-	-	-	-	-	-	-	-	-	-	ENSG00000144567	FAM134A	protein_coding	ENSG00000144567.6	2	220040947	2	220049290	T	C	0.624303	0.023184	0.003674	2.79e-10	-1.167	0.0836	2.76e-44	-0.019866	0.003455	8.94e-09	0.13
2:225767821_C_A	rs2055711	2:225750753_T_C, 2:225750753_T_C	rs10197805, rs10197805	2:225750753_T_C, 2:225753342_A_G	rs10197805, rs10168795	mono_H3K27ac	-	-	-	-	-	-	-	-	-	-	-	-	-	-	-	-	-	-	-	-	-	-	-	-	-	-	-	-	-	-	-	-	-	-	-	-	-	-	-	-	-	-	-
2:225767821_C_A	rs2055711	2:225750753_T_C, 2:225750753_T_C	rs10197805, rs10197805	2:225750753_T_C, 2:225753342_A_G	rs10197805, rs10168795	mono_H3K27ac	-	-	-	-	-	-	-	-	-	-	-	-	-	-	-	-	-	-	-	-	-	-	-	-	-	-	-	-	-	-	-	-	-	-	-	-	-	-	-	-	-	-	-
2:225767821_C_A	rs2055711	2:225750753_T_C, 2:225750753_T_C	rs10197805, rs10197805	2:225750753_T_C, 2:225753342_A_G	rs10197805, rs10168795	mono_H3K27ac	-	-	-	-	-	-	-	-	-	-	-	-	-	-	-	-	-	-	-	-	-	-	-	-	-	-	-	-	-	-	-	-	-	-	-	-	-	-	-	-	-	-	-
3:12268604_G_A	rs7641325	3:12268191_C_G, 3:12268191_C_G, 3:12268191_C_G, 3:12268191_C_G	rs9810259, rs9810259, rs9810259, rs9810259	3:12266804_A_G, 3:12267780_T_G, 3:12268191_C_G, 3:12268244_A_G	rs1822534, rs7650082, rs9810259, rs12491937	mono_H3K4me1	-	-	-	-	-	-	-	-	-	-	-	-	-	-	-	-	-	-	-	-	-	-	-	-	-	-	-	-	-	-	-	-	-	-	-	-	-	-	-	-	-	-	-
3:46222236_C_T	rs143975805	-	-	-	-	mono_H3K27ac	-	-	-	-	-	-	-	-	-	-	-	-	-	-	-	-	-	-	-	-	-	-	-	-	-	-	-	-	-	-	-	-	-	-	-	-	-	-	-	-	-	-	-
3:47455086_G_A	rs4858868	3:47262246_C_A	rs11920354	3:47262246_C_A	rs11920354	neut_eQTL	ENSG00000114650	SCAP	protein_coding	ENSG00000114650.14	3	47455203	3	47455086	A	G	0.602276	0.019036	0.003648	1.81e-07	0.9459	0.1014	1.07e-20	0.020125	0.004419	5.27e-06	0.0557	269	-	-	-	-	-	-	-	-	-	-	-	-	-	-	-	-	-	-	-	-	-
3:140933565_G_T	rs2012610	3:140927121_A_G	rs143699489	3:140927121_A_G	rs143699489	neut_eQTL neut_H3K27ac	ENSG00000155893	ACPL2	protein_coding	ENSG00000155893.7	3	140947568	3	140933565	T	G	0.127703	0.034592	0.005361	1.1e-10	1.507	0.1231	1.85e-34	0.022955	0.004021	1.14e-08	0.273	224	-	-	-	-	-	-	-	-	-	-	-	-	-	-	-	-	-	-	-	-	-
3:140945712_A_G	rs56273864	3:140927121_A_G	rs143699489	3:140927121_A_G	rs143699489	neut_H3K27ac	-	-	-	-	-	-	-	-	-	-	-	-	-	-	-	-	-	-	-	-	-	-	-	-	-	-	-	-	-	-	-	-	-	-	-	-	-	-	-	-	-	-	-
3:140992260_G_A	rs4683591	-	-	-	-	neut_H3K4me1	-	-	-	-	-	-	-	-	-	-	-	-	-	-	-	-	-	-	-	-	-	-	-	-	-	-	-	-	-	-	-	-	-	-	-	-	-	-	-	-	-	-	-
3:141008637_C_G	rs61370146	-	-	-	-	neut_H3K27ac	-	-	-	-	-	-	-	-	-	-	-	-	-	-	-	-	-	-	-	-	-	-	-	-	-	-	-	-	-	-	-	-	-	-	-	-	-	-	-	-	-	-	-
3:141118028_A_G	rs13068733	3:141150026_A_G, 3:141150026_A_G	rs7625643, rs7625643	3:141147414_T_C, 3:141150026_A_G	rs7650602, rs7625643	tcel_eQTL	-	-	-	-	-	-	-	-	-	-	-	-	-	-	-	-	-	-	-	-	-	-	-	-	-	-	-	-	-	-	-	-	-	-	-	-	-	-	-	-	-	-	-
4:6969919_A_G	rs6831368	-	-	-	-	neut_sQTL	-	-	-	-	-	-	-	-	-	-	-	-	-	-	-	-	-	-	-	-	-	-	-	-	-	-	-	-	-	-	-	-	-	-	-	-	-	-	-	-	-	-	-
4:38330855_C_T	rs13139166	-	-	-	-	tcel_H3K27ac	-	-	-	-	-	-	-	-	-	-	-	-	-	-	-	-	-	-	-	-	-	-	-	-	-	-	-	-	-	-	-	-	-	-	-	-	-	-	-	-	-	-	-
4:38387244_G_T	rs2291434	-	-	-	-	tcel_H3K4me1	-	-	-	-	-	-	-	-	-	-	-	-	-	-	-	-	-	-	-	-	-	-	-	-	-	-	-	-	-	-	-	-	-	-	-	-	-	-	-	-	-	-	-
4:74615758_G_T	rs1951240	-	-	-	-	neut_H3K27ac	-	-	-	-	-	-	-	-	-	-	-	-	-	-	-	-	-	-	-	-	-	-	-	-	-	-	-	-	-	-	-	-	-	-	-	-	-	-	-	-	-	-	-
4:80910950_A_G	rs28763597	-	-	-	-	tcel_H3K27ac	-	-	-	-	-	-	-	-	-	-	-	-	-	-	-	-	-	-	-	-	-	-	-	-	-	-	-	-	-	-	-	-	-	-	-	-	-	-	-	-	-	-	-
4:80962712_C_T	rs4270541	-	-	-	-	tcel_eQTL	-	-	-	-	-	-	-	-	-	-	-	-	-	-	-	-	-	-	-	-	-	-	-	-	-	-	-	-	-	-	-	-	-	-	-	-	-	-	-	-	-	-	-
4:83575832_A_C	rs7684732	4:83547862_G_A, 4:83547862_G_A, 4:83547862_G_A, 4:83547862_G_A, 4:83547862_G_A, 4:83547862_G_A	rs17005891, rs17005891, rs17005891, rs17005891, rs17005891, rs17005891	4:83557431_TA_T, 4:83545976_C_T, 4:83547862_G_A, 4:83550168_T_A, 4:83552291_G_A, 4:83556706_A_G	rs34221980, rs13138355, rs17005891, NA, rs28476539, rs6832951	mono_H3K4me1	-	-	-	-	-	-	-	-	-	-	-	-	-	-	-	-	-	-	-	-	-	-	-	-	-	-	-	-	-	-	-	-	-	-	-	-	-	-	-	-	-	-	-
4:103506095_A_G	rs1598858	4:103508703_T_C, 4:103508703_T_C, 4:103508703_T_C	rs4648045, rs4648045, rs4648045	4:103491863_A_C, 4:103502762_T_C, 4:103508703_T_C	rs230501, rs11097789, rs4648045	tcel_H3K4me1	-	-	-	-	-	-	-	-	-	-	-	-	-	-	-	-	-	-	-	-	-	-	-	-	-	-	-	-	-	-	-	-	-	-	-	-	-	-	-	-	-	-	-
4:103553053_G_A	rs1054029	4:103554773_C_G	rs5026472	4:103554773_C_G	rs5026472	tcel_H3K27ac	-	-	-	-	-	-	-	-	-	-	-	-	-	-	-	-	-	-	-	-	-	-	-	-	-	-	-	-	-	-	-	-	-	-	-	-	-	-	-	-	-	-	-
4:103553053_G_A	rs1054029	4:103554773_C_G	rs5026472	4:103554773_C_G	rs5026472	tcel_H3K27ac	-	-	-	-	-	-	-	-	-	-	-	-	-	-	-	-	-	-	-	-	-	-	-	-	-	-	-	-	-	-	-	-	-	-	-	-	-	-	-	-	-	-	-
4:103554113_T_A	rs2866408	4:103554773_C_G	rs5026472	4:103554773_C_G	rs5026472	tcel_H3K4me1	-	-	-	-	-	-	-	-	-	-	-	-	-	-	-	-	-	-	-	-	-	-	-	-	-	-	-	-	-	-	-	-	-	-	-	-	-	-	-	-	-	-	-
4:103554350_T_A	rs2866412	4:103554773_C_G	rs5026472	4:103554773_C_G	rs5026472	tcel_H3K27ac tcel_H3K4me1	-	-	-	-	-	-	-	-	-	-	-	-	-	-	-	-	-	-	-	-	-	-	-	-	-	-	-	-	-	-	-	-	-	-	-	-	-	-	-	-	-	-	-
4:103554821_T_C	rs5026475	-	-	-	-	tcel_H3K27ac	-	-	-	-	-	-	-	-	-	-	-	-	-	-	-	-	-	-	-	-	-	-	-	-	-	-	-	-	-	-	-	-	-	-	-	-	-	-	-	-	-	-	-
4:103557219_C_T	rs2866414	4:103554773_C_G	rs5026472	4:103554773_C_G	rs5026472	tcel_H3K27ac	-	-	-	-	-	-	-	-	-	-	-	-	-	-	-	-	-	-	-	-	-	-	-	-	-	-	-	-	-	-	-	-	-	-	-	-	-	-	-	-	-	-	-
4:103557219_C_T	rs2866414	4:103554773_C_G	rs5026472	4:103554773_C_G	rs5026472	tcel_H3K27ac	-	-	-	-	-	-	-	-	-	-	-	-	-	-	-	-	-	-	-	-	-	-	-	-	-	-	-	-	-	-	-	-	-	-	-	-	-	-	-	-	-	-	-
4:103559876_A_G	rs2125211	4:103554773_C_G	rs5026472	4:103554773_C_G	rs5026472	tcel_eQTL	-	-	-	-	-	-	-	-	-	-	-	-	-	-	-	-	-	-	-	-	-	-	-	-	-	-	-	-	-	-	-	-	-	-	-	-	-	-	-	-	-	-	-
4:146025353_A_G	rs17725516	4:146008537_C_T, 4:146008537_C_T	rs72718281, rs72718281	4:145886139_G_C, 4:146008537_C_T	NA, rs72718281	mono_H3K4me1	-	-	-	-	-	-	-	-	-	-	-	-	-	-	-	-	-	-	-	-	-	-	-	-	-	-	-	-	-	-	-	-	-	-	-	-	-	-	-	-	-	-	-
4:152452128_T_G	rs56301462	4:152364768_CT_C, 4:152364768_CT_C	rs57129396, rs57129396	4:152416777_C_CT, 4:152364768_CT_C	rs11450043, rs57129396	neut_eQTL	ENSG00000164142	FAM160A1	protein_coding	ENSG00000164142.11	4	152330368	4	152452128	G	T	0.559817	0.017249	0.003615	1.82e-06	-1.139	0.0844	1.67e-41	-0.015144	0.003366	6.82e-06	0.582	913	-	-	-	-	-	-	-	-	-	-	-	-	-	-	-	-	-	-	-	-	-
5:55455645_G_C	-	5:55453942_A_T	rs28722705	5:55453942_A_T	rs28722705	mono_eQTL mono_H3K4me1	-	-	-	-	-	-	-	-	-	-	-	-	-	-	-	-	-	-	-	-	-	-	ENSG00000134352	IL6ST	protein_coding	ENSG00000134352.15	5	55230923	5	55455645	C	G	0.147913	0.033213	0.005039	4.35e-11	1.138	0.1289	1.06e-18	0.029185	0.005526	1.28e-07	0.0978
5:68595584_C_T	rs34935424	-	-	-	-	neut_eQTL	ENSG00000213830	CFL1P5	pseudogene	ENSG00000213830.3	5	68609198	5	68595584	T	C	0.514202	-0.025875	0.00358	4.88e-13	0.6396	0.0952	1.84e-11	-0.040455	0.008221	8.6e-07	0.619	317	-	-	-	-	-	-	-	-	-	-	-	-	-	-	-	-	-	-	-	-	-
5:68598839_C_T	rs4976189	-	-	-	-	neut_H3K27ac	-	-	-	-	-	-	-	-	-	-	-	-	-	-	-	-	-	-	-	-	-	-	-	-	-	-	-	-	-	-	-	-	-	-	-	-	-	-	-	-	-	-	-
5:68604847_G_A	rs10940216	-	-	-	-	neut_H3K27ac	-	-	-	-	-	-	-	-	-	-	-	-	-	-	-	-	-	-	-	-	-	-	-	-	-	-	-	-	-	-	-	-	-	-	-	-	-	-	-	-	-	-	-
5:68621710_C_T	rs6450032	-	-	-	-	neut_eQTL	ENSG00000085231	TAF9	protein_coding	ENSG00000085231.9	5	68646811	5	68621710	T	C	0.45841	0.025209	0.003609	2.85e-12	-0.9189	0.0921	1.92e-23	-0.027434	0.004794	1.05e-08	0.0764	272	-	-	-	-	-	-	-	-	-	-	-	-	-	-	-	-	-	-	-	-	-
5:68629119_T_C	rs4473723	-	-	-	-	neut_H3K27ac	-	-	-	-	-	-	-	-	-	-	-	-	-	-	-	-	-	-	-	-	-	-	-	-	-	-	-	-	-	-	-	-	-	-	-	-	-	-	-	-	-	-	-
5:110566360_C_T	rs114378220	-	-	-	-	tcel_eQTL	-	-	-	-	-	-	-	-	-	-	-	-	-	-	-	-	-	-	-	-	-	-	-	-	-	-	-	-	-	-	-	-	-	-	-	-	-	-	-	-	-	-	-
5:131575338_G_A	rs12521097	-	-	-	-	mono_H3K27ac	-	-	-	-	-	-	-	-	-	-	-	-	-	-	-	-	-	-	-	-	-	-	-	-	-	-	-	-	-	-	-	-	-	-	-	-	-	-	-	-	-	-	-
5:131630852_A_C	rs35260072	5:131804347_C_A, 5:131686146_G_A, 5:131686146_G_A, 5:131686146_G_A	rs2248116, rs10058074, rs10058074, rs10058074	5:131804347_C_A, 5:131652529_A_C, 5:131677642_A_G, 5:131686146_G_A	rs2248116, rs11950562, rs10075801, rs10058074	mono_eQTL	-	-	-	-	-	-	-	-	-	-	-	-	-	-	-	-	-	-	-	-	-	-	ENSG00000072682	P4HA2	protein_coding	ENSG00000072682.12	5	131527531	5	131630852	C	A	0.431354	-0.023121	0.003617	1.64e-10	-0.8908	0.091	1.26e-22	0.025955	0.00485	8.71e-08	0.0929
5:131705458_C_G	rs2631367	5:131686146_G_A, 5:131686146_G_A, 5:131686146_G_A, 5:131686146_G_A	rs10058074, rs10058074, rs10058074, rs10058074	5:131652529_A_C, 5:131665166_CT_C, 5:131677642_A_G, 5:131686146_G_A	rs11950562, rs34301845, rs10075801, rs10058074	mono_eQTL mono_H3K27ac	-	-	-	-	-	-	-	-	-	-	-	-	-	-	-	-	-	-	-	-	-	-	ENSG00000197375	SLC22A5	protein_coding	ENSG00000197375.7	5	131705444	5	131705458	G	C	0.519697	0.026491	0.003572	1.21e-13	1.112	0.0786	1.93e-45	0.023823	0.003627	5.09e-11	0.276
5:131721204_T_C	rs274557	5:131682785_CCTGAGTT_C	rs147858478	5:131682785_CCTGAGTT_C	rs147858478	mono_sQTL	-	-	-	-	-	-	-	-	-	-	-	-	-	-	-	-	-	-	-	-	-	-	-	-	-	-	-	-	-	-	-	-	-	-	-	-	-	-	-	-	-	-	-
5:148199242_G_A	rs10078004	5:148200011_T_C, 5:148200011_T_C, 5:148200011_T_C, 5:148200011_T_C	rs56330463, rs56330463, rs56330463, rs56330463	5:148198999_C_T, 5:148200011_T_C, 5:148200553_G_A, 5:148206473_G_C	rs4705059, rs56330463, rs2082382, NA	neut_H3K27ac	-	-	-	-	-	-	-	-	-	-	-	-	-	-	-	-	-	-	-	-	-	-	-	-	-	-	-	-	-	-	-	-	-	-	-	-	-	-	-	-	-	-	-
5:149408581_A_G	rs55862167	5:149433400_G_GC	rs3216780	5:149433400_G_GC	rs3216780	mono_eQTL	-	-	-	-	-	-	-	-	-	-	-	-	-	-	-	-	-	-	-	-	-	-	ENSG00000164296	TIGD6	protein_coding	ENSG00000164296.6	5	149372681	5	149408581	G	A	0.626986	0.0258	0.003691	2.75e-12	0.6598	0.0993	3.04e-11	0.039103	0.00812	1.47e-06	0.0534
5:149501803_C_T	rs17656204	5:149498871_AG_A, 5:149498871_AG_A	rs3832325, rs3832325	5:149498871_AG_A, 5:149499672_T_C	rs3832325, rs246395	mono_eQTL mono_H3K27ac	-	-	-	-	-	-	-	-	-	-	-	-	-	-	-	-	-	-	-	-	-	-	ENSG00000113721	PDGFRB	protein_coding	ENSG00000113721.8	5	149493400	5	149501803	T	C	0.320951	-0.059284	0.003841	9.78e-54	-0.6356	0.1051	1.47e-09	0.093273	0.016565	1.79e-08	0.299
5:173205318_G_A	rs2594836	5:173205318_G_A, 5:173205318_G_A	rs2594836, rs2594836	5:173205225_T_C, 5:173205318_G_A	rs791357, rs2594836	neut_H3K27ac mono_H3K27ac	-	-	-	-	-	-	-	-	-	-	-	-	-	-	-	-	-	-	-	-	-	-	-	-	-	-	-	-	-	-	-	-	-	-	-	-	-	-	-	-	-	-	-
5:173205318_G_A	rs2594836	5:173205318_G_A, 5:173205318_G_A	rs2594836, rs2594836	5:173205225_T_C, 5:173205318_G_A	rs791357, rs2594836	neut_H3K27ac mono_H3K27ac	-	-	-	-	-	-	-	-	-	-	-	-	-	-	-	-	-	-	-	-	-	-	-	-	-	-	-	-	-	-	-	-	-	-	-	-	-	-	-	-	-	-	-
5:173205318_G_A	rs2594836	5:173205318_G_A, 5:173205318_G_A	rs2594836, rs2594836	5:173205225_T_C, 5:173205318_G_A	rs791357, rs2594836	neut_H3K27ac mono_H3K27ac	-	-	-	-	-	-	-	-	-	-	-	-	-	-	-	-	-	-	-	-	-	-	-	-	-	-	-	-	-	-	-	-	-	-	-	-	-	-	-	-	-	-	-
5:178117120_C_T	rs10058283	-	-	-	-	neut_H3K27ac	-	-	-	-	-	-	-	-	-	-	-	-	-	-	-	-	-	-	-	-	-	-	-	-	-	-	-	-	-	-	-	-	-	-	-	-	-	-	-	-	-	-	-
5:179115556_G_T	rs55702506	-	-	-	-	neut_H3K27ac	-	-	-	-	-	-	-	-	-	-	-	-	-	-	-	-	-	-	-	-	-	-	-	-	-	-	-	-	-	-	-	-	-	-	-	-	-	-	-	-	-	-	-
6:10523826_G_C	rs1087924	6:10526373_T_A	rs605783	6:10526373_T_A	rs605783	mono_H3K27ac	-	-	-	-	-	-	-	-	-	-	-	-	-	-	-	-	-	-	-	-	-	-	-	-	-	-	-	-	-	-	-	-	-	-	-	-	-	-	-	-	-	-	-
6:10535591_A_C	rs509227	6:10526373_T_A	rs605783	6:10526373_T_A	rs605783	mono_eQTL mono_H3K27ac	-	-	-	-	-	-	-	-	-	-	-	-	-	-	-	-	-	-	-	-	-	-	ENSG00000111846	GCNT2	protein_coding	ENSG00000111846.11	6	10492456	6	10535591	C	A	0.521897	-0.031076	0.003576	3.63e-18	-1.305	0.0786	6.62e-62	0.023813	0.003093	1.37e-14	0.182
6:10535591_A_C	rs509227	6:10526373_T_A	rs605783	6:10526373_T_A	rs605783	mono_eQTL mono_H3K27ac	-	-	-	-	-	-	-	-	-	-	-	-	-	-	-	-	-	-	-	-	-	-	ENSG00000111846	GCNT2	protein_coding	ENSG00000111846.11	6	10492456	6	10535591	C	A	0.521897	-0.031076	0.003576	3.63e-18	-1.305	0.0786	6.62e-62	0.023813	0.003093	1.37e-14	0.182
6:10535591_A_C	rs509227	6:10526373_T_A	rs605783	6:10526373_T_A	rs605783	mono_eQTL mono_H3K27ac	-	-	-	-	-	-	-	-	-	-	-	-	-	-	-	-	-	-	-	-	-	-	ENSG00000111846	GCNT2	protein_coding	ENSG00000111846.11	6	10492456	6	10535591	C	A	0.521897	-0.031076	0.003576	3.63e-18	-1.305	0.0786	6.62e-62	0.023813	0.003093	1.37e-14	0.182
6:10535591_A_C	rs509227	6:10526373_T_A	rs605783	6:10526373_T_A	rs605783	mono_eQTL mono_H3K27ac	-	-	-	-	-	-	-	-	-	-	-	-	-	-	-	-	-	-	-	-	-	-	ENSG00000111846	GCNT2	protein_coding	ENSG00000111846.11	6	10492456	6	10535591	C	A	0.521897	-0.031076	0.003576	3.63e-18	-1.305	0.0786	6.62e-62	0.023813	0.003093	1.37e-14	0.182
6:10535591_A_C	rs509227	6:10526373_T_A	rs605783	6:10526373_T_A	rs605783	mono_eQTL mono_H3K27ac	-	-	-	-	-	-	-	-	-	-	-	-	-	-	-	-	-	-	-	-	-	-	ENSG00000111846	GCNT2	protein_coding	ENSG00000111846.11	6	10492456	6	10535591	C	A	0.521897	-0.031076	0.003576	3.63e-18	-1.305	0.0786	6.62e-62	0.023813	0.003093	1.37e-14	0.182
6:10535591_A_C	rs509227	6:10526373_T_A	rs605783	6:10526373_T_A	rs605783	mono_eQTL mono_H3K27ac	-	-	-	-	-	-	-	-	-	-	-	-	-	-	-	-	-	-	-	-	-	-	ENSG00000111846	GCNT2	protein_coding	ENSG00000111846.11	6	10492456	6	10535591	C	A	0.521897	-0.031076	0.003576	3.63e-18	-1.305	0.0786	6.62e-62	0.023813	0.003093	1.37e-14	0.182
6:16752864_C_G	rs9367926	6:16744687_C_T	rs1144700	6:16744687_C_T	rs1144700	neut_eQTL	ENSG00000124788	ATXN1	protein_coding	ENSG00000124788.12	6	16299343	6	16752864	G	C	0.169369	-0.034296	0.004781	7.32e-13	-1.214	0.1083	3.66e-29	0.02825	0.004676	1.52e-09	0.229	77	-	-	-	-	-	-	-	-	-	-	-	-	-	-	-	-	-	-	-	-	-
6:26370572_C_T	rs34878490	-	-	-	-	tcel_H3K27ac	-	-	-	-	-	-	-	-	-	-	-	-	-	-	-	-	-	-	-	-	-	-	-	-	-	-	-	-	-	-	-	-	-	-	-	-	-	-	-	-	-	-	-
6:26377927_T_C	rs68072215	-	-	-	-	mono_sQTL	-	-	-	-	-	-	-	-	-	-	-	-	-	-	-	-	-	-	-	-	-	-	-	-	-	-	-	-	-	-	-	-	-	-	-	-	-	-	-	-	-	-	-
6:27806985_A_G	rs13212651	-	-	-	-	tcel_eQTL	-	-	-	-	-	-	-	-	-	-	-	-	-	-	-	-	-	-	-	-	-	-	-	-	-	-	-	-	-	-	-	-	-	-	-	-	-	-	-	-	-	-	-
6:28250984_G_A	rs6901575	-	-	-	-	neut_eQTL	ENSG00000187626	ZKSCAN4	protein_coding	ENSG00000187626.7	6	28212401	6	28250984	A	G	0.160198	-0.037562	0.004847	9.2e-15	1.099	0.1271	5.3e-18	-0.034178	0.005922	7.87e-09	0.173	1368	-	-	-	-	-	-	-	-	-	-	-	-	-	-	-	-	-	-	-	-	-
6:28359709_T_G	rs2232427	-	-	-	-	neut_eQTL	ENSG00000196812	ZSCAN16	protein_coding	ENSG00000196812.4	6	28092338	6	28359709	G	T	0.272922	-0.025853	0.004008	1.12e-10	0.7677	0.1135	1.34e-11	-0.033675	0.007214	3.04e-06	0.0769	1073	-	-	-	-	-	-	-	-	-	-	-	-	-	-	-	-	-	-	-	-	-
6:29646879_T_C	rs445150	-	-	-	-	mono_H3K4me1	-	-	-	-	-	-	-	-	-	-	-	-	-	-	-	-	-	-	-	-	-	-	-	-	-	-	-	-	-	-	-	-	-	-	-	-	-	-	-	-	-	-	-
6:29648377_T_C	rs2747429	-	-	-	-	mono_eQTL	-	-	-	-	-	-	-	-	-	-	-	-	-	-	-	-	-	-	-	-	-	-	ENSG00000204681	GABBR1	protein_coding	ENSG00000204681.5	6	29523406	6	29648377	C	T	0.244329	-0.052151	0.004141	2.27e-36	0.6955	0.1231	1.61e-08	-0.074983	0.014546	2.54e-07	0.0707
6:30072625_C_G	rs3094136	-	-	-	-	tcel_H3K27ac	-	-	-	-	-	-	-	-	-	-	-	-	-	-	-	-	-	-	-	-	-	-	-	-	-	-	-	-	-	-	-	-	-	-	-	-	-	-	-	-	-	-	-
6:31126409_G_T	rs17197101	-	-	-	-	tcel_H3K27ac	-	-	-	-	-	-	-	-	-	-	-	-	-	-	-	-	-	-	-	-	-	-	-	-	-	-	-	-	-	-	-	-	-	-	-	-	-	-	-	-	-	-	-
6:31221284_G_A	rs17191510	6:31228540_T_G	rs17191797	6:31228540_T_G	rs17191797	tcel_sQTL	-	-	-	-	-	-	-	-	-	-	-	-	-	-	-	-	-	-	-	-	-	-	-	-	-	-	-	-	-	-	-	-	-	-	-	-	-	-	-	-	-	-	-
6:32080191_G_C	rs1269852	-	-	-	-	neut_eQTL	ENSG00000213676	ATF6B	protein_coding	ENSG00000213676.6	6	32065953	6	32080191	C	G	0.130115	-0.069908	0.005305	1.16e-39	0.8314	0.1513	3.91e-08	-0.084085	0.016579	3.94e-07	0.0654	614	-	-	-	-	-	-	-	-	-	-	-	-	-	-	-	-	-	-	-	-	-
6:35275963_C_T	rs6913037	6:35142899_T_C	rs6457807	6:35142899_T_C	rs6457807	neut_eQTL	ENSG00000023892	DEF6	protein_coding	ENSG00000023892.9	6	35265595	6	35275963	T	C	0.814787	0.025321	0.004585	3.34e-08	1.078	0.1112	3.19e-22	0.023489	0.004895	1.6e-06	0.599	267	-	-	-	-	-	-	-	-	-	-	-	-	-	-	-	-	-	-	-	-	-
6:42504868_C_A	rs73434687	6:42515791_C_T	rs16895831	6:42515791_C_T	rs16895831	neut_H3K27ac	-	-	-	-	-	-	-	-	-	-	-	-	-	-	-	-	-	-	-	-	-	-	-	-	-	-	-	-	-	-	-	-	-	-	-	-	-	-	-	-	-	-	-
6:42506099_G_A	rs11755487	6:42515791_C_T	rs16895831	6:42515791_C_T	rs16895831	neut_H3K27ac	-	-	-	-	-	-	-	-	-	-	-	-	-	-	-	-	-	-	-	-	-	-	-	-	-	-	-	-	-	-	-	-	-	-	-	-	-	-	-	-	-	-	-
6:42515791_C_T	rs16895831	6:42515791_C_T	rs16895831	6:42515791_C_T	rs16895831	neut_H3K27ac	-	-	-	-	-	-	-	-	-	-	-	-	-	-	-	-	-	-	-	-	-	-	-	-	-	-	-	-	-	-	-	-	-	-	-	-	-	-	-	-	-	-	-
6:42515791_C_T	rs16895831	6:42515791_C_T	rs16895831	6:42515791_C_T	rs16895831	neut_H3K27ac	-	-	-	-	-	-	-	-	-	-	-	-	-	-	-	-	-	-	-	-	-	-	-	-	-	-	-	-	-	-	-	-	-	-	-	-	-	-	-	-	-	-	-
6:44591721_G_A	rs79894332	6:44596121_T_C	rs75492293	6:44596121_T_C	rs75492293	mono_H3K27ac	-	-	-	-	-	-	-	-	-	-	-	-	-	-	-	-	-	-	-	-	-	-	-	-	-	-	-	-	-	-	-	-	-	-	-	-	-	-	-	-	-	-	-
6:87814959_A_G	rs2025489	6:87990625_GAA_G, 6:87990625_GAA_G	rs545836323, rs545836323	6:87821827_AC_A, 6:87990625_GAA_G	rs67614146, rs545836323	neut_H3K27ac	-	-	-	-	-	-	-	-	-	-	-	-	-	-	-	-	-	-	-	-	-	-	-	-	-	-	-	-	-	-	-	-	-	-	-	-	-	-	-	-	-	-	-
6:87828128_T_G	rs9450620	6:87990625_GAA_G, 6:87990625_GAA_G	rs545836323, rs545836323	6:87821827_AC_A, 6:87990625_GAA_G	rs67614146, rs545836323	neut_H3K27ac	-	-	-	-	-	-	-	-	-	-	-	-	-	-	-	-	-	-	-	-	-	-	-	-	-	-	-	-	-	-	-	-	-	-	-	-	-	-	-	-	-	-	-
6:87848302_C_T	rs6454582	6:87990625_GAA_G, 6:87990625_GAA_G	rs545836323, rs545836323	6:87821827_AC_A, 6:87990625_GAA_G	rs67614146, rs545836323	neut_eQTL	ENSG00000203871	C6orf164	protein_coding	ENSG00000203871.3	6	88106840	6	87848302	T	C	0.486381	-0.029309	0.003571	2.24e-16	0.6531	0.0951	6.53e-12	-0.044876	0.00852	1.39e-07	0.754	590	-	-	-	-	-	-	-	-	-	-	-	-	-	-	-	-	-	-	-	-	-
6:87884008_T_C	rs959038	6:87990625_GAA_G, 6:87990625_GAA_G	rs545836323, rs545836323	6:87821827_AC_A, 6:87990625_GAA_G	rs67614146, rs545836323	neut_H3K27ac	-	-	-	-	-	-	-	-	-	-	-	-	-	-	-	-	-	-	-	-	-	-	-	-	-	-	-	-	-	-	-	-	-	-	-	-	-	-	-	-	-	-	-
6:88048916_A_C	rs242281	6:87990625_GAA_G	rs545836323	6:87821827_AC_A	rs67614146	neut_eQTL	ENSG00000226524	RP1-102H19.8	protein_coding	ENSG00000226524.1	6	88081311	6	88048916	C	A	0.477209	0.027296	0.003578	2.39e-14	-0.6715	0.0947	1.33e-12	-0.040649	0.007827	2.06e-07	0.239	486	-	-	-	-	-	-	-	-	-	-	-	-	-	-	-	-	-	-	-	-	-
6:88051052_T_C	rs397516	-	-	-	-	neut_eQTL	ENSG00000203872	C6orf163	protein_coding	ENSG00000203872.5	6	88054571	6	88051052	C	T	0.601517	0.026568	0.003695	6.51e-13	-0.5744	0.0955	1.8e-09	-0.046254	0.010026	3.97e-06	0.433	640	-	-	-	-	-	-	-	-	-	-	-	-	-	-	-	-	-	-	-	-	-
6:88051104_CA_C	rs67213671	6:87990625_GAA_G	rs545836323	6:87821827_AC_A	rs67614146	neut_H3K27ac	-	-	-	-	-	-	-	-	-	-	-	-	-	-	-	-	-	-	-	-	-	-	-	-	-	-	-	-	-	-	-	-	-	-	-	-	-	-	-	-	-	-	-
6:88070410_T_C	rs242284	-	-	-	-	neut_H3K27ac	-	-	-	-	-	-	-	-	-	-	-	-	-	-	-	-	-	-	-	-	-	-	-	-	-	-	-	-	-	-	-	-	-	-	-	-	-	-	-	-	-	-	-
6:90976768_G_A	rs72928038	6:90976768_G_A	rs72928038	6:90976768_G_A	rs72928038	tcel_eQTL	-	-	-	-	-	-	-	-	-	-	-	-	-	-	-	-	-	-	-	-	-	-	-	-	-	-	-	-	-	-	-	-	-	-	-	-	-	-	-	-	-	-	-
6:107445266_C_T	rs7752666	6:107442277_A_G, 6:107442277_A_G, 6:107442277_A_G	rs9480737, rs9480737, rs9480737	6:107441753_A_G, 6:107441254_T_C, 6:107442277_A_G	rs11153046, rs62427983, rs9480737	mono_H3K4me1	-	-	-	-	-	-	-	-	-	-	-	-	-	-	-	-	-	-	-	-	-	-	-	-	-	-	-	-	-	-	-	-	-	-	-	-	-	-	-	-	-	-	-
6:130374461_T_A	rs7740107	6:130374461_T_A, 6:130374461_T_A	rs7740107, rs7740107	6:130374461_T_A, 6:130349119_C_T	rs7740107, rs6569648	tcel_eQTL	-	-	-	-	-	-	-	-	-	-	-	-	-	-	-	-	-	-	-	-	-	-	-	-	-	-	-	-	-	-	-	-	-	-	-	-	-	-	-	-	-	-	-
6:135390836_G_A	rs1547247	-	-	-	-	mono_eQTL	-	-	-	-	-	-	-	-	-	-	-	-	-	-	-	-	-	-	-	-	-	-	ENSG00000112339	HBS1L	protein_coding	ENSG00000112339.10	6	135281516	6	135390836	A	G	0.30095	-0.028126	0.003906	5.98e-13	-0.708	0.1049	1.49e-11	0.039725	0.008067	8.46e-07	0.396
6:137111664_G_C	rs4524621	-	-	-	-	mono_eQTL	-	-	-	-	-	-	-	-	-	-	-	-	-	-	-	-	-	-	-	-	-	-	ENSG00000197442	MAP3K5	protein_coding	ENSG00000197442.8	6	136878185	6	137111664	C	G	0.627004	-0.018636	0.003692	4.46e-07	0.9024	0.0948	1.75e-21	-0.020652	0.004631	8.2e-06	0.402
6:156938699_C_T	rs2817441	6:156938699_C_T	rs2817441	6:156938699_C_T	rs2817441	mono_H3K4me1	-	-	-	-	-	-	-	-	-	-	-	-	-	-	-	-	-	-	-	-	-	-	-	-	-	-	-	-	-	-	-	-	-	-	-	-	-	-	-	-	-	-	-
7:3157702_A_G	rs6955702	-	-	-	-	tcel_H3K27ac tcel_H3K4me1	-	-	-	-	-	-	-	-	-	-	-	-	-	-	-	-	-	-	-	-	-	-	-	-	-	-	-	-	-	-	-	-	-	-	-	-	-	-	-	-	-	-	-
7:3157702_A_G	rs6955702	-	-	-	-	tcel_H3K27ac tcel_H3K4me1	-	-	-	-	-	-	-	-	-	-	-	-	-	-	-	-	-	-	-	-	-	-	-	-	-	-	-	-	-	-	-	-	-	-	-	-	-	-	-	-	-	-	-
7:28177301_C_T	rs11495981	7:28178262_G_T	rs4722762	7:28178262_G_T	rs4722762	tcel_eQTL tcel_H3K27ac tcel_H3K4me1	-	-	-	-	-	-	-	-	-	-	-	-	-	-	-	-	-	-	-	-	-	-	-	-	-	-	-	-	-	-	-	-	-	-	-	-	-	-	-	-	-	-	-
7:28177301_C_T	rs11495981	7:28178262_G_T	rs4722762	7:28178262_G_T	rs4722762	tcel_eQTL tcel_H3K27ac tcel_H3K4me1	-	-	-	-	-	-	-	-	-	-	-	-	-	-	-	-	-	-	-	-	-	-	-	-	-	-	-	-	-	-	-	-	-	-	-	-	-	-	-	-	-	-	-
7:28277107_C_G	rs2158799	7:28277107_C_G	rs2158799	7:28277107_C_G	rs2158799	mono_eQTL neut_H3K27ac mono_H3K27ac mono_H3K4me1	-	-	-	-	-	-	-	-	-	-	-	-	-	-	-	-	-	-	-	-	-	-	ENSG00000153814	JAZF1	protein_coding	ENSG00000153814.7	7	27870192	7	28277107	G	C	0.611175	0.020864	0.003697	1.66e-08	-1.134	0.0768	2.44e-49	-0.018399	0.00349	1.35e-07	0.0673
7:28277107_C_G	rs2158799	7:28277107_C_G	rs2158799	7:28277107_C_G	rs2158799	mono_eQTL neut_H3K27ac mono_H3K27ac mono_H3K4me1	-	-	-	-	-	-	-	-	-	-	-	-	-	-	-	-	-	-	-	-	-	-	-	-	-	-	-	-	-	-	-	-	-	-	-	-	-	-	-	-	-	-	-
7:28277107_C_G	rs2158799	7:28277107_C_G	rs2158799	7:28277107_C_G	rs2158799	mono_eQTL neut_H3K27ac mono_H3K27ac mono_H3K4me1	-	-	-	-	-	-	-	-	-	-	-	-	-	-	-	-	-	-	-	-	-	-	-	-	-	-	-	-	-	-	-	-	-	-	-	-	-	-	-	-	-	-	-
7:28277107_C_G	rs2158799	7:28277107_C_G	rs2158799	7:28277107_C_G	rs2158799	mono_eQTL neut_H3K27ac mono_H3K27ac mono_H3K4me1	-	-	-	-	-	-	-	-	-	-	-	-	-	-	-	-	-	-	-	-	-	-	-	-	-	-	-	-	-	-	-	-	-	-	-	-	-	-	-	-	-	-	-
7:28277107_C_G	rs2158799	7:28277107_C_G	rs2158799	7:28277107_C_G	rs2158799	mono_eQTL neut_H3K27ac mono_H3K27ac mono_H3K4me1	-	-	-	-	-	-	-	-	-	-	-	-	-	-	-	-	-	-	-	-	-	-	-	-	-	-	-	-	-	-	-	-	-	-	-	-	-	-	-	-	-	-	-
7:28277107_C_G	rs2158799	7:28277107_C_G	rs2158799	7:28277107_C_G	rs2158799	mono_eQTL neut_H3K27ac mono_H3K27ac mono_H3K4me1	-	-	-	-	-	-	-	-	-	-	-	-	-	-	-	-	-	-	-	-	-	-	-	-	-	-	-	-	-	-	-	-	-	-	-	-	-	-	-	-	-	-	-
7:28277107_C_G	rs2158799	7:28277107_C_G	rs2158799	7:28277107_C_G	rs2158799	mono_eQTL neut_H3K27ac mono_H3K27ac mono_H3K4me1	-	-	-	-	-	-	-	-	-	-	-	-	-	-	-	-	-	-	-	-	-	-	-	-	-	-	-	-	-	-	-	-	-	-	-	-	-	-	-	-	-	-	-
7:28277107_C_G	rs2158799	7:28277107_C_G	rs2158799	7:28277107_C_G	rs2158799	mono_eQTL neut_H3K27ac mono_H3K27ac mono_H3K4me1	-	-	-	-	-	-	-	-	-	-	-	-	-	-	-	-	-	-	-	-	-	-	-	-	-	-	-	-	-	-	-	-	-	-	-	-	-	-	-	-	-	-	-
7:28279243_G_A	rs4722771	-	-	-	-	neut_H3K27ac	-	-	-	-	-	-	-	-	-	-	-	-	-	-	-	-	-	-	-	-	-	-	-	-	-	-	-	-	-	-	-	-	-	-	-	-	-	-	-	-	-	-	-
7:28289375_G_A	rs7783499	-	-	-	-	neut_H3K27ac	-	-	-	-	-	-	-	-	-	-	-	-	-	-	-	-	-	-	-	-	-	-	-	-	-	-	-	-	-	-	-	-	-	-	-	-	-	-	-	-	-	-	-
7:28724374_G_T	rs56388170	7:28724374_G_T	rs56388170	7:28724374_G_T	rs56388170	neut_eQTL neut_H3K27ac	ENSG00000146592	CREB5	protein_coding	ENSG00000146592.11	7	28338940	7	28724374	T	G	0.288905	0.074977	0.00398	3.72e-79	-0.9904	0.0915	2.65e-27	-0.075704	0.008066	6.29e-21	0.268	73	-	-	-	-	-	-	-	-	-	-	-	-	-	-	-	-	-	-	-	-	-
7:137879428_A_G	rs1973325	7:137881690_T_C	rs7785014	7:137881690_T_C	rs7785014	mono_H3K4me1	-	-	-	-	-	-	-	-	-	-	-	-	-	-	-	-	-	-	-	-	-	-	-	-	-	-	-	-	-	-	-	-	-	-	-	-	-	-	-	-	-	-	-
7:137879848_G_A	rs1552583	7:137881690_T_C	rs7785014	7:137881690_T_C	rs7785014	mono_H3K4me1	-	-	-	-	-	-	-	-	-	-	-	-	-	-	-	-	-	-	-	-	-	-	-	-	-	-	-	-	-	-	-	-	-	-	-	-	-	-	-	-	-	-	-
7:137881690_T_C	rs7785014	7:137881690_T_C	rs7785014	7:137881690_T_C	rs7785014	mono_H3K27ac mono_H3K4me1	-	-	-	-	-	-	-	-	-	-	-	-	-	-	-	-	-	-	-	-	-	-	-	-	-	-	-	-	-	-	-	-	-	-	-	-	-	-	-	-	-	-	-
7:137888939_T_C	rs7794092	7:137881690_T_C	rs7785014	7:137881690_T_C	rs7785014	mono_H3K27ac	-	-	-	-	-	-	-	-	-	-	-	-	-	-	-	-	-	-	-	-	-	-	-	-	-	-	-	-	-	-	-	-	-	-	-	-	-	-	-	-	-	-	-
7:137888939_T_C	rs7794092	7:137881690_T_C	rs7785014	7:137881690_T_C	rs7785014	mono_H3K27ac	-	-	-	-	-	-	-	-	-	-	-	-	-	-	-	-	-	-	-	-	-	-	-	-	-	-	-	-	-	-	-	-	-	-	-	-	-	-	-	-	-	-	-
7:137888939_T_C	rs7794092	7:137881690_T_C	rs7785014	7:137881690_T_C	rs7785014	mono_H3K27ac	-	-	-	-	-	-	-	-	-	-	-	-	-	-	-	-	-	-	-	-	-	-	-	-	-	-	-	-	-	-	-	-	-	-	-	-	-	-	-	-	-	-	-
7:137910986_C_T	rs34273783	-	-	-	-	mono_H3K27ac	-	-	-	-	-	-	-	-	-	-	-	-	-	-	-	-	-	-	-	-	-	-	-	-	-	-	-	-	-	-	-	-	-	-	-	-	-	-	-	-	-	-	-
7:148888538_C_T	rs12539300	-	-	-	-	neut_H3K27ac	-	-	-	-	-	-	-	-	-	-	-	-	-	-	-	-	-	-	-	-	-	-	-	-	-	-	-	-	-	-	-	-	-	-	-	-	-	-	-	-	-	-	-
8:6901304_G_C	rs12716647	8:6906040_A_G, 8:6900336_G_A	rs11137087, rs10086568	8:6906040_A_G, 8:6900336_G_A	rs11137087, rs10086568	mono_H3K4me1	-	-	-	-	-	-	-	-	-	-	-	-	-	-	-	-	-	-	-	-	-	-	-	-	-	-	-	-	-	-	-	-	-	-	-	-	-	-	-	-	-	-	-
8:8097217_A_G	rs2980442	8:8094961_A_G	rs2948294	8:8094961_A_G	rs2948294	neut_eQTL	ENSG00000268955	LRLE1	protein_coding	ENSG00000268955.1	8	8046158	8	8097217	G	A	0.443433	-0.023254	0.00367	2.35e-10	0.7287	0.0974	7.35e-14	-0.031911	0.0066	1.33e-06	0.0875	626	-	-	-	-	-	-	-	-	-	-	-	-	-	-	-	-	-	-	-	-	-
8:8098038_T_C	rs2945232	8:8094961_A_G	rs2948294	8:8094961_A_G	rs2948294	neut_eQTL neut_H3K27ac neut_H3K4me1	ENSG00000253893	FAM85B	antisense	ENSG00000253893.1	8	7992174	8	8098038	C	T	0.469642	-0.02531	0.003667	5.1e-12	-1.093	0.0824	3.72e-40	0.023156	0.003782	9.16e-10	0.731	1863	-	-	-	-	-	-	-	-	-	-	-	-	-	-	-	-	-	-	-	-	-
8:8378102_T_C	rs13270194	-	-	-	-	neut_H3K4me1	-	-	-	-	-	-	-	-	-	-	-	-	-	-	-	-	-	-	-	-	-	-	-	-	-	-	-	-	-	-	-	-	-	-	-	-	-	-	-	-	-	-	-
8:8378102_T_C	rs13270194	-	-	-	-	neut_H3K4me1	-	-	-	-	-	-	-	-	-	-	-	-	-	-	-	-	-	-	-	-	-	-	-	-	-	-	-	-	-	-	-	-	-	-	-	-	-	-	-	-	-	-	-
8:8380471_G_C	rs7827182	-	-	-	-	neut_H3K4me1	-	-	-	-	-	-	-	-	-	-	-	-	-	-	-	-	-	-	-	-	-	-	-	-	-	-	-	-	-	-	-	-	-	-	-	-	-	-	-	-	-	-	-
8:8384647_C_G	rs6995407	-	-	-	-	neut_H3K4me1	-	-	-	-	-	-	-	-	-	-	-	-	-	-	-	-	-	-	-	-	-	-	-	-	-	-	-	-	-	-	-	-	-	-	-	-	-	-	-	-	-	-	-
8:10697015_A_G	rs7012206	-	-	-	-	mono_H3K27ac	-	-	-	-	-	-	-	-	-	-	-	-	-	-	-	-	-	-	-	-	-	-	-	-	-	-	-	-	-	-	-	-	-	-	-	-	-	-	-	-	-	-	-
8:11440019_G_A	rs4841567	-	-	-	-	neut_eQTL	ENSG00000205873	-	-	ENSG00000205873.2	8	12294626	8	11440019	A	G	0.534364	0.022752	0.003599	2.57e-10	-0.8533	0.0942	1.32e-19	-0.026663	0.005143	2.17e-07	0.477	952	-	-	-	-	-	-	-	-	-	-	-	-	-	-	-	-	-	-	-	-	-
8:11440019_G_A	rs4841567	-	-	-	-	neut_eQTL	ENSG00000255495	FAM85A	antisense	ENSG00000255495.1	8	12051976	8	11440019	A	G	0.534364	0.022752	0.003599	2.57e-10	-0.8748	0.0934	7.52e-21	-0.026008	0.004963	1.6e-07	0.274	1384	-	-	-	-	-	-	-	-	-	-	-	-	-	-	-	-	-	-	-	-	-
8:22960704_G_C	-	-	-	-	-	neut_sQTL	-	-	-	-	-	-	-	-	-	-	-	-	-	-	-	-	-	-	-	-	-	-	-	-	-	-	-	-	-	-	-	-	-	-	-	-	-	-	-	-	-	-	-
8:22962759_G_A	rs4872053	-	-	-	-	neut_eQTL	ENSG00000120889	TNFRSF10B	protein_coding	ENSG00000120889.8	8	22877646	8	22962759	A	G	0.79184	-0.025702	0.004406	5.43e-09	-1.295	0.0942	5.28e-43	0.019847	0.003696	7.87e-08	0.218	130	-	-	-	-	-	-	-	-	-	-	-	-	-	-	-	-	-	-	-	-	-
8:79576159_T_C	rs979564	-	-	-	-	tcel_eQTL	-	-	-	-	-	-	-	-	-	-	-	-	-	-	-	-	-	-	-	-	-	-	-	-	-	-	-	-	-	-	-	-	-	-	-	-	-	-	-	-	-	-	-
8:79581736_C_T	rs13269243	8:79657263_T_C, 8:79657263_T_C	rs2919917, rs2919917	8:79656989_T_G, 8:79657263_T_C	rs2717547, rs2919917	tcel_H3K27ac	-	-	-	-	-	-	-	-	-	-	-	-	-	-	-	-	-	-	-	-	-	-	-	-	-	-	-	-	-	-	-	-	-	-	-	-	-	-	-	-	-	-	-
8:116561824_C_A	rs10097784	8:116601902_C_T, 8:116601902_C_T, 8:116601902_C_T, 8:116601902_C_T	rs6469606, rs6469606, rs6469606, rs6469606	8:116533758_A_G, 8:116597409_T_G, 8:116601902_C_T, 8:116464988_T_C	rs1905376, rs13271228, rs6469606, rs800888	mono_H3K4me1	-	-	-	-	-	-	-	-	-	-	-	-	-	-	-	-	-	-	-	-	-	-	-	-	-	-	-	-	-	-	-	-	-	-	-	-	-	-	-	-	-	-	-
8:116563879_A_C	rs1351744	8:116601902_C_T, 8:116601902_C_T, 8:116601902_C_T, 8:116601902_C_T	rs6469606, rs6469606, rs6469606, rs6469606	8:116464988_T_C, 8:116533758_A_G, 8:116597409_T_G, 8:116601902_C_T	rs800888, rs1905376, rs13271228, rs6469606	mono_H3K4me1	-	-	-	-	-	-	-	-	-	-	-	-	-	-	-	-	-	-	-	-	-	-	-	-	-	-	-	-	-	-	-	-	-	-	-	-	-	-	-	-	-	-	-
8:116632819_A_T	rs2721936	8:116601902_C_T, 8:116601902_C_T	rs6469606, rs6469606	8:116597409_T_G, 8:116601902_C_T	rs13271228, rs6469606	mono_H3K4me1	-	-	-	-	-	-	-	-	-	-	-	-	-	-	-	-	-	-	-	-	-	-	-	-	-	-	-	-	-	-	-	-	-	-	-	-	-	-	-	-	-	-	-
8:130976074_G_A	rs16904181	8:130976074_G_A	rs16904181	8:130976074_G_A	rs16904181	tcel_H3K27ac	-	-	-	-	-	-	-	-	-	-	-	-	-	-	-	-	-	-	-	-	-	-	-	-	-	-	-	-	-	-	-	-	-	-	-	-	-	-	-	-	-	-	-
9:2622278_G_A	rs2219143	-	-	-	-	neut_eQTL	ENSG00000147852	VLDLR	protein_coding	ENSG00000147852.9	9	2621834	9	2622278	A	G	0.387201	0.01968	0.003817	2.52e-07	0.9715	0.0889	8.47e-28	0.020258	0.004344	3.11e-06	0.105	63	-	-	-	-	-	-	-	-	-	-	-	-	-	-	-	-	-	-	-	-	-
9:79326680_G_C	rs626416	-	-	-	-	neut_eQTL neut_H3K27ac neut_H3K4me1	ENSG00000106772	PRUNE2	protein_coding	ENSG00000106772.12	9	79226292	9	79326680	C	G	0.757919	-0.019672	0.004184	2.58e-06	-1.291	0.0838	1.5e-53	0.015238	0.003389	6.9e-06	0.262	198	-	-	-	-	-	-	-	-	-	-	-	-	-	-	-	-	-	-	-	-	-
9:82324152_T_C	rs10867416	9:82297990_A_G	rs10867411	9:82297990_A_G	rs10867411	tcel_eQTL	-	-	-	-	-	-	-	-	-	-	-	-	-	-	-	-	-	-	-	-	-	-	-	-	-	-	-	-	-	-	-	-	-	-	-	-	-	-	-	-	-	-	-
9:113918856_A_G	rs10980802	9:113912553_A_G, 9:113912553_A_G	rs10980797, rs10980797	9:113912553_A_G, 9:113945067_A_T	rs10980797, rs2150052	mono_H3K4me1	-	-	-	-	-	-	-	-	-	-	-	-	-	-	-	-	-	-	-	-	-	-	-	-	-	-	-	-	-	-	-	-	-	-	-	-	-	-	-	-	-	-	-
9:113918856_A_G	rs10980802	9:113912553_A_G, 9:113912553_A_G	rs10980797, rs10980797	9:113912553_A_G, 9:113945067_A_T	rs10980797, rs2150052	mono_H3K4me1	-	-	-	-	-	-	-	-	-	-	-	-	-	-	-	-	-	-	-	-	-	-	-	-	-	-	-	-	-	-	-	-	-	-	-	-	-	-	-	-	-	-	-
9:113927801_A_G	rs12337595	9:113924517_C_A, 9:113924517_C_A, 9:113924517_C_A, 9:113924517_C_A	rs7034139, rs7034139, rs7034139, rs7034139	9:113924517_C_A, 9:113925642_G_A, 9:113936919_A_G, 9:113941670_T_C	rs7034139, rs12344280, rs62569723, rs10123393	mono_H3K27ac	-	-	-	-	-	-	-	-	-	-	-	-	-	-	-	-	-	-	-	-	-	-	-	-	-	-	-	-	-	-	-	-	-	-	-	-	-	-	-	-	-	-	-
9:114015405_T_C	rs10117934	-	-	-	-	mono_H3K27ac	-	-	-	-	-	-	-	-	-	-	-	-	-	-	-	-	-	-	-	-	-	-	-	-	-	-	-	-	-	-	-	-	-	-	-	-	-	-	-	-	-	-	-
9:123610288_C_T	rs4837796	-	-	-	-	tcel_sQTL	-	-	-	-	-	-	-	-	-	-	-	-	-	-	-	-	-	-	-	-	-	-	-	-	-	-	-	-	-	-	-	-	-	-	-	-	-	-	-	-	-	-	-
10:5894180_C_A	rs10905303	-	-	-	-	mono_H3K4me1	-	-	-	-	-	-	-	-	-	-	-	-	-	-	-	-	-	-	-	-	-	-	-	-	-	-	-	-	-	-	-	-	-	-	-	-	-	-	-	-	-	-	-
10:5894500_A_G	rs10905307	-	-	-	-	mono_H3K4me1	-	-	-	-	-	-	-	-	-	-	-	-	-	-	-	-	-	-	-	-	-	-	-	-	-	-	-	-	-	-	-	-	-	-	-	-	-	-	-	-	-	-	-
10:5896625_G_T	rs12779398	-	-	-	-	mono_H3K27ac mono_H3K4me1	-	-	-	-	-	-	-	-	-	-	-	-	-	-	-	-	-	-	-	-	-	-	-	-	-	-	-	-	-	-	-	-	-	-	-	-	-	-	-	-	-	-	-
10:5902711_A_C	-	-	-	-	-	mono_H3K4me1	-	-	-	-	-	-	-	-	-	-	-	-	-	-	-	-	-	-	-	-	-	-	-	-	-	-	-	-	-	-	-	-	-	-	-	-	-	-	-	-	-	-	-
10:28790451_G_A	rs2486635	10:28780373_T_C, 10:28780373_T_C, 10:28780373_T_C, 10:28780373_T_C, 10:28780373_T_C	rs2998286, rs2998286, rs2998286, rs2998286, rs2998286	10:28780293_C_T, 10:28780373_T_C, 10:28799871_ATT_A, 10:28814292_A_G, 10:28820021_C_CAA	rs2807743, rs2998286, rs143737784, rs2491251, rs3029439	neut_H3K27ac	-	-	-	-	-	-	-	-	-	-	-	-	-	-	-	-	-	-	-	-	-	-	-	-	-	-	-	-	-	-	-	-	-	-	-	-	-	-	-	-	-	-	-
10:28795215_G_A	rs2993980	10:28780373_T_C, 10:28780373_T_C, 10:28780373_T_C, 10:28780373_T_C, 10:28780373_T_C	rs2998286, rs2998286, rs2998286, rs2998286, rs2998286	10:28780293_C_T, 10:28780373_T_C, 10:28799871_ATT_A, 10:28814292_A_G, 10:28820021_C_CAA	rs2807743, rs2998286, rs143737784, rs2491251, rs3029439	neut_H3K27ac	-	-	-	-	-	-	-	-	-	-	-	-	-	-	-	-	-	-	-	-	-	-	-	-	-	-	-	-	-	-	-	-	-	-	-	-	-	-	-	-	-	-	-
10:70975381_C_T	rs5030935	10:70975071_A_AT	rs59073566	10:70975071_A_AT	rs59073566	tcel_H3K27ac	-	-	-	-	-	-	-	-	-	-	-	-	-	-	-	-	-	-	-	-	-	-	-	-	-	-	-	-	-	-	-	-	-	-	-	-	-	-	-	-	-	-	-
10:99159815_T_G	rs9887994	10:99136403_C_T, 10:99136403_C_T	rs61863818, rs61863818	10:99136403_C_T, 10:99154982_T_C	rs61863818, rs7903847	mono_H3K27ac	-	-	-	-	-	-	-	-	-	-	-	-	-	-	-	-	-	-	-	-	-	-	-	-	-	-	-	-	-	-	-	-	-	-	-	-	-	-	-	-	-	-	-
11:1874221_C_T	rs907612	11:1874221_C_T	rs907612	11:1874221_C_T	rs907612	mono_eQTL mono_H3K4me1	-	-	-	-	-	-	-	-	-	-	-	-	-	-	-	-	-	-	-	-	-	-	ENSG00000130592	LSP1	protein_coding	ENSG00000130592.9	11	1874200	11	1874221	T	C	0.378675	-0.030079	0.003705	4.71e-16	1.165	0.0792	5.59e-49	-0.025819	0.003632	1.18e-12	0.0642
11:47398963_G_A	rs12146565	-	-	-	-	neut_eQTL	ENSG00000134571	MYBPC3	protein_coding	ENSG00000134571.6	11	47352957	11	47398963	A	G	0.322003	0.020328	0.003809	9.45e-08	-1.135	0.0898	1.28e-36	-0.01791	0.003643	8.8e-07	0.218	630	-	-	-	-	-	-	-	-	-	-	-	-	-	-	-	-	-	-	-	-	-
11:48050995_A_G	rs7130876	-	-	-	-	tcel_eQTL tcel_H3K27ac	-	-	-	-	-	-	-	-	-	-	-	-	-	-	-	-	-	-	-	-	-	-	-	-	-	-	-	-	-	-	-	-	-	-	-	-	-	-	-	-	-	-	-
11:59957092_C_T	rs636147	-	-	-	-	neut_eQTL	ENSG00000166926	MS4A6E	protein_coding	ENSG00000166926.4	11	60102304	11	59957092	T	C	0.568404	0.018083	0.003592	4.79e-07	0.9299	0.0922	6.39e-24	0.019446	0.004317	6.65e-06	0.283	414	-	-	-	-	-	-	-	-	-	-	-	-	-	-	-	-	-	-	-	-	-
11:60008151_T_C	rs1019671	-	-	-	-	neut_H3K27ac	-	-	-	-	-	-	-	-	-	-	-	-	-	-	-	-	-	-	-	-	-	-	-	-	-	-	-	-	-	-	-	-	-	-	-	-	-	-	-	-	-	-	-
11:61618169_A_G	rs61897795	11:61618169_A_G	rs61897795	11:61618169_A_G	rs61897795	neut_H3K27ac	-	-	-	-	-	-	-	-	-	-	-	-	-	-	-	-	-	-	-	-	-	-	-	-	-	-	-	-	-	-	-	-	-	-	-	-	-	-	-	-	-	-	-
11:118113629_T_G	rs10790247	-	-	-	-	neut_sQTL	-	-	-	-	-	-	-	-	-	-	-	-	-	-	-	-	-	-	-	-	-	-	-	-	-	-	-	-	-	-	-	-	-	-	-	-	-	-	-	-	-	-	-
11:118113907_G_C	rs3018368	-	-	-	-	neut_sQTL	-	-	-	-	-	-	-	-	-	-	-	-	-	-	-	-	-	-	-	-	-	-	-	-	-	-	-	-	-	-	-	-	-	-	-	-	-	-	-	-	-	-	-
12:740009_C_G	rs34038797	12:740009_C_G	rs34038797	12:740009_C_G	rs34038797	mono_H3K27ac tcel_H3K27ac	-	-	-	-	-	-	-	-	-	-	-	-	-	-	-	-	-	-	-	-	-	-	-	-	-	-	-	-	-	-	-	-	-	-	-	-	-	-	-	-	-	-	-
12:6442346_A_G	rs1800692	-	-	-	-	mono_H3K27ac	-	-	-	-	-	-	-	-	-	-	-	-	-	-	-	-	-	-	-	-	-	-	-	-	-	-	-	-	-	-	-	-	-	-	-	-	-	-	-	-	-	-	-
12:10562682_TAA_T	rs3842297	-	-	-	-	mono_eQTL	-	-	-	-	-	-	-	-	-	-	-	-	-	-	-	-	-	-	-	-	-	-	ENSG00000245648	RP11-277P12.20	antisense	ENSG00000245648.1	12	10516368	12	10562682	T	T	0.694664	-0.027592	0.003868	9.86e-13	-0.6911	0.1072	1.14e-10	0.039924	0.008348	1.73e-06	0.417
12:10580303_T_C	rs11838084	-	-	-	-	mono_H3K27ac	-	-	-	-	-	-	-	-	-	-	-	-	-	-	-	-	-	-	-	-	-	-	-	-	-	-	-	-	-	-	-	-	-	-	-	-	-	-	-	-	-	-	-
12:12839107_G_A	rs10845610	-	-	-	-	tcel_H3K4me1	-	-	-	-	-	-	-	-	-	-	-	-	-	-	-	-	-	-	-	-	-	-	-	-	-	-	-	-	-	-	-	-	-	-	-	-	-	-	-	-	-	-	-
12:30863909_G_T	rs10734791	-	-	-	-	mono_H3K4me1	-	-	-	-	-	-	-	-	-	-	-	-	-	-	-	-	-	-	-	-	-	-	-	-	-	-	-	-	-	-	-	-	-	-	-	-	-	-	-	-	-	-	-
12:69732105_T_C	rs4761234	12:69732105_T_C	rs4761234	12:69732105_T_C	rs4761234	neut_eQTL	ENSG00000257764	RP11-1143G9.4	antisense	ENSG00000257764.1	12	69746949	12	69732105	C	T	0.486611	0.02309	0.003593	1.3e-10	-0.6616	0.1049	2.85e-10	-0.0349	0.007753	6.75e-06	0.764	164	-	-	-	-	-	-	-	-	-	-	-	-	-	-	-	-	-	-	-	-	-
12:69732105_T_C	rs4761234	12:69732105_T_C	rs4761234	12:69732105_T_C	rs4761234	neut_eQTL	ENSG00000090382	LYZ	protein_coding	ENSG00000090382.2	12	69742121	12	69732105	C	T	0.486611	0.02309	0.003593	1.3e-10	-1.226	0.0892	5.5e-43	-0.018834	0.003235	5.82e-09	0.7	393	-	-	-	-	-	-	-	-	-	-	-	-	-	-	-	-	-	-	-	-	-
12:69754189_G_A	rs11177615	12:69732105_T_C	rs4761234	12:69732105_T_C	rs4761234	neut_eQTL	ENSG00000127337	YEATS4	protein_coding	ENSG00000127337.2	12	69753483	12	69754189	A	G	0.469342	0.020125	0.003583	1.95e-08	-1.293	0.0841	2.43e-53	-0.015565	0.00295	1.32e-07	0.192	278	-	-	-	-	-	-	-	-	-	-	-	-	-	-	-	-	-	-	-	-	-
12:108720446_T_C	rs4964677	12:108721636_G_A, 12:108721636_G_A	rs12312487, rs12312487	12:108720446_T_C, 12:108721636_G_A	rs4964677, rs12312487	mono_eQTL	-	-	-	-	-	-	-	-	-	-	-	-	-	-	-	-	-	-	-	-	-	-	ENSG00000174600	CMKLR1	protein_coding	ENSG00000174600.9	12	108681821	12	108720446	C	T	0.388465	0.030761	0.003668	4.97e-17	1.204	0.0915	1.52e-39	0.025549	0.003612	1.52e-12	0.48
12:108721636_G_A	rs12312487	12:108721636_G_A, 12:108721636_G_A	rs12312487, rs12312487	12:108720446_T_C, 12:108721636_G_A	rs4964677, rs12312487	mono_H3K27ac mono_H3K4me1	-	-	-	-	-	-	-	-	-	-	-	-	-	-	-	-	-	-	-	-	-	-	-	-	-	-	-	-	-	-	-	-	-	-	-	-	-	-	-	-	-	-	-
12:108721636_G_A	rs12312487	12:108721636_G_A, 12:108721636_G_A	rs12312487, rs12312487	12:108720446_T_C, 12:108721636_G_A	rs4964677, rs12312487	mono_H3K27ac mono_H3K4me1	-	-	-	-	-	-	-	-	-	-	-	-	-	-	-	-	-	-	-	-	-	-	-	-	-	-	-	-	-	-	-	-	-	-	-	-	-	-	-	-	-	-	-
12:112037450_G_A	rs117532831	-	-	-	-	tcel_H3K27ac	-	-	-	-	-	-	-	-	-	-	-	-	-	-	-	-	-	-	-	-	-	-	-	-	-	-	-	-	-	-	-	-	-	-	-	-	-	-	-	-	-	-	-
12:112256042_C_T	rs9971942	-	-	-	-	tcel_eQTL	-	-	-	-	-	-	-	-	-	-	-	-	-	-	-	-	-	-	-	-	-	-	-	-	-	-	-	-	-	-	-	-	-	-	-	-	-	-	-	-	-	-	-
12:112839366_T_A	rs7964647	12:112830579_T_G	rs7314031	12:112830579_T_G	rs7314031	tcel_eQTL	-	-	-	-	-	-	-	-	-	-	-	-	-	-	-	-	-	-	-	-	-	-	-	-	-	-	-	-	-	-	-	-	-	-	-	-	-	-	-	-	-	-	-
12:123606739_G_A	rs1790122	-	-	-	-	tcel_sQTL	-	-	-	-	-	-	-	-	-	-	-	-	-	-	-	-	-	-	-	-	-	-	-	-	-	-	-	-	-	-	-	-	-	-	-	-	-	-	-	-	-	-	-
12:124492610_T_G	rs12303671	12:124409502_G_A, 12:124421453_T_C	rs7133378, rs9863	12:124409502_G_A, 12:124421453_T_C	rs7133378, rs9863	tcel_eQTL	-	-	-	-	-	-	-	-	-	-	-	-	-	-	-	-	-	-	-	-	-	-	-	-	-	-	-	-	-	-	-	-	-	-	-	-	-	-	-	-	-	-	-
12:124494540_C_T	rs7307053	12:124421453_T_C	rs9863	12:124421453_T_C	rs9863	tcel_H3K4me1	-	-	-	-	-	-	-	-	-	-	-	-	-	-	-	-	-	-	-	-	-	-	-	-	-	-	-	-	-	-	-	-	-	-	-	-	-	-	-	-	-	-	-
13:40997895_T_A	rs2039004	-	-	-	-	mono_H3K4me1	-	-	-	-	-	-	-	-	-	-	-	-	-	-	-	-	-	-	-	-	-	-	-	-	-	-	-	-	-	-	-	-	-	-	-	-	-	-	-	-	-	-	-
13:41002641_T_C	rs1892548	13:41002641_T_C	rs1892548	13:41002641_T_C	rs1892548	mono_H3K4me1	-	-	-	-	-	-	-	-	-	-	-	-	-	-	-	-	-	-	-	-	-	-	-	-	-	-	-	-	-	-	-	-	-	-	-	-	-	-	-	-	-	-	-
13:41216534_C_T	rs4325427	13:41216534_C_T, 13:41216534_C_T, 13:41216534_C_T, 13:41216534_C_T	rs4325427, rs4325427, rs4325427, rs4325427	13:41216534_C_T, 13:41224287_CTATA_C, 13:41244260_T_C, 13:41244297_G_T	rs4325427, rs71718386, rs9532580, rs6563842	mono_H3K27ac	-	-	-	-	-	-	-	-	-	-	-	-	-	-	-	-	-	-	-	-	-	-	-	-	-	-	-	-	-	-	-	-	-	-	-	-	-	-	-	-	-	-	-
13:41522338_A_C	rs9532679	13:41557090_CT_C, 13:41557090_CT_C	rs149282647, rs149282647	13:41522338_A_C, 13:41557090_CT_C	rs9532679, rs149282647	tcel_eQTL	-	-	-	-	-	-	-	-	-	-	-	-	-	-	-	-	-	-	-	-	-	-	-	-	-	-	-	-	-	-	-	-	-	-	-	-	-	-	-	-	-	-	-
13:72501168_A_C	rs2810140	-	-	-	-	mono_H3K4me1	-	-	-	-	-	-	-	-	-	-	-	-	-	-	-	-	-	-	-	-	-	-	-	-	-	-	-	-	-	-	-	-	-	-	-	-	-	-	-	-	-	-	-
13:110814340_T_C	rs12428089	13:110820255_T_G	rs58814158	13:110820255_T_G	rs58814158	mono_H3K27ac mono_H3K4me1	-	-	-	-	-	-	-	-	-	-	-	-	-	-	-	-	-	-	-	-	-	-	-	-	-	-	-	-	-	-	-	-	-	-	-	-	-	-	-	-	-	-	-
13:110814340_T_C	rs12428089	13:110820255_T_G	rs58814158	13:110820255_T_G	rs58814158	mono_H3K27ac mono_H3K4me1	-	-	-	-	-	-	-	-	-	-	-	-	-	-	-	-	-	-	-	-	-	-	-	-	-	-	-	-	-	-	-	-	-	-	-	-	-	-	-	-	-	-	-
13:110814340_T_C	rs12428089	13:110820255_T_G	rs58814158	13:110820255_T_G	rs58814158	mono_H3K27ac mono_H3K4me1	-	-	-	-	-	-	-	-	-	-	-	-	-	-	-	-	-	-	-	-	-	-	-	-	-	-	-	-	-	-	-	-	-	-	-	-	-	-	-	-	-	-	-
13:110814340_T_C	rs12428089	13:110820255_T_G	rs58814158	13:110820255_T_G	rs58814158	mono_H3K27ac mono_H3K4me1	-	-	-	-	-	-	-	-	-	-	-	-	-	-	-	-	-	-	-	-	-	-	-	-	-	-	-	-	-	-	-	-	-	-	-	-	-	-	-	-	-	-	-
13:114158900_C_T	rs2265152	-	-	-	-	neut_H3K4me1	-	-	-	-	-	-	-	-	-	-	-	-	-	-	-	-	-	-	-	-	-	-	-	-	-	-	-	-	-	-	-	-	-	-	-	-	-	-	-	-	-	-	-
14:64988924_T_C	rs10133411	14:64926097_T_C	rs2281603	14:64926097_T_C	rs2281603	tcel_sQTL	-	-	-	-	-	-	-	-	-	-	-	-	-	-	-	-	-	-	-	-	-	-	-	-	-	-	-	-	-	-	-	-	-	-	-	-	-	-	-	-	-	-	-
14:77856184_G_A	rs12435136	14:77862679_GC_G, 14:77862679_GC_G	rs11361923, rs11361923	14:77858336_A_G, 14:77862679_GC_G	rs8018808, rs11361923	neut_eQTL	ENSG00000100583	SAMD15	protein_coding	ENSG00000100583.4	14	77843032	14	77856184	A	G	0.456078	0.024122	0.003589	1.8e-11	0.6589	0.0936	1.93e-12	0.036609	0.007531	1.17e-06	0.721	114	-	-	-	-	-	-	-	-	-	-	-	-	-	-	-	-	-	-	-	-	-
14:77856184_G_A	rs12435136	14:77862679_GC_G, 14:77862679_GC_G	rs11361923, rs11361923	14:77858336_A_G, 14:77862679_GC_G	rs8018808, rs11361923	neut_eQTL	ENSG00000100580	TMED8	protein_coding	ENSG00000100580.7	14	77801364	14	77856184	A	G	0.456078	0.024122	0.003589	1.8e-11	0.6827	0.0929	2e-13	0.035333	0.007124	7.05e-07	0.207	187	-	-	-	-	-	-	-	-	-	-	-	-	-	-	-	-	-	-	-	-	-
14:103847287_T_A	rs8022179	14:103847287_T_A, 14:103847287_T_A, 14:103847287_T_A	rs8022179, rs8022179, rs8022179	14:103841352_CTT_C, 14:103847274_C_T, 14:103847287_T_A	rs375246367, rs8020912, rs8022179	mono_eQTL mono_H3K27ac mono_H3K4me1	-	-	-	-	-	-	-	-	-	-	-	-	-	-	-	-	-	-	-	-	-	-	ENSG00000075413	MARK3	protein_coding	ENSG00000075413.13	14	103851729	14	103847287	A	T	0.738561	0.060363	0.004048	2.71e-50	-1.301	0.0789	4.39e-61	-0.046398	0.004195	1.95e-28	0.0899
14:103847287_T_A	rs8022179	14:103847287_T_A, 14:103847287_T_A, 14:103847287_T_A	rs8022179, rs8022179, rs8022179	14:103841352_CTT_C, 14:103847274_C_T, 14:103847287_T_A	rs375246367, rs8020912, rs8022179	mono_eQTL mono_H3K27ac mono_H3K4me1	-	-	-	-	-	-	-	-	-	-	-	-	-	-	-	-	-	-	-	-	-	-	ENSG00000075413	MARK3	protein_coding	ENSG00000075413.13	14	103851729	14	103847287	A	T	0.738561	0.060363	0.004048	2.71e-50	-1.301	0.0789	4.39e-61	-0.046398	0.004195	1.95e-28	0.0899
15:41705041_A_T	rs7164211	-	-	-	-	neut_eQTL	ENSG00000137806	NDUFAF1	protein_coding	ENSG00000137806.4	15	41679551	15	41705041	T	A	0.256433	-0.023097	0.004089	1.62e-08	0.7629	0.1007	3.56e-14	-0.030275	0.006686	5.95e-06	0.301	270	-	-	-	-	-	-	-	-	-	-	-	-	-	-	-	-	-	-	-	-	-
15:41712807_T_C	rs7173571	15:41774423_A_G, 15:41774423_A_G, 15:41782684_A_C	rs1942, rs1942, rs12440045	15:41693455_G_T, 15:41774423_A_G, 15:41782684_A_C	rs4924544, rs1942, rs12440045	neut_eQTL	ENSG00000137815	RTF1	protein_coding	ENSG00000137815.10	15	41700606	15	41712807	C	T	0.525796	-0.021977	0.003582	8.48e-10	0.6105	0.0936	6.92e-11	-0.035998	0.008055	7.86e-06	0.316	297	-	-	-	-	-	-	-	-	-	-	-	-	-	-	-	-	-	-	-	-	-
15:41792560_A_G	rs8024774	15:41787972_C_G	rs1655557	15:41787972_C_G	rs1655557	neut_H3K4me1	-	-	-	-	-	-	-	-	-	-	-	-	-	-	-	-	-	-	-	-	-	-	-	-	-	-	-	-	-	-	-	-	-	-	-	-	-	-	-	-	-	-	-
15:51220390_A_G	rs2414078	-	-	-	-	neut_H3K27ac neut_H3K4me1	-	-	-	-	-	-	-	-	-	-	-	-	-	-	-	-	-	-	-	-	-	-	-	-	-	-	-	-	-	-	-	-	-	-	-	-	-	-	-	-	-	-	-
15:64541470_G_A	rs55868267	15:64629873_A_G, 15:64629873_A_G, 15:64629873_A_G	rs7180079, rs7180079, rs7180079	15:64486541_C_CT, 15:64642517_C_A, 15:64629873_A_G	rs539389645, rs28619038, rs7180079	mono_H3K27ac	-	-	-	-	-	-	-	-	-	-	-	-	-	-	-	-	-	-	-	-	-	-	-	-	-	-	-	-	-	-	-	-	-	-	-	-	-	-	-	-	-	-	-
15:64642517_C_A	rs28619038	15:64629873_A_G, 15:64629873_A_G, 15:64629873_A_G	rs7180079, rs7180079, rs7180079	15:64486541_C_CT, 15:64642517_C_A, 15:64629873_A_G	rs539389645, rs28619038, rs7180079	mono_H3K27ac neut_H3K4me1	-	-	-	-	-	-	-	-	-	-	-	-	-	-	-	-	-	-	-	-	-	-	-	-	-	-	-	-	-	-	-	-	-	-	-	-	-	-	-	-	-	-	-
15:64642517_C_A	rs28619038	15:64629873_A_G, 15:64629873_A_G, 15:64629873_A_G	rs7180079, rs7180079, rs7180079	15:64486541_C_CT, 15:64642517_C_A, 15:64629873_A_G	rs539389645, rs28619038, rs7180079	mono_H3K27ac neut_H3K4me1	-	-	-	-	-	-	-	-	-	-	-	-	-	-	-	-	-	-	-	-	-	-	-	-	-	-	-	-	-	-	-	-	-	-	-	-	-	-	-	-	-	-	-
15:64642517_C_A	rs28619038	15:64629873_A_G, 15:64629873_A_G, 15:64629873_A_G	rs7180079, rs7180079, rs7180079	15:64486541_C_CT, 15:64642517_C_A, 15:64629873_A_G	rs539389645, rs28619038, rs7180079	mono_H3K27ac neut_H3K4me1	-	-	-	-	-	-	-	-	-	-	-	-	-	-	-	-	-	-	-	-	-	-	-	-	-	-	-	-	-	-	-	-	-	-	-	-	-	-	-	-	-	-	-
15:64656764_G_C	rs1033205	15:64629873_A_G, 15:64629873_A_G, 15:64629873_A_G	rs7180079, rs7180079, rs7180079	15:64629873_A_G, 15:64486541_C_CT, 15:64642517_C_A	rs7180079, rs539389645, rs28619038	mono_H3K27ac neut_H3K4me1 mono_H3K4me1	-	-	-	-	-	-	-	-	-	-	-	-	-	-	-	-	-	-	-	-	-	-	-	-	-	-	-	-	-	-	-	-	-	-	-	-	-	-	-	-	-	-	-
15:64656764_G_C	rs1033205	15:64629873_A_G, 15:64629873_A_G, 15:64629873_A_G	rs7180079, rs7180079, rs7180079	15:64629873_A_G, 15:64486541_C_CT, 15:64642517_C_A	rs7180079, rs539389645, rs28619038	mono_H3K27ac neut_H3K4me1 mono_H3K4me1	-	-	-	-	-	-	-	-	-	-	-	-	-	-	-	-	-	-	-	-	-	-	-	-	-	-	-	-	-	-	-	-	-	-	-	-	-	-	-	-	-	-	-
15:64656764_G_C	rs1033205	15:64629873_A_G, 15:64629873_A_G, 15:64629873_A_G	rs7180079, rs7180079, rs7180079	15:64629873_A_G, 15:64486541_C_CT, 15:64642517_C_A	rs7180079, rs539389645, rs28619038	mono_H3K27ac neut_H3K4me1 mono_H3K4me1	-	-	-	-	-	-	-	-	-	-	-	-	-	-	-	-	-	-	-	-	-	-	-	-	-	-	-	-	-	-	-	-	-	-	-	-	-	-	-	-	-	-	-
15:64656764_G_C	rs1033205	15:64629873_A_G, 15:64629873_A_G, 15:64629873_A_G	rs7180079, rs7180079, rs7180079	15:64629873_A_G, 15:64486541_C_CT, 15:64642517_C_A	rs7180079, rs539389645, rs28619038	mono_H3K27ac neut_H3K4me1 mono_H3K4me1	-	-	-	-	-	-	-	-	-	-	-	-	-	-	-	-	-	-	-	-	-	-	-	-	-	-	-	-	-	-	-	-	-	-	-	-	-	-	-	-	-	-	-
15:64656764_G_C	rs1033205	15:64629873_A_G, 15:64629873_A_G, 15:64629873_A_G	rs7180079, rs7180079, rs7180079	15:64629873_A_G, 15:64486541_C_CT, 15:64642517_C_A	rs7180079, rs539389645, rs28619038	mono_H3K27ac neut_H3K4me1 mono_H3K4me1	-	-	-	-	-	-	-	-	-	-	-	-	-	-	-	-	-	-	-	-	-	-	-	-	-	-	-	-	-	-	-	-	-	-	-	-	-	-	-	-	-	-	-
15:64656764_G_C	rs1033205	15:64629873_A_G, 15:64629873_A_G, 15:64629873_A_G	rs7180079, rs7180079, rs7180079	15:64629873_A_G, 15:64486541_C_CT, 15:64642517_C_A	rs7180079, rs539389645, rs28619038	mono_H3K27ac neut_H3K4me1 mono_H3K4me1	-	-	-	-	-	-	-	-	-	-	-	-	-	-	-	-	-	-	-	-	-	-	-	-	-	-	-	-	-	-	-	-	-	-	-	-	-	-	-	-	-	-	-
15:64672319_C_T	rs2062248	15:64629873_A_G, 15:64629873_A_G, 15:64629873_A_G	rs7180079, rs7180079, rs7180079	15:64486541_C_CT, 15:64642517_C_A, 15:64629873_A_G	rs539389645, rs28619038, rs7180079	mono_H3K27ac	-	-	-	-	-	-	-	-	-	-	-	-	-	-	-	-	-	-	-	-	-	-	-	-	-	-	-	-	-	-	-	-	-	-	-	-	-	-	-	-	-	-	-
15:64672319_C_T	rs2062248	15:64629873_A_G, 15:64629873_A_G, 15:64629873_A_G	rs7180079, rs7180079, rs7180079	15:64486541_C_CT, 15:64642517_C_A, 15:64629873_A_G	rs539389645, rs28619038, rs7180079	mono_H3K27ac	-	-	-	-	-	-	-	-	-	-	-	-	-	-	-	-	-	-	-	-	-	-	-	-	-	-	-	-	-	-	-	-	-	-	-	-	-	-	-	-	-	-	-
15:64672593_G_A	rs4777185	15:64629873_A_G, 15:64629873_A_G, 15:64629873_A_G	rs7180079, rs7180079, rs7180079	15:64629873_A_G, 15:64486541_C_CT, 15:64642517_C_A	rs7180079, rs539389645, rs28619038	mono_H3K4me1	-	-	-	-	-	-	-	-	-	-	-	-	-	-	-	-	-	-	-	-	-	-	-	-	-	-	-	-	-	-	-	-	-	-	-	-	-	-	-	-	-	-	-
15:75132319_A_G	rs936229	-	-	-	-	mono_eQTL	-	-	-	-	-	-	-	-	-	-	-	-	-	-	-	-	-	-	-	-	-	-	ENSG00000140474	ULK3	protein_coding	ENSG00000140474.8	15	75128457	15	75132319	G	A	0.726595	-0.02005	0.003995	5.22e-07	-1.295	0.0902	9.63e-47	0.015482	0.003268	2.17e-06	0.26
15:91021412_T_A	rs28539372	15:91045408_G_A	rs3540	15:91045408_G_A	rs3540	tcel_eQTL	-	-	-	-	-	-	-	-	-	-	-	-	-	-	-	-	-	-	-	-	-	-	-	-	-	-	-	-	-	-	-	-	-	-	-	-	-	-	-	-	-	-	-
15:101749641_T_C	rs36082322	15:101716797_G_A, 15:101716797_G_A	rs3784526, rs3784526	15:101716797_G_A, 15:101723499_C_T	rs3784526, rs7168592	neut_eQTL neut_H3K27ac	ENSG00000131873	CHSY1	protein_coding	ENSG00000131873.5	15	101715928	15	101749641	C	T	0.106158	0.041043	0.005794	1.41e-12	-1.404	0.1636	9.33e-18	-0.029233	0.005351	4.69e-08	0.12	23	-	-	-	-	-	-	-	-	-	-	-	-	-	-	-	-	-	-	-	-	-
15:101749641_T_C	rs36082322	15:101716797_G_A, 15:101716797_G_A	rs3784526, rs3784526	15:101716797_G_A, 15:101723499_C_T	rs3784526, rs7168592	neut_eQTL neut_H3K27ac	ENSG00000131873	CHSY1	protein_coding	ENSG00000131873.5	15	101715928	15	101749641	C	T	0.106158	0.041043	0.005794	1.41e-12	-1.404	0.1636	9.33e-18	-0.029233	0.005351	4.69e-08	0.12	23	-	-	-	-	-	-	-	-	-	-	-	-	-	-	-	-	-	-	-	-	-
16:30174926_T_C	rs6565176	-	-	-	-	tcel_sQTL	-	-	-	-	-	-	-	-	-	-	-	-	-	-	-	-	-	-	-	-	-	-	-	-	-	-	-	-	-	-	-	-	-	-	-	-	-	-	-	-	-	-	-
16:30174926_T_C	rs6565176	-	-	-	-	tcel_sQTL	-	-	-	-	-	-	-	-	-	-	-	-	-	-	-	-	-	-	-	-	-	-	-	-	-	-	-	-	-	-	-	-	-	-	-	-	-	-	-	-	-	-	-
16:30331730_G_C	rs8048666	-	-	-	-	tcel_eQTL	-	-	-	-	-	-	-	-	-	-	-	-	-	-	-	-	-	-	-	-	-	-	-	-	-	-	-	-	-	-	-	-	-	-	-	-	-	-	-	-	-	-	-
16:30331730_G_C	rs8048666	-	-	-	-	tcel_eQTL	-	-	-	-	-	-	-	-	-	-	-	-	-	-	-	-	-	-	-	-	-	-	-	-	-	-	-	-	-	-	-	-	-	-	-	-	-	-	-	-	-	-	-
16:30331730_G_C	rs8048666	-	-	-	-	tcel_eQTL	-	-	-	-	-	-	-	-	-	-	-	-	-	-	-	-	-	-	-	-	-	-	-	-	-	-	-	-	-	-	-	-	-	-	-	-	-	-	-	-	-	-	-
16:57077094_C_T	rs8062446	-	-	-	-	tcel_eQTL	-	-	-	-	-	-	-	-	-	-	-	-	-	-	-	-	-	-	-	-	-	-	-	-	-	-	-	-	-	-	-	-	-	-	-	-	-	-	-	-	-	-	-
16:85792967_A_G	rs72805116	-	-	-	-	mono_eQTL	-	-	-	-	-	-	-	-	-	-	-	-	-	-	-	-	-	-	-	-	-	-	ENSG00000154102	C16orf74	protein_coding	ENSG00000154102.5	16	85741123	16	85792967	G	A	0.103276	0.04988	0.005656	1.15e-18	-1.551	0.15	4.65e-25	-0.03216	0.004793	1.94e-11	0.0519
17:4613630_C_T	rs34230287	17:4568953_CTA_C	rs68190844	17:4568953_CTA_C	rs68190844	tcel_sQTL	-	-	-	-	-	-	-	-	-	-	-	-	-	-	-	-	-	-	-	-	-	-	-	-	-	-	-	-	-	-	-	-	-	-	-	-	-	-	-	-	-	-	-
17:4738958_C_T	rs9895848	17:4738958_C_T, 17:4738958_C_T	rs9895848, rs9895848	17:4738958_C_T, 17:4770197_T_C	rs9895848, rs62073635	tcel_eQTL	-	-	-	-	-	-	-	-	-	-	-	-	-	-	-	-	-	-	-	-	-	-	-	-	-	-	-	-	-	-	-	-	-	-	-	-	-	-	-	-	-	-	-
17:4770197_T_C	rs62073635	17:4738958_C_T, 17:4738958_C_T	rs9895848, rs9895848	17:4738958_C_T, 17:4770197_T_C	rs9895848, rs62073635	tcel_H3K27ac	-	-	-	-	-	-	-	-	-	-	-	-	-	-	-	-	-	-	-	-	-	-	-	-	-	-	-	-	-	-	-	-	-	-	-	-	-	-	-	-	-	-	-
17:16158774_A_C	rs11650427	17:16170764_C_A, 17:16170764_C_A, 17:16170764_C_A, 17:16170764_C_A	rs7210990, rs7210990, rs7210990, rs7210990	17:16171687_CTT_C, 17:16168784_C_T, 17:16170764_C_A, 17:16176883_T_C	rs74267027, rs12936529, rs7210990, rs2014604	neut_H3K27ac	-	-	-	-	-	-	-	-	-	-	-	-	-	-	-	-	-	-	-	-	-	-	-	-	-	-	-	-	-	-	-	-	-	-	-	-	-	-	-	-	-	-	-
17:16174506_C_G	rs10852834	17:16170764_C_A, 17:16170764_C_A, 17:16170764_C_A, 17:16170764_C_A	rs7210990, rs7210990, rs7210990, rs7210990	17:16171687_CTT_C, 17:16168784_C_T, 17:16170764_C_A, 17:16176883_T_C	rs74267027, rs12936529, rs7210990, rs2014604	neut_eQTL neut_H3K27ac neut_H3K4me1	ENSG00000141027	NCOR1	protein_coding	ENSG00000141027.15	17	15934718	17	16174506	G	C	0.477569	-0.037727	0.00359	7.97e-26	-1.078	0.0798	1.39e-41	0.034997	0.00422	1.1e-16	0.06	296	-	-	-	-	-	-	-	-	-	-	-	-	-	-	-	-	-	-	-	-	-
17:16218686_C_G	rs3785622	17:16170764_C_A, 17:16170764_C_A, 17:16170764_C_A, 17:16170764_C_A	rs7210990, rs7210990, rs7210990, rs7210990	17:16171687_CTT_C, 17:16168784_C_T, 17:16170764_C_A, 17:16176883_T_C	rs74267027, rs12936529, rs7210990, rs2014604	neut_H3K27ac	-	-	-	-	-	-	-	-	-	-	-	-	-	-	-	-	-	-	-	-	-	-	-	-	-	-	-	-	-	-	-	-	-	-	-	-	-	-	-	-	-	-	-
17:16224875_A_C	rs12948905	17:16170764_C_A, 17:16170764_C_A, 17:16170764_C_A	rs7210990, rs7210990, rs7210990	17:16171687_CTT_C, 17:16168784_C_T, 17:16170764_C_A	rs74267027, rs12936529, rs7210990	neut_H3K4me1	-	-	-	-	-	-	-	-	-	-	-	-	-	-	-	-	-	-	-	-	-	-	-	-	-	-	-	-	-	-	-	-	-	-	-	-	-	-	-	-	-	-	-
17:25843643_G_A	rs2945412	17:25848196_C_T	rs1105527	17:25848196_C_T	rs1105527	mono_H3K27ac	-	-	-	-	-	-	-	-	-	-	-	-	-	-	-	-	-	-	-	-	-	-	-	-	-	-	-	-	-	-	-	-	-	-	-	-	-	-	-	-	-	-	-
17:25843643_G_A	rs2945412	17:25848196_C_T	rs1105527	17:25848196_C_T	rs1105527	mono_H3K27ac	-	-	-	-	-	-	-	-	-	-	-	-	-	-	-	-	-	-	-	-	-	-	-	-	-	-	-	-	-	-	-	-	-	-	-	-	-	-	-	-	-	-	-
17:25843643_G_A	rs2945412	17:25848196_C_T	rs1105527	17:25848196_C_T	rs1105527	mono_H3K27ac	-	-	-	-	-	-	-	-	-	-	-	-	-	-	-	-	-	-	-	-	-	-	-	-	-	-	-	-	-	-	-	-	-	-	-	-	-	-	-	-	-	-	-
17:25848196_C_T	rs1105527	17:25848196_C_T	rs1105527	17:25848196_C_T	rs1105527	mono_H3K27ac	-	-	-	-	-	-	-	-	-	-	-	-	-	-	-	-	-	-	-	-	-	-	-	-	-	-	-	-	-	-	-	-	-	-	-	-	-	-	-	-	-	-	-
17:25856486_A_G	rs2948542	17:25848196_C_T	rs1105527	17:25848196_C_T	rs1105527	mono_eQTL mono_H3K27ac mono_H3K4me1	-	-	-	-	-	-	-	-	-	-	-	-	-	-	-	-	-	-	-	-	-	-	ENSG00000265801	RP11-720N19.2	sense_intronic	ENSG00000265801.1	17	25792138	17	25856486	G	A	0.587887	-0.022735	0.003621	3.43e-10	-0.7616	0.0982	8.79e-15	0.029852	0.006118	1.06e-06	0.467
17:25856486_A_G	rs2948542	17:25848196_C_T	rs1105527	17:25848196_C_T	rs1105527	mono_eQTL mono_H3K27ac mono_H3K4me1	-	-	-	-	-	-	-	-	-	-	-	-	-	-	-	-	-	-	-	-	-	-	ENSG00000141068	KSR1	protein_coding	ENSG00000141068.9	17	25783670	17	25856486	G	A	0.587887	-0.022735	0.003621	3.43e-10	-1.165	0.0845	3.05e-43	0.019515	0.003416	1.11e-08	0.375
17:25864514_T_C	rs2948536	17:25848196_C_T	rs1105527	17:25848196_C_T	rs1105527	mono_H3K27ac	-	-	-	-	-	-	-	-	-	-	-	-	-	-	-	-	-	-	-	-	-	-	-	-	-	-	-	-	-	-	-	-	-	-	-	-	-	-	-	-	-	-	-
17:25864514_T_C	rs2948536	17:25848196_C_T	rs1105527	17:25848196_C_T	rs1105527	mono_H3K27ac	-	-	-	-	-	-	-	-	-	-	-	-	-	-	-	-	-	-	-	-	-	-	-	-	-	-	-	-	-	-	-	-	-	-	-	-	-	-	-	-	-	-	-
17:25864514_T_C	rs2948536	17:25848196_C_T	rs1105527	17:25848196_C_T	rs1105527	mono_H3K27ac	-	-	-	-	-	-	-	-	-	-	-	-	-	-	-	-	-	-	-	-	-	-	-	-	-	-	-	-	-	-	-	-	-	-	-	-	-	-	-	-	-	-	-
17:27978455_G_A	rs3110495	-	-	-	-	mono_H3K4me1	-	-	-	-	-	-	-	-	-	-	-	-	-	-	-	-	-	-	-	-	-	-	-	-	-	-	-	-	-	-	-	-	-	-	-	-	-	-	-	-	-	-	-
17:27978694_C_T	rs3098949	17:28065578_A_T	rs4474742	17:28065578_A_T	rs4474742	mono_eQTL	-	-	-	-	-	-	-	-	-	-	-	-	-	-	-	-	-	-	-	-	-	-	ENSG00000265625	RP11-68I3.11	sense_intronic	ENSG00000265625.1	17	27971814	17	27978694	T	C	0.48135	0.028758	0.003593	1.21e-15	0.7147	0.098	3.03e-13	0.040238	0.007465	7.03e-08	0.807
17:27980885_C_T	rs1808923	-	-	-	-	mono_eQTL	-	-	-	-	-	-	-	-	-	-	-	-	-	-	-	-	-	-	-	-	-	-	ENSG00000176927	EFCAB5	protein_coding	ENSG00000176927.10	17	28256218	17	27980885	T	C	0.464514	0.028202	0.003579	3.26e-15	0.6706	0.0988	1.14e-11	0.042055	0.008177	2.71e-07	0.604
17:28010628_T_G	rs7501472	17:28065578_A_T	rs4474742	17:28065578_A_T	rs4474742	mono_eQTL	-	-	-	-	-	-	-	-	-	-	-	-	-	-	-	-	-	-	-	-	-	-	ENSG00000222858	RNU6-920P	snRNA	ENSG00000222858.1	17	27968629	17	28010628	G	T	0.472276	0.027871	0.003566	5.43e-15	0.6531	0.0959	9.75e-12	0.042675	0.008311	2.83e-07	0.391
17:28237089_A_G	rs8077572	17:28065578_A_T	rs4474742	17:28065578_A_T	rs4474742	mono_eQTL	-	-	-	-	-	-	-	-	-	-	-	-	-	-	-	-	-	-	-	-	-	-	ENSG00000141298	SSH2	protein_coding	ENSG00000141298.12	17	27952956	17	28237089	G	A	0.470663	0.028168	0.00357	3.04e-15	0.9245	0.0898	7.41e-25	0.030468	0.004866	3.8e-10	0.453
17:32562994_AG_A	rs35062913	17:32546156_C_T, 17:32546156_C_T	rs9906695, rs9906695	17:32541344_C_T, 17:32546156_C_T	rs9909465, rs9906695	mono_H3K27ac	-	-	-	-	-	-	-	-	-	-	-	-	-	-	-	-	-	-	-	-	-	-	-	-	-	-	-	-	-	-	-	-	-	-	-	-	-	-	-	-	-	-	-
17:35766475_A_G	rs72828246	17:35848255_C_A, 17:35848255_C_A	rs853195, rs853195	17:35848255_C_A, 17:35851177_A_C	rs853195, rs865483	mono_eQTL tcel_eQTL	-	-	-	-	-	-	-	-	-	-	-	-	-	-	-	-	-	-	-	-	-	-	ENSG00000108264	TADA2A	protein_coding	ENSG00000108264.12	17	35766965	17	35766475	G	A	0.361384	0.022493	0.003706	1.28e-09	1.01	0.0876	9.35e-31	0.02227	0.004146	7.84e-08	0.576
17:35848255_C_A	rs853195	17:35848255_C_A, 17:35848255_C_A	rs853195, rs853195	17:35848255_C_A, 17:35851177_A_C	rs853195, rs865483	mono_H3K4me1	-	-	-	-	-	-	-	-	-	-	-	-	-	-	-	-	-	-	-	-	-	-	-	-	-	-	-	-	-	-	-	-	-	-	-	-	-	-	-	-	-	-	-
17:35851177_A_C	rs865483	17:35848255_C_A, 17:35848255_C_A	rs853195, rs853195	17:35848255_C_A, 17:35851177_A_C	rs853195, rs865483	mono_eQTL	-	-	-	-	-	-	-	-	-	-	-	-	-	-	-	-	-	-	-	-	-	-	ENSG00000161326	DUSP14	protein_coding	ENSG00000161326.8	17	35849937	17	35851177	C	A	0.641109	-0.023128	0.003715	4.79e-10	-1.25	0.0765	5.14e-60	0.018503	0.00318	5.96e-09	0.135
17:37985801_A_G	rs3816470	-	-	-	-	tcel_eQTL	-	-	-	-	-	-	-	-	-	-	-	-	-	-	-	-	-	-	-	-	-	-	-	-	-	-	-	-	-	-	-	-	-	-	-	-	-	-	-	-	-	-	-
17:38031030_G_A	rs9903250	17:38006767_GCATATTATA_G, 17:38006767_GCATATTATA_G, 17:38080865_A_G	rs202126107, rs202126107, NA	17:38004929_GATTT_G, 17:38006767_GCATATTATA_G, 17:38069076_G_A	rs34233420, rs202126107, rs921650	tcel_H3K27ac	-	-	-	-	-	-	-	-	-	-	-	-	-	-	-	-	-	-	-	-	-	-	-	-	-	-	-	-	-	-	-	-	-	-	-	-	-	-	-	-	-	-	-
17:38053207_C_G	rs12453507	17:38080865_A_G, 17:38080865_A_G	NA, NA	17:38069076_G_A, 17:38080865_A_G	rs921650, NA	tcel_sQTL	-	-	-	-	-	-	-	-	-	-	-	-	-	-	-	-	-	-	-	-	-	-	-	-	-	-	-	-	-	-	-	-	-	-	-	-	-	-	-	-	-	-	-
17:38064469_T_C	rs11078928	17:38006767_GCATATTATA_G, 17:38006767_GCATATTATA_G	rs202126107, rs202126107	17:38004929_GATTT_G, 17:38006767_GCATATTATA_G	rs34233420, rs202126107	tcel_sQTL	-	-	-	-	-	-	-	-	-	-	-	-	-	-	-	-	-	-	-	-	-	-	-	-	-	-	-	-	-	-	-	-	-	-	-	-	-	-	-	-	-	-	-
17:38138995_G_C	rs11655264	-	-	-	-	mono_eQTL	-	-	-	-	-	-	-	-	-	-	-	-	-	-	-	-	-	-	-	-	-	-	ENSG00000108344	PSMD3	protein_coding	ENSG00000108344.10	17	38137050	17	38138995	C	G	0.45394	-0.019659	0.003589	4.33e-08	-0.7827	0.0933	4.9e-17	0.025117	0.005477	4.52e-06	0.0565
17:43782708_T_C	rs62056906	17:43919096_A_G, 17:43919096_A_G, 17:43919096_A_G, 17:43919096_A_G, 17:43919096_A_G, 17:43919096_A_G	rs2106786, rs2106786, rs2106786, rs2106786, rs2106786, rs2106786	17:43696159_A_T, 17:43811072_A_G, 17:43919096_A_G, 17:44189858_G_A, 17:44192618_A_G, 17:44217895_C_CA	rs675600, rs17563683, rs2106786, rs76640332, rs4606752, NA	neut_sQTL	-	-	-	-	-	-	-	-	-	-	-	-	-	-	-	-	-	-	-	-	-	-	-	-	-	-	-	-	-	-	-	-	-	-	-	-	-	-	-	-	-	-	-
17:43782708_T_C	rs62056906	17:43919096_A_G, 17:43919096_A_G, 17:43919096_A_G, 17:43919096_A_G, 17:43919096_A_G, 17:43919096_A_G	rs2106786, rs2106786, rs2106786, rs2106786, rs2106786, rs2106786	17:43696159_A_T, 17:43811072_A_G, 17:43919096_A_G, 17:44189858_G_A, 17:44192618_A_G, 17:44217895_C_CA	rs675600, rs17563683, rs2106786, rs76640332, rs4606752, NA	neut_sQTL	-	-	-	-	-	-	-	-	-	-	-	-	-	-	-	-	-	-	-	-	-	-	-	-	-	-	-	-	-	-	-	-	-	-	-	-	-	-	-	-	-	-	-
17:44252197_G_T	rs2532265	17:43919096_A_G, 17:43919096_A_G, 17:43919096_A_G, 17:43919096_A_G, 17:43919096_A_G, 17:43919096_A_G	rs2106786, rs2106786, rs2106786, rs2106786, rs2106786, rs2106786	17:44217895_C_CA, 17:43811072_A_G, 17:43919096_A_G, 17:44189858_G_A, 17:44192618_A_G, 17:44303564_C_T	NA, rs17563683, rs2106786, rs76640332, rs4606752, NA	neut_eQTL	ENSG00000263142	LRRC37A17P	pseudogene	ENSG00000263142.1	17	45055847	17	44252197	T	G	0.225425	0.022503	0.004037	2.49e-08	-1.004	0.1025	1.18e-22	-0.022413	0.004626	1.27e-06	0.273	142	-	-	-	-	-	-	-	-	-	-	-	-	-	-	-	-	-	-	-	-	-
17:44860021_C_T	rs70600	-	-	-	-	mono_H3K4me1	-	-	-	-	-	-	-	-	-	-	-	-	-	-	-	-	-	-	-	-	-	-	-	-	-	-	-	-	-	-	-	-	-	-	-	-	-	-	-	-	-	-	-
17:56854441_A_G	rs999431	-	-	-	-	mono_H3K4me1	-	-	-	-	-	-	-	-	-	-	-	-	-	-	-	-	-	-	-	-	-	-	-	-	-	-	-	-	-	-	-	-	-	-	-	-	-	-	-	-	-	-	-
17:57185807_A_G	rs8082544	-	-	-	-	mono_eQTL	-	-	-	-	-	-	-	-	-	-	-	-	-	-	-	-	-	-	-	-	-	-	ENSG00000108395	TRIM37	protein_coding	ENSG00000108395.9	17	57059999	17	57185807	G	A	0.627498	0.028736	0.003698	7.83e-15	1.294	0.0813	4.88e-57	0.022207	0.00318	2.9e-12	0.152
17:81076658_C_T	rs35088461	17:81072094_T_C, 17:81072094_T_C	rs77572283, rs77572283	17:81071621_G_A, 17:81072094_T_C	rs140646675, rs77572283	mono_H3K4me1	-	-	-	-	-	-	-	-	-	-	-	-	-	-	-	-	-	-	-	-	-	-	-	-	-	-	-	-	-	-	-	-	-	-	-	-	-	-	-	-	-	-	-
17:81138481_C_T	rs191702754	-	-	-	-	mono_H3K27ac	-	-	-	-	-	-	-	-	-	-	-	-	-	-	-	-	-	-	-	-	-	-	-	-	-	-	-	-	-	-	-	-	-	-	-	-	-	-	-	-	-	-	-
18:21125942_A_G	rs4800489	18:21151617_CAA_C	rs147694761	18:21151617_CAA_C	rs147694761	neut_H3K27ac	-	-	-	-	-	-	-	-	-	-	-	-	-	-	-	-	-	-	-	-	-	-	-	-	-	-	-	-	-	-	-	-	-	-	-	-	-	-	-	-	-	-	-
18:43793808_G_A	rs8095142	18:43831259_A_G, 18:43831259_A_G, 18:43831259_A_G, 18:43831259_A_G, 18:43831259_A_G	rs9944715, rs9944715, rs9944715, rs9944715, rs9944715	18:43719682_G_A, 18:43808648_T_C, 18:43831259_A_G, 18:43845269_C_T, 18:43849464_A_G	rs11082512, rs6507691, rs9944715, rs3744858, rs8093407	neut_H3K4me1	-	-	-	-	-	-	-	-	-	-	-	-	-	-	-	-	-	-	-	-	-	-	-	-	-	-	-	-	-	-	-	-	-	-	-	-	-	-	-	-	-	-	-
18:60780199_G_A	rs8098694	-	-	-	-	mono_H3K4me1	-	-	-	-	-	-	-	-	-	-	-	-	-	-	-	-	-	-	-	-	-	-	-	-	-	-	-	-	-	-	-	-	-	-	-	-	-	-	-	-	-	-	-
18:77482189_C_T	rs12456692	18:77472436_C_A	rs12458462	18:77472436_C_A	rs12458462	mono_H3K4me1	-	-	-	-	-	-	-	-	-	-	-	-	-	-	-	-	-	-	-	-	-	-	-	-	-	-	-	-	-	-	-	-	-	-	-	-	-	-	-	-	-	-	-
19:16295110_T_C	rs4353575	-	-	-	-	tcel_eQTL	-	-	-	-	-	-	-	-	-	-	-	-	-	-	-	-	-	-	-	-	-	-	-	-	-	-	-	-	-	-	-	-	-	-	-	-	-	-	-	-	-	-	-
19:18513594_T_C	rs1985157	19:18513594_T_C, 19:18513594_T_C	rs1985157, rs1985157	19:18512817_TAGAAAAAAA_T, 19:18513594_T_C	rs5827412, rs1985157	mono_eQTL	-	-	-	-	-	-	-	-	-	-	-	-	-	-	-	-	-	-	-	-	-	-	ENSG00000175489	LRRC25	protein_coding	ENSG00000175489.7	19	18501954	19	18513594	C	T	0.412713	-0.022956	0.003623	2.35e-10	-0.8669	0.0896	3.84e-22	0.02648	0.004996	1.15e-07	0.183
19:44283447_C_T	rs12609846	-	-	-	-	mono_H3K4me1	-	-	-	-	-	-	-	-	-	-	-	-	-	-	-	-	-	-	-	-	-	-	-	-	-	-	-	-	-	-	-	-	-	-	-	-	-	-	-	-	-	-	-
19:47705283_G_A	rs10424953	19:47689921_C_G	rs3745621	19:47689921_C_G	rs3745621	tcel_eQTL	-	-	-	-	-	-	-	-	-	-	-	-	-	-	-	-	-	-	-	-	-	-	-	-	-	-	-	-	-	-	-	-	-	-	-	-	-	-	-	-	-	-	-
20:30413469_C_T	rs1887732	20:30427077_T_A	rs6060987	20:30401406_A_AG	rs58904263	mono_H3K4me1	-	-	-	-	-	-	-	-	-	-	-	-	-	-	-	-	-	-	-	-	-	-	-	-	-	-	-	-	-	-	-	-	-	-	-	-	-	-	-	-	-	-	-
20:31192816_G_C	rs11699129	20:31191015_C_T	rs12480732	20:31191015_C_T	rs12480732	mono_eQTL	-	-	-	-	-	-	-	-	-	-	-	-	-	-	-	-	-	-	-	-	-	-	ENSG00000197183	C20orf112	protein_coding	ENSG00000197183.8	20	31030862	20	31192816	C	G	0.259338	0.055783	0.004102	4.09e-42	0.7731	0.1037	8.98e-14	0.072155	0.011038	6.27e-11	0.107
20:31197137_C_T	rs11698959	20:31191015_C_T	rs12480732	20:31191015_C_T	rs12480732	mono_H3K4me1	-	-	-	-	-	-	-	-	-	-	-	-	-	-	-	-	-	-	-	-	-	-	-	-	-	-	-	-	-	-	-	-	-	-	-	-	-	-	-	-	-	-	-
20:31391360_A_G	rs4911261	20:31380201_A_T, 20:31380201_A_T	rs1040555, rs1040555	20:31352585_A_G, 20:31380201_A_T	rs4911253, rs1040555	tcel_H3K4me1	-	-	-	-	-	-	-	-	-	-	-	-	-	-	-	-	-	-	-	-	-	-	-	-	-	-	-	-	-	-	-	-	-	-	-	-	-	-	-	-	-	-	-
20:48955424_T_C	rs913678	20:48955424_T_C	rs913678	20:48955424_T_C	rs913678	mono_H3K27ac	-	-	-	-	-	-	-	-	-	-	-	-	-	-	-	-	-	-	-	-	-	-	-	-	-	-	-	-	-	-	-	-	-	-	-	-	-	-	-	-	-	-	-
20:57828583_C_A	rs259958	-	-	-	-	tcel_H3K27ac	-	-	-	-	-	-	-	-	-	-	-	-	-	-	-	-	-	-	-	-	-	-	-	-	-	-	-	-	-	-	-	-	-	-	-	-	-	-	-	-	-	-	-
21:44473446_A_G	rs706208	-	-	-	-	neut_eQTL neut_H3K27ac neut_H3K4me1	ENSG00000160199	PKNOX1	protein_coding	ENSG00000160199.9	21	44394620	21	44473446	G	A	0.443141	0.0173	0.003594	1.48e-06	1.166	0.0825	2.37e-45	0.014837	0.003256	5.19e-06	0.935	362	-	-	-	-	-	-	-	-	-	-	-	-	-	-	-	-	-	-	-	-	-
21:44473446_A_G	rs706208	-	-	-	-	neut_eQTL neut_H3K27ac neut_H3K4me1	ENSG00000160200	CBS	protein_coding	ENSG00000160200.13	21	44473301	21	44473446	G	A	0.443141	0.0173	0.003594	1.48e-06	1.218	0.0795	5.56e-53	0.014204	0.003093	4.37e-06	0.719	387	-	-	-	-	-	-	-	-	-	-	-	-	-	-	-	-	-	-	-	-	-
21:47961386_G_A	rs2070433	21:47961386_G_A	rs2070433	21:47961386_G_A	rs2070433	tcel_H3K27ac	-	-	-	-	-	-	-	-	-	-	-	-	-	-	-	-	-	-	-	-	-	-	-	-	-	-	-	-	-	-	-	-	-	-	-	-	-	-	-	-	-	-	-
22:17590744_T_C	rs1468488	-	-	-	-	mono_eQTL	-	-	-	-	-	-	-	-	-	-	-	-	-	-	-	-	-	-	-	-	-	-	ENSG00000183307	CECR6	protein_coding	ENSG00000183307.3	22	17597189	22	17590744	C	T	0.264694	0.025998	0.004066	1.61e-10	-1.072	0.1024	1.2e-25	-0.024252	0.004444	4.84e-08	0.0774
22:19978022_C_T	rs4819527	22:19972452_C_G, 22:19972452_C_G, 22:19984013_C_T	rs2238783, rs2238783, rs1034564	22:19968971_G_A, 22:19972452_C_G, 22:19984013_C_T	rs2073748, rs2238783, rs1034564	mono_eQTL	-	-	-	-	-	-	-	-	-	-	-	-	-	-	-	-	-	-	-	-	-	-	ENSG00000099889	ARVCF	protein_coding	ENSG00000099889.9	22	19957419	22	19978022	T	C	0.329904	0.022316	0.003802	4.37e-09	0.9909	0.0935	3.05e-26	0.022521	0.004386	2.83e-07	0.214
22:28815629_A_C	rs16986398	-	-	-	-	tcel_eQTL tcel_H3K27ac	-	-	-	-	-	-	-	-	-	-	-	-	-	-	-	-	-	-	-	-	-	-	-	-	-	-	-	-	-	-	-	-	-	-	-	-	-	-	-	-	-	-	-
22:31792292_C_T	rs5997971	22:31668250_G_A, 22:31668250_G_A, 22:31668250_G_A	rs13056815, rs13056815, rs13056815	22:31753849_G_A, 22:31668250_G_A, 22:31813058_A_T	rs131213, rs13056815, rs35955747	neut_H3K4me1	-	-	-	-	-	-	-	-	-	-	-	-	-	-	-	-	-	-	-	-	-	-	-	-	-	-	-	-	-	-	-	-	-	-	-	-	-	-	-	-	-	-	-
22:41779971_G_T	rs767593	22:41720728_G_C, 22:41720728_G_C	rs5751077, rs5751077	22:41719469_C_T, 22:41777241_A_G	rs6002333, rs2234052	tcel_eQTL	-	-	-	-	-	-	-	-	-	-	-	-	-	-	-	-	-	-	-	-	-	-	-	-	-	-	-	-	-	-	-	-	-	-	-	-	-	-	-	-	-	-	-
22:50018497_G_A	rs5770594	22:50013402_G_T	rs5769707	22:50013402_G_T	rs5769707	mono_H3K27ac	-	-	-	-	-	-	-	-	-	-	-	-	-	-	-	-	-	-	-	-	-	-	-	-	-	-	-	-	-	-	-	-	-	-	-	-	-	-	-	-	-	-	-
22:50050847_G_A	rs9616333	22:50013402_G_T	rs5769707	22:50013402_G_T	rs5769707	mono_H3K27ac mono_H3K4me1	-	-	-	-	-	-	-	-	-	-	-	-	-	-	-	-	-	-	-	-	-	-	-	-	-	-	-	-	-	-	-	-	-	-	-	-	-	-	-	-	-	-	-
22:50050847_G_A	rs9616333	22:50013402_G_T	rs5769707	22:50013402_G_T	rs5769707	mono_H3K27ac mono_H3K4me1	-	-	-	-	-	-	-	-	-	-	-	-	-	-	-	-	-	-	-	-	-	-	-	-	-	-	-	-	-	-	-	-	-	-	-	-	-	-	-	-	-	-	-
22:50052921_G_A	rs739241	22:50013402_G_T	rs5769707	22:50013402_G_T	rs5769707	mono_H3K27ac	-	-	-	-	-	-	-	-	-	-	-	-	-	-	-	-	-	-	-	-	-	-	-	-	-	-	-	-	-	-	-	-	-	-	-	-	-	-	-	-	-	-	-
22:50053871_G_A	rs12485195	22:50013402_G_T	rs5769707	22:50013402_G_T	rs5769707	mono_eQTL mono_H3K27ac mono_H3K4me1	-	-	-	-	-	-	-	-	-	-	-	-	-	-	-	-	-	-	-	-	-	-	ENSG00000235111	RP1-29C18.8	sense_intronic	ENSG00000235111.1	22	50006305	22	50053871	A	G	0.614656	0.022954	0.003663	3.69e-10	-1.123	0.0852	1.13e-39	-0.02044	0.003611	1.52e-08	0.0604
22:50053871_G_A	rs12485195	22:50013402_G_T	rs5769707	22:50013402_G_T	rs5769707	mono_eQTL mono_H3K27ac mono_H3K4me1	-	-	-	-	-	-	-	-	-	-	-	-	-	-	-	-	-	-	-	-	-	-	ENSG00000213279	RP1-29C18.9	sense_intronic	ENSG00000213279.2	22	49965912	22	50053871	A	G	0.614656	0.022954	0.003663	3.69e-10	-1.143	0.0839	2.91e-42	-0.020082	0.003527	1.25e-08	0.133
22:50053871_G_A	rs12485195	22:50013402_G_T	rs5769707	22:50013402_G_T	rs5769707	mono_eQTL mono_H3K27ac mono_H3K4me1	-	-	-	-	-	-	-	-	-	-	-	-	-	-	-	-	-	-	-	-	-	-
22:50053871_G_A	rs12485195	22:50013402_G_T	rs5769707	22:50013402_G_T	rs5769707	mono_eQTL mono_H3K27ac mono_H3K4me1	-	-	-	-	-	-	-	-	-	-	-	-	-	-	-	-	-	-	-	-	-	-
22:50053871_G_A	rs12485195	22:50013402_G_T	rs5769707	22:50013402_G_T	rs5769707	mono_eQTL mono_H3K27ac mono_H3K4me1	-	-	-	-	-	-	-	-	-	-	-	-	-	-	-	-	-	-	-	-	-	-
[truncated: 209 more columns]
