# Supplementary material for: The Allelic Landscape of Human Blood Cell Trait Variation and Links to Common Complex Disease
Source: Cell. 2016 Nov 17;167(5):1415–1429.e19. doi: 10.1016/j.cell.2016.10.042 (PMC5300907; doi:10.1016/j.cell.2016.10.042)
Supplement: Table S7. Mendelian Randomization, Related to Figure 7 and the STAR Methods — A summary of the results of Mendelian randomization (MR) analyses to estimate the causal effects of variation in 13 blood indices on predisposition to 14 diseases. The first two columns indicate the blood index and disease corresponding to the analysis. The next column is a list of indices merged into the analysed index. The subsequent columns are statistics summarizing multivariable MR analyse, which estimates the effect of all indices simultaneously, followed by sensitivity analyses. For the first of these, we remove the MHC region while in the second we removed variants known to be associated with asthma. In the third (specificity filtered) section we removed the variants associated with all blood cell index groups and in the fourth we use the MR Egger approach (Bowden et al., 2015). This method fits the same model as the multivariable MR analysis but allows the intercept of the model to be freely estimated which represents the extent of unbalanced pleiotropy. The final four columns summarise a univariable analyses where we test each blood cell index individually. For the multivariable model we used all the conditionally significant variants, in the univariable case we only used variants that were conditionally significant for that particular index. The number of these variants which are also found in each disease dataset is provided. In each case, the effect size represents the change per standard deviation increase of the transformed blood cell index in the log odds ratio of the disease risk. P values which meet the Bonferroni corrected threshold of 0.00027 are colored green while subthreshold results meeting a p value threshold of 0.05 are colored blue. For the MR-Egger sensitivity analysis, the p value for the intercept is coloured red if it meets the 0.05 threshold, indicating there is significant evidence for unbalanced pleiotropy. [file mmc7.xlsx]

## Sheet: ST7
Supplemental Table 7. Mendelian Randomisation
Disease	Blood Cell Index	Represented Blood Cell Indices	Multivariable MR			Multivariable MR - excluding MHC region			Multivariable MR - excluding asthma loci			Multivariable MR - Specificity Filtered			MR-Egger				Univariable MR
			Effect Size	Standard Error	p-value	Effect Size	Standard Error	p-value	Effect Size	Standard Error	p-value	Effect Size	Standard Error	p-value	Effect Size	Standard Error	p-value	Intercept p-value	Effect Size	Standard Error	p-value	SNPs
Alzheimer's disease	PLT#	PCT	-0.0745	0.0515	0.148	-0.0854	0.054	0.114				-0.0826	0.05696	0.14684	-0.0579	0.0606	0.34	0.6036	-0.0445	0.0766	0.562	413
Alzheimer's disease	MPV		-0.0407	0.049	0.406	-0.0451	0.0504	0.37				-0.0476	0.05077	0.34818	-0.0067	0.0534	0.9	0.11	0.007	0.0238	0.768	354
Alzheimer's disease	PDW		-0.024	0.0583	0.68	-0.0253	0.0596	0.672				-0.0199	0.05974	0.73882	-0.0148	0.0658	0.822	0.7608	-0.0257	0.0293	0.38	256
Alzheimer's disease	HCT	HGB	-0.1088	0.0675	0.107	-0.0908	0.0699	0.194				-0.0986	0.07023	0.16018	-0.068	0.0848	0.422	0.427	-0.0994	0.043	0.0208	177
Alzheimer's disease	MCH	RBC#, MCV, MCHC	-0.0198	0.0418	0.636	-0.0231	0.0433	0.594				-0.012	0.04405	0.78606	-0.0299	0.0487	0.54	0.6885	0.0372	0.0216	0.0858	389
Alzheimer's disease	RDW		-0.1336	0.053	0.0116	-0.1535	0.0542	0.00466				-0.1371	0.05454	0.01196	-0.156	0.0649	0.0162	0.5503	-0.1772	0.1077	0.0998	282
Alzheimer's disease	RET#	RET%, HLSR#, HLSR%	0.0253	0.0537	0.636	0.0397	0.0554	0.474				0.02558	0.05481	0.64071	-0.0261	0.0608	0.668	0.0717	-0.0008	0.0316	0.98	309
Alzheimer's disease	IRF		0.0631	0.0632	0.318	0.0738	0.065	0.256				0.07605	0.06432	0.23702	0.0458	0.0742	0.538	0.655	0.0521	0.0418	0.214	199
Alzheimer's disease	MONO#	MONO%, GRAN%MYELOID	-0.0599	0.0472	0.204	-0.0979	0.0484	0.043				-0.0605	0.04779	0.20545	-0.0442	0.0552	0.424	0.5843	-0.0364	0.0307	0.236	355
Alzheimer's disease	NEUT#	(NEUT+EO)#, (BASO+NEUT)#, GRAN#, MYELOID#, WBC#, NEUT%, LYMPH%	0.0491	0.0621	0.428	0.0445	0.0647	0.492				0.04074	0.06349	0.52114	0.0397	0.0751	0.598	0.8238	-0.0437	0.0455	0.336	241
Alzheimer's disease	EO#	(EO+BASO)#, NEUT%GRAN, EO%GRAN, EO%	0.0157	0.0557	0.778	0.0402	0.0585	0.492				0.01662	0.0572	0.77143	0.0084	0.0666	0.9	0.8428	-0.0335	0.0366	0.362	292
Alzheimer's disease	BASO#	BASO%, BASO%GRAN	0.0024	0.0862	0.978	0.0236	0.0886	0.79				-0.0024	0.08806	0.97817	-0.0772	0.1016	0.448	0.1395	-0.0707	0.0628	0.26	118
Alzheimer's disease	LYMPH#		-0.0038	0.0551	0.944	-0.0145	0.0604	0.81				0.00525	0.05651	0.92593	0.004	0.066	0.952	0.8284	-0.02	0.0355	0.574	277
Asthma	PLT#	PCT	-0.1373	0.0523	0.00866	-0.126	0.0534	0.0183	-0.0647487	0.0471168	0.0847	-0.1228	0.05557	0.02708	-0.1456	0.0618	0.0184	0.8005	-0.0134	0.0421	0.752	279
Asthma	MPV		-0.04	0.0501	0.424	-0.0535	0.0498	0.282	-0.0159059	0.0446758	0.361	-0.0523	0.05143	0.30895	-0.0932	0.0543	0.0862	0.0127	-0.0518	0.037	0.161	236
Asthma	PDW		-0.0858	0.0629	0.173	-0.077	0.0622	0.216	-0.116935	0.0562214	0.0188	-0.0672	0.06396	0.29313	-0.0637	0.0733	0.384	0.5562	-0.0601	0.0422	0.154	171
Asthma	HCT	HGB	-0.0539	0.0703	0.444	-0.0502	0.0705	0.476	0.00546842	0.0641549	0.466	-0.0337	0.07304	0.64442	-0.061	0.0892	0.494	0.8962	-0.1032	0.0703	0.142	110
Asthma	MCH	RBC#, MCV, MCHC	0.042	0.0437	0.336	0.0427	0.0439	0.332	0.0136839	0.0402663	0.367	0.05829	0.04592	0.2043	0.0463	0.0506	0.36	0.8672	-0.03	0.0343	0.382	239
Asthma	RDW		0.0811	0.054	0.133	0.0582	0.0533	0.276	0.046017	0.0484966	0.171	0.08296	0.05545	0.13459	-0.0359	0.0649	0.58	0.0013	0.0534	0.0431	0.216	193
Asthma	RET#	RET%, HLSR#, HLSR%	-0.1403	0.056	0.0122	-0.0697	0.0559	0.212	-0.0931964	0.0516763	0.0357	-0.1275	0.05681	0.02481	-0.1055	0.0628	0.0928	0.2217	-0.1223	0.0382	0.00135	207
Asthma	IRF		-0.0353	0.0671	0.598	-0.0861	0.0668	0.198	-0.0540424	0.0615621	0.19	-0.0413	0.06791	0.54292	0.0467	0.0783	0.552	0.043	-0.1241	0.0581	0.0326	130
Asthma	MONO#	MONO%, GRAN%MYELOID	-0.1798	0.0468	0.000124	-0.1664	0.0464	0.000334	-0.112639	0.0425021	0.00402	-0.1735	0.04722	0.00024	-0.1876	0.055	0.000644	0.7859	-0.0598	0.0456	0.189	237
Asthma	NEUT#	(NEUT+EO)#, (BASO+NEUT)#, GRAN#, MYELOID#, WBC#, NEUT%, LYMPH%	0.2611	0.0623	2.74e-05	0.3027	0.0625	1.29e-06	0.0290969	0.0619972	0.319	0.26069	0.06325	3.8e-05	0.3145	0.0747	2.54e-05	0.196	0.2028	0.0853	0.0174	154
Asthma	EO#	(EO+BASO)#, NEUT%GRAN, EO%GRAN, EO%	0.5359	0.0554	4e-22	0.6087	0.0562	2.3e-27	0.370463	0.0563094	2.37e-11	0.55518	0.0566	1e-22	0.5055	0.0659	1.68e-14	0.3936	0.4665	0.0773	1.6e-09	191
Asthma	BASO#	BASO%, BASO%GRAN	0.1118	0.0896	0.212	0.1039	0.0891	0.244	0.0380972	0.0841886	0.325	0.12899	0.09124	0.15743	0.0805	0.1083	0.458	0.6069	0.238	0.1651	0.149	82
Asthma	LYMPH#		-0.2132	0.0539	7.56e-05	-0.1016	0.0564	0.0716	-0.193733	0.0500345	5.4e-05	-0.2049	0.05476	0.00018	-0.2337	0.0645	0.000292	0.5627	-0.089	0.0672	0.186	198
Bipolar Disorder	PLT#	PCT	0.0385	0.0519	0.458	0.0304	0.054	0.574				0.05075	0.05697	0.37299	0.0275	0.0609	0.652	0.729	0.066	0.0437	0.131	334
Bipolar Disorder	MPV		-0.0544	0.0502	0.278	-0.055	0.051	0.28				-0.0173	0.05167	0.73742	-0.0066	0.0547	0.904	0.029	-0.018	0.0356	0.612	288
Bipolar Disorder	PDW		0.0759	0.0615	0.218	0.0904	0.0622	0.146				0.06314	0.06264	0.31346	0.1448	0.0704	0.0396	0.0444	0.0123	0.0474	0.794	208
Bipolar Disorder	HCT	HGB	0.0442	0.0682	0.516	0.0618	0.07	0.378				0.03476	0.07078	0.62339	0.0687	0.0867	0.428	0.6472	0.1039	0.0787	0.187	139
Bipolar Disorder	MCH	RBC#, MCV, MCHC	0.0599	0.0418	0.152	0.085	0.0428	0.0468				0.08194	0.04382	0.0615	0.0731	0.048	0.128	0.5772	0.0331	0.0341	0.332	305
Bipolar Disorder	RDW		0.0537	0.0535	0.316	0.0532	0.054	0.326				0.06058	0.05476	0.26861	0.0582	0.065	0.37	0.9033	0.0031	0.0472	0.948	239
Bipolar Disorder	RET#	RET%, HLSR#, HLSR%	0.1208	0.0525	0.0214	0.0848	0.0537	0.114				0.11726	0.05315	0.02735	0.0994	0.0595	0.0946	0.4438	0.0771	0.0508	0.129	253
Bipolar Disorder	IRF		-0.1321	0.0619	0.0328	-0.1318	0.0628	0.036				-0.1244	0.0624	0.04622	-0.2276	0.0722	0.00163	0.0109	-0.0911	0.0588	0.121	166
Bipolar Disorder	MONO#	MONO%, GRAN%MYELOID	-0.1269	0.0465	0.00636	-0.1066	0.0471	0.0238				-0.1308	0.04675	0.00514	-0.146	0.0542	0.00706	0.4927	-0.0641	0.0437	0.142	280
Bipolar Disorder	NEUT#	(NEUT+EO)#, (BASO+NEUT)#, GRAN#, MYELOID#, WBC#, NEUT%, LYMPH%	0.0115	0.0614	0.852	-0.0536	0.0635	0.398				-0.0026	0.06228	0.96725	0.0736	0.0743	0.322	0.1371	0.1098	0.0682	0.107	188
Bipolar Disorder	EO#	(EO+BASO)#, NEUT%GRAN, EO%GRAN, EO%	-0.0357	0.0544	0.512	-0.0772	0.0564	0.171				-0.0137	0.05545	0.80537	-0.0272	0.0648	0.674	0.8083	0.0296	0.0492	0.548	236
Bipolar Disorder	BASO#	BASO%, BASO%GRAN	0.16	0.0872	0.0664	0.187	0.0885	0.0344				0.16189	0.08855	0.06753	0.0517	0.1042	0.62	0.0584	0.2755	0.0964	0.00426	96
Bipolar Disorder	LYMPH#		0.1716	0.0538	0.00142	0.1098	0.058	0.0586				0.17185	0.05458	0.00164	0.2815	0.0642	1.17e-05	0.0019	0.2396	0.0579	3.44e-05	230
Coronary Heart Disease	PLT#	PCT	-0.073	0.0225	0.00115	-0.0623	0.0235	0.00814				-0.0934	0.02449	0.00014	-0.0629	0.0264	0.017	0.4634	-0.0115	0.0198	0.562	424
Coronary Heart Disease	MPV		-0.0826	0.021	8.12e-05	-0.0848	0.0216	8.3e-05				-0.0879	0.02145	4.2e-05	-0.0859	0.023	0.000186	0.7321	-0.0347	0.0153	0.023	372
Coronary Heart Disease	PDW		0.0224	0.0244	0.358	0.0365	0.0249	0.142				0.01104	0.02463	0.65416	0.0136	0.0272	0.618	0.462	0.0034	0.0222	0.88	263
Coronary Heart Disease	HCT	HGB	-0.0109	0.0296	0.714	0.0045	0.0307	0.884				-0.0412	0.03047	0.17614	-0.0792	0.0373	0.0338	0.0027	0.0005	0.0399	0.99	189
Coronary Heart Disease	MCH	RBC#, MCV, MCHC	-0.0259	0.018	0.151	-0.0222	0.0186	0.234				-0.0354	0.01882	0.05983	-0.0213	0.021	0.312	0.6683	-0.0333	0.0154	0.0306	408
Coronary Heart Disease	RDW		0.0327	0.0227	0.15	0.0273	0.0232	0.24				0.02451	0.02316	0.28979	0.0463	0.0278	0.096	0.3967	0.0449	0.0252	0.0752	301
Coronary Heart Disease	RET#	RET%, HLSR#, HLSR%	0.1113	0.0233	1.71e-06	0.1075	0.024	7.48e-06				0.1068	0.02348	5.4e-06	0.1191	0.0264	6.44e-06	0.5329	0.1304	0.0222	4.44e-09	324
Coronary Heart Disease	IRF		-0.0015	0.0275	0.956	0.0051	0.0282	0.856				-0.0068	0.02764	0.80652	-0.0042	0.0322	0.896	0.8735	0.0858	0.0324	0.00812	207
Coronary Heart Disease	MONO#	MONO%, GRAN%MYELOID	-0.0312	0.0206	0.129	-0.0277	0.0211	0.189				-0.0302	0.02061	0.14316	-0.0122	0.0239	0.61	0.12	-0.0011	0.0206	0.956	369
Coronary Heart Disease	NEUT#	(NEUT+EO)#, (BASO+NEUT)#, GRAN#, MYELOID#, WBC#, NEUT%, LYMPH%	0.0517	0.0265	0.0512	0.0397	0.0276	0.15				0.04718	0.02684	0.07873	0.0232	0.0319	0.466	0.1088	0.0322	0.0304	0.29	248
Coronary Heart Disease	EO#	(EO+BASO)#, NEUT%GRAN, EO%GRAN, EO%	0.0434	0.0243	0.0742	0.0398	0.0255	0.119				0.02896	0.02462	0.2396	0.0538	0.0291	0.0644	0.5152	0.0534	0.0231	0.0208	307
Coronary Heart Disease	BASO#	BASO%, BASO%GRAN	-0.0951	0.0371	0.0103	-0.0934	0.0381	0.0141				-0.0811	0.03741	0.03023	-0.0775	0.0435	0.0748	0.4398	-0.0264	0.0439	0.548	121
Coronary Heart Disease	LYMPH#		0.091	0.0243	0.000178	0.0704	0.0266	0.00818				0.08133	0.02462	0.00096	0.1061	0.029	0.000258	0.3438	0.0905	0.0244	0.00021	289
Chronic Kidney disease	PLT#	PCT	-0.0161	0.0332	0.626	-0.0319	0.0348	0.36				0.00118	0.03633	0.97409	0.0083	0.0389	0.83	0.2297	-0.0045	0.0266	0.866	332
Chronic Kidney disease	MPV		-0.0052	0.0323	0.872	-0.0063	0.0331	0.85				0.00613	0.03327	0.85372	-0.0293	0.0352	0.404	0.0873	-0.0175	0.025	0.484	280
Chronic Kidney disease	PDW		-0.0112	0.0398	0.778	-0.005	0.0406	0.902				-0.0082	0.04056	0.84017	-0.0299	0.0456	0.512	0.4048	-0.012	0.0318	0.706	202
Chronic Kidney disease	HCT	HGB	-0.0299	0.0441	0.498	-0.0248	0.0456	0.586				-0.0696	0.04588	0.12951	-0.0625	0.056	0.264	0.3454	-0.062	0.0677	0.36	136
Chronic Kidney disease	MCH	RBC#, MCV, MCHC	0.0818	0.0273	0.00274	0.092	0.0282	0.00111				0.10395	0.02878	0.0003	0.0729	0.0315	0.0208	0.5745	0.0724	0.0237	0.00222	296
Chronic Kidney disease	RDW		0.0305	0.0347	0.38	0.0275	0.0354	0.438				0.03595	0.03563	0.31289	0.0547	0.0423	0.196	0.3165	-0.0123	0.0273	0.652	233
Chronic Kidney disease	RET#	RET%, HLSR#, HLSR%	0.0181	0.0343	0.598	0.0367	0.0354	0.3				0.0075	0.03485	0.82967	0.0268	0.039	0.492	0.6365	0.0264	0.0273	0.336	246
Chronic Kidney disease	IRF		-0.0008	0.0405	0.984	-0.0128	0.0415	0.758				-0.005	0.04093	0.90324	0.0288	0.0475	0.544	0.2336	0.0317	0.0345	0.358	163
Chronic Kidney disease	MONO#	MONO%, GRAN%MYELOID	-0.0339	0.0297	0.254	-0.0363	0.0304	0.232				-0.0341	0.02995	0.25554	-0.0705	0.0347	0.0422	0.0414	-0.057	0.0246	0.0206	277
Chronic Kidney disease	NEUT#	(NEUT+EO)#, (BASO+NEUT)#, GRAN#, MYELOID#, WBC#, NEUT%, LYMPH%	0.0131	0.0393	0.74	0.0378	0.041	0.356				0.02142	0.03999	0.59209	0.0058	0.0476	0.902	0.7854	-0.0438	0.0366	0.232	185
Chronic Kidney disease	EO#	(EO+BASO)#, NEUT%GRAN, EO%GRAN, EO%	0.0231	0.0349	0.508	0.0341	0.0364	0.35				0.00534	0.03564	0.88081	-0.0099	0.0415	0.81	0.1414	-0.0434	0.0308	0.159	232
Chronic Kidney disease	BASO#	BASO%, BASO%GRAN	-0.0195	0.0562	0.73	-0.0335	0.0575	0.56				-0.0183	0.05721	0.7497	-0.0546	0.0674	0.418	0.3447	-0.0613	0.0524	0.242	95
Chronic Kidney disease	LYMPH#		-0.0872	0.0346	0.0117	-0.0591	0.0375	0.116				-0.0953	0.03516	0.00673	-0.0996	0.0415	0.0163	0.5868	-0.1089	0.0292	0.000188	224
Cross Disorder	PLT#	PCT	-0.0152	0.0281	0.588	-0.0164	0.0289	0.57				-0.0241	0.03122	0.43985	-0.0057	0.0329	0.864	0.5746	0.0222	0.0234	0.344	320
Cross Disorder	MPV		-0.0242	0.0268	0.366	-0.0218	0.0268	0.416				-0.0224	0.02765	0.41856	-0.0115	0.0293	0.694	0.2815	-0.0045	0.0179	0.8	270
Cross Disorder	PDW		0.0237	0.0323	0.462	0.035	0.0321	0.276				0.01964	0.03292	0.5507	0.0509	0.0364	0.162	0.1095	0.0044	0.0244	0.858	198
Cross Disorder	HCT	HGB	0.0162	0.0384	0.672	0.0318	0.0389	0.412				0.0187	0.03995	0.6397	0.0643	0.0486	0.186	0.107	0.0979	0.0519	0.0592	126
Cross Disorder	MCH	RBC#, MCV, MCHC	0.015	0.0234	0.52	0.0282	0.0237	0.234				0.01347	0.02462	0.58414	0.028	0.027	0.3	0.3358	0.0153	0.0199	0.442	282
Cross Disorder	RDW		-0.0357	0.0293	0.222	-0.0301	0.0292	0.302				-0.0373	0.03001	0.21343	-0.0598	0.0354	0.0914	0.2289	-0.0587	0.0259	0.0234	226
Cross Disorder	RET#	RET%, HLSR#, HLSR%	0.1009	0.0303	0.000878	0.0679	0.0306	0.0264				0.1011	0.03082	0.00104	0.0904	0.0341	0.00792	0.5004	0.0792	0.0313	0.0113	237
Cross Disorder	IRF		-0.0986	0.0361	0.00632	-0.0783	0.0362	0.0306				-0.088	0.03653	0.01606	-0.1478	0.0421	0.00045	0.024	-0.0409	0.035	0.244	155
Cross Disorder	MONO#	MONO%, GRAN%MYELOID	-0.0293	0.0258	0.258	-0.0304	0.0258	0.238				-0.0347	0.02605	0.18292	-0.039	0.0304	0.199	0.5413	0.043	0.0272	0.113	261
Cross Disorder	NEUT#	(NEUT+EO)#, (BASO+NEUT)#, GRAN#, MYELOID#, WBC#, NEUT%, LYMPH%	0.0939	0.0337	0.00536	0.0549	0.0343	0.109				0.09365	0.03426	0.00626	0.1408	0.0406	0.000528	0.0389	0.1851	0.0356	2.04e-07	182
Cross Disorder	EO#	(EO+BASO)#, NEUT%GRAN, EO%GRAN, EO%	0.0142	0.0298	0.634	-0.0278	0.0304	0.36				0.02533	0.03049	0.40615	0.0744	0.0354	0.0358	0.0018	0.089	0.0304	0.00342	224
Cross Disorder	BASO#	BASO%, BASO%GRAN	0.0268	0.0489	0.584	0.0317	0.0491	0.518				0.02137	0.04997	0.66888	0.0383	0.0588	0.516	0.7259	0.1938	0.0643	0.00258	88
Cross Disorder	LYMPH#		0.0829	0.0296	0.00514	0.0298	0.0313	0.34				0.08421	0.03029	0.00543	0.1414	0.0354	6.66e-05	0.0029	0.1549	0.0306	4.12e-07	210
Inflammatory Bowel Disease	PLT#	PCT	0.0468	0.0477	0.326	0.0195	0.048	0.684				0.05	0.05202	0.3365	-0.0164	0.0558	0.77	0.0302	-0.0014	0.0399	0.972	432
Inflammatory Bowel Disease	MPV		-0.0023	0.0444	0.96	0.0088	0.0438	0.84				0.01235	0.04537	0.78545	-0.0067	0.0485	0.89	0.8209	-0.003	0.0319	0.924	379
Inflammatory Bowel Disease	PDW		0.042	0.0519	0.418	0.0429	0.0509	0.4				0.03183	0.05245	0.54402	0.024	0.0578	0.678	0.4783	0.0191	0.0363	0.598	270
Inflammatory Bowel Disease	HCT	HGB	-0.0443	0.0623	0.476	-0.0087	0.062	0.888				-0.0566	0.06398	0.37646	-0.0398	0.0784	0.612	0.9244	-0.0081	0.0697	0.908	194
Inflammatory Bowel Disease	MCH	RBC#, MCV, MCHC	-0.0826	0.0383	0.0312	-0.0846	0.0381	0.0262				-0.0893	0.03992	0.0253	-0.0754	0.0446	0.0914	0.7507	-0.0694	0.0303	0.022	421
Inflammatory Bowel Disease	RDW		-0.0021	0.0485	0.966	-0.0082	0.0477	0.864				0.03083	0.04934	0.53212	-0.0568	0.0595	0.34	0.1115	0.0375	0.0417	0.368	306
Inflammatory Bowel Disease	RET#	RET%, HLSR#, HLSR%	0.0541	0.0499	0.278	0.0586	0.0494	0.236				0.03982	0.05028	0.42832	-0.0107	0.0565	0.85	0.0151	-0.007	0.0431	0.872	336
Inflammatory Bowel Disease	IRF		-0.0357	0.0583	0.54	-0.0236	0.0574	0.68				-0.0417	0.05861	0.47661	-0.1405	0.068	0.0388	0.0029	-0.0443	0.0535	0.408	216
Inflammatory Bowel Disease	MONO#	MONO%, GRAN%MYELOID	-0.0905	0.0431	0.0356	-0.1198	0.0424	0.0047				-0.0895	0.04309	0.0379	-0.0246	0.0499	0.622	0.0091	-0.0302	0.0482	0.53	381
Inflammatory Bowel Disease	NEUT#	(NEUT+EO)#, (BASO+NEUT)#, GRAN#, MYELOID#, WBC#, NEUT%, LYMPH%	0.0519	0.0562	0.356	0.1028	0.0562	0.067				0.05254	0.05686	0.35548	-0.0041	0.0674	0.952	0.1323	-0.0491	0.078	0.53	255
Inflammatory Bowel Disease	EO#	(EO+BASO)#, NEUT%GRAN, EO%GRAN, EO%	0.1035	0.0516	0.045	0.1102	0.0518	0.0332				0.0775	0.05233	0.13861	0.1685	0.0616	0.00626	0.0542	0.1366	0.0646	0.0346	315
Inflammatory Bowel Disease	BASO#	BASO%, BASO%GRAN	-0.1388	0.079	0.079	-0.165	0.0779	0.034				-0.1186	0.07977	0.13723	-0.1484	0.0928	0.11	0.8443	-0.0509	0.1158	0.66	127
Inflammatory Bowel Disease	LYMPH#		0.1294	0.0513	0.0116	0.0869	0.0539	0.107				0.10113	0.05205	0.05201	0.1451	0.0612	0.0178	0.6392	0.1568	0.0615	0.0108	298
Major Depressive Disorder	PLT#	PCT	-0.0171	0.0427	0.69	-0.0157	0.0444	0.722				-0.0239	0.04755	0.61558	-0.0149	0.0499	0.764	0.9331	0.0593	0.0347	0.087	321
Major Depressive Disorder	MPV		-0.0962	0.0409	0.0187	-0.0985	0.0414	0.0174				-0.084	0.04237	0.04736	-0.0886	0.0447	0.0472	0.6747	-0.045	0.0296	0.128	272
Major Depressive Disorder	PDW		0.0905	0.0494	0.0672	0.1009	0.0497	0.0424				0.08206	0.05063	0.10506	0.1263	0.0559	0.0238	0.1698	0.0238	0.0397	0.548	198
Major Depressive Disorder	HCT	HGB	0.0134	0.0583	0.818	0.0439	0.0597	0.462				0.01112	0.06099	0.85528	-0.0217	0.0738	0.768	0.438	0.0934	0.0649	0.15	128
Major Depressive Disorder	MCH	RBC#, MCV, MCHC	0	0.0353	#######	0.0013	0.0362	0.97				-0.0003	0.03732	0.99429	-0.0097	0.0407	0.81	0.6303	-0.0159	0.0313	0.61	286
Major Depressive Disorder	RDW		-0.0112	0.0444	0.802	-0.014	0.0447	0.754				-0.0177	0.04574	0.69954	-0.0083	0.0538	0.878	0.9244	-0.029	0.0407	0.476	229
Major Depressive Disorder	RET#	RET%, HLSR#, HLSR%	0.1001	0.0459	0.0292	0.0785	0.0468	0.0936				0.10184	0.04684	0.02969	0.0847	0.0516	0.101	0.5117	0.08	0.039	0.0402	240
Major Depressive Disorder	IRF		-0.0914	0.055	0.0968	-0.063	0.0558	0.258				-0.0754	0.05591	0.17721	-0.121	0.0644	0.0604	0.3771	-0.0125	0.0547	0.82	154
Major Depressive Disorder	MONO#	MONO%, GRAN%MYELOID	0.0262	0.0392	0.504	0.0203	0.0395	0.608				0.01675	0.03969	0.673	0.0269	0.0462	0.56	0.9763	0.0969	0.0368	0.0084	262
Major Depressive Disorder	NEUT#	(NEUT+EO)#, (BASO+NEUT)#, GRAN#, MYELOID#, WBC#, NEUT%, LYMPH%	0.1618	0.0514	0.00165	0.103	0.0528	0.051				0.15135	0.05245	0.0039	0.2185	0.062	0.000428	0.1029	0.3054	0.0522	4.76e-09	180
Major Depressive Disorder	EO#	(EO+BASO)#, NEUT%GRAN, EO%GRAN, EO%	0.038	0.0453	0.402	-0.0008	0.0466	0.986				0.05018	0.04654	0.28088	0.1185	0.0538	0.0278	0.0061	0.139	0.0467	0.0029	224
Major Depressive Disorder	BASO#	BASO%, BASO%GRAN	0.0831	0.0743	0.264	0.0939	0.0754	0.212				0.09643	0.07619	0.20565	0.1563	0.0894	0.0802	0.1406	0.3497	0.096	0.000268	88
Major Depressive Disorder	LYMPH#		-0.0238	0.045	0.598	-0.0928	0.048	0.0534				-0.0237	0.04626	0.6092	0.0065	0.054	0.904	0.311	0.0826	0.0463	0.0746	210
Rheumatoid Arthritis	PLT#	PCT	-0.1279	0.0747	0.0868	-0.0318	0.0464	0.492				-0.1136	0.08242	0.1682	-0.1325	0.0873	0.129	0.9199	0.1771	0.0708	0.0124	420
Rheumatoid Arthritis	MPV		-0.2054	0.0707	0.00366	-0.0475	0.0431	0.27				-0.2128	0.07262	0.00339	-0.2119	0.0769	0.00584	0.8293	-0.1765	0.0577	0.00224	363
Rheumatoid Arthritis	PDW		0.0099	0.085	0.906	-0.0118	0.0513	0.818				0.00721	0.08629	0.93341	0.002	0.095	0.984	0.8509	-0.0611	0.0488	0.21	261
Rheumatoid Arthritis	HCT	HGB	-0.0592	0.0971	0.542	0.0639	0.0599	0.286				-0.0335	0.10051	0.73916	-0.0573	0.1216	0.638	0.9799	0.3207	0.1754	0.0676	182
Rheumatoid Arthritis	MCH	RBC#, MCV, MCHC	-0.0447	0.0616	0.468	-0.0382	0.038	0.314				-0.0727	0.06473	0.2614	-0.029	0.0711	0.684	0.6584	-0.089	0.0431	0.0386	406
Rheumatoid Arthritis	RDW		0.0145	0.0797	0.856	0.0046	0.0482	0.924				-0.0251	0.08139	0.75747	0.1406	0.0977	0.15	0.0261	0.1118	0.0498	0.0248	295
Rheumatoid Arthritis	RET#	RET%, HLSR#, HLSR%	0.1424	0.0807	0.0778	-0.0889	0.0494	0.0716				0.15539	0.08156	0.05674	0.1235	0.0912	0.176	0.6549	0.1027	0.1151	0.372	317
Rheumatoid Arthritis	IRF		-0.1724	0.0934	0.065	0.0321	0.0568	0.572				-0.1624	0.09431	0.08501	-0.178	0.1085	0.101	0.9186	-0.1041	0.0699	0.136	205
Rheumatoid Arthritis	MONO#	MONO%, GRAN%MYELOID	-0.1335	0.0693	0.054	-0.0458	0.0421	0.276				-0.1255	0.06955	0.07119	-0.064	0.0809	0.43	0.0975	0.2399	0.1047	0.022	367
Rheumatoid Arthritis	NEUT#	(NEUT+EO)#, (BASO+NEUT)#, GRAN#, MYELOID#, WBC#, NEUT%, LYMPH%	0.0998	0.0867	0.25	-0.1909	0.0537	0.000382				0.07869	0.0881	0.37175	0.1995	0.1028	0.0524	0.0722	0.3292	0.1787	0.0654	242
Rheumatoid Arthritis	EO#	(EO+BASO)#, NEUT%GRAN, EO%GRAN, EO%	0.8537	0.0786	1.84e-27	0.3034	0.0491	6.56e-10				0.85559	0.07996	1e-26	0.9563	0.0935	1.41e-24	0.0427	0.9057	0.1419	1.75e-10	301
Rheumatoid Arthritis	BASO#	BASO%, BASO%GRAN	-0.1233	0.1305	0.344	0.1405	0.0795	0.0772				-0.1001	0.13224	0.44887	0.057	0.1534	0.71	0.0258	0.4901	0.3	0.102	121
Rheumatoid Arthritis	LYMPH#		0.1099	0.0765	0.151	-0.1115	0.0512	0.0292				0.12144	0.07789	0.11896	0.158	0.0901	0.0796	0.3137	0.3621	0.1448	0.0124	286
Schizophrenia	PLT#	PCT	0.0281	0.0273	0.304	0.0142	0.0267	0.594				0.02277	0.02967	0.44269	0.0665	0.032	0.0376	0.0217	0.0497	0.0253	0.0498	421
Schizophrenia	MPV		0.0123	0.0255	0.63	0.0228	0.0244	0.35				0.00137	0.02595	0.95787	0.016	0.0279	0.566	0.7442	0.0014	0.0203	0.948	367
Schizophrenia	PDW		0.0279	0.0297	0.348	0.0305	0.0282	0.28				0.03537	0.02988	0.23651	0.0434	0.0331	0.19	0.2898	0.0199	0.0266	0.454	264
Schizophrenia	HCT	HGB	0.0426	0.0359	0.236	0.0383	0.0346	0.268				0.05177	0.03673	0.15867	0.0914	0.0452	0.0434	0.0763	0.1082	0.0481	0.0244	186
Schizophrenia	MCH	RBC#, MCV, MCHC	0.0041	0.022	0.852	0.0182	0.0212	0.39				0.01236	0.02286	0.58882	0.0271	0.0256	0.29	0.0802	0.0213	0.0191	0.264	400
Schizophrenia	RDW		-0.0426	0.0277	0.124	-0.0188	0.0264	0.476				-0.038	0.02804	0.17482	-0.0645	0.0339	0.057	0.2641	-0.053	0.0285	0.0626	295
Schizophrenia	RET#	RET%, HLSR#, HLSR%	0.0586	0.0286	0.0406	-0.0126	0.0275	0.648				0.05484	0.02874	0.05633	0.0417	0.0325	0.2	0.2739	0.0677	0.0314	0.0308	314
Schizophrenia	IRF		-0.053	0.0337	0.116	-0.0175	0.0321	0.586				-0.0429	0.03373	0.20396	-0.0777	0.0395	0.049	0.2284	-0.0163	0.0311	0.6	194
Schizophrenia	MONO#	MONO%, GRAN%MYELOID	-0.0262	0.0251	0.296	-0.0298	0.0239	0.214				-0.0276	0.02497	0.26943	0.003	0.0292	0.918	0.0517	0.0716	0.0266	0.00714	358
Schizophrenia	NEUT#	(NEUT+EO)#, (BASO+NEUT)#, GRAN#, MYELOID#, WBC#, NEUT%, LYMPH%	0.0571	0.0324	0.0786	0.0117	0.0314	0.71				0.05468	0.03267	0.09415	0.1028	0.039	0.0084	0.0352	0.1812	0.0414	1.21e-05	238
Schizophrenia	EO#	(EO+BASO)#, NEUT%GRAN, EO%GRAN, EO%	-0.0019	0.0299	0.948	-0.0522	0.0289	0.0708				-0.0001	0.03013	0.9973	0.0374	0.0357	0.296	0.0456	0.0961	0.0336	0.00418	297
Schizophrenia	BASO#	BASO%, BASO%GRAN	0.0349	0.0453	0.44	0.0291	0.0432	0.5				0.02144	0.04543	0.63695	0.0112	0.0531	0.832	0.3914	0.2268	0.068	0.000846	122
Schizophrenia	LYMPH#		0.1572	0.0296	1.12e-07	0.0368	0.0301	0.222				0.15368	0.02993	2.8e-07	0.2096	0.0353	2.92e-09	0.0066	0.219	0.0373	4.26e-09	277
Type II Diabetes	PLT#	PCT	0.0423	0.0326	0.195	0.063	0.0341	0.0644				0.03147	0.03614	0.38393	0.0658	0.0383	0.0862	0.2427	0.0132	0.0289	0.648	343
Type II Diabetes	MPV		-0.0168	0.0305	0.582	-0.0016	0.0311	0.958				-0.027	0.03133	0.38939	-0.0027	0.0333	0.936	0.2921	0.0153	0.0222	0.49	296
Type II Diabetes	PDW		0.1025	0.0358	0.00414	0.1136	0.0363	0.00173				0.10781	0.03643	0.00308	0.1147	0.0402	0.00434	0.5078	0.0598	0.0286	0.0364	213
Type II Diabetes	HCT	HGB	-0.0713	0.045	0.113	-0.0638	0.0463	0.169				-0.0734	0.0467	0.11602	-0.1136	0.058	0.05	0.2466	-0.109	0.0579	0.0596	149
Type II Diabetes	MCH	RBC#, MCV, MCHC	0.0098	0.0255	0.7	0.0176	0.0261	0.5				-0.0031	0.02671	0.90626	0.0118	0.0293	0.688	0.893	0.007	0.0202	0.728	319
Type II Diabetes	RDW		0.0591	0.033	0.0734	0.0612	0.0335	0.0676				0.0631	0.03361	0.06048	0.0928	0.0398	0.0198	0.1312	0.0708	0.0308	0.0214	247
Type II Diabetes	RET#	RET%, HLSR#, HLSR%	0.1194	0.0307	9.96e-05	0.1132	0.0314	0.00031				0.12472	0.03106	5.9e-05	0.1224	0.0353	0.000526	0.8664	0.1	0.0285	0.000442	265
Type II Diabetes	IRF		0.0127	0.037	0.732	0.0185	0.0376	0.624				0.01456	0.03732	0.69646	-0.003	0.0437	0.946	0.5018	0.0708	0.0329	0.0316	170
Type II Diabetes	MONO#	MONO%, GRAN%MYELOID	-0.0267	0.0293	0.364	-0.0095	0.0299	0.75				-0.023	0.02946	0.43561	-0.0226	0.0343	0.512	0.818	-0.0422	0.0262	0.108	293
Type II Diabetes	NEUT#	(NEUT+EO)#, (BASO+NEUT)#, GRAN#, MYELOID#, WBC#, NEUT%, LYMPH%	-0.0144	0.0382	0.706	-0.0367	0.0396	0.354				-0.0129	0.03866	0.73781	-0.0034	0.0461	0.94	0.6706	-0.0226	0.0401	0.572	200
Type II Diabetes	EO#	(EO+BASO)#, NEUT%GRAN, EO%GRAN, EO%	0.0086	0.0345	0.802	-0.0106	0.036	0.768				0.00397	0.03504	0.9098	-0.0127	0.0412	0.758	0.3423	-0.0078	0.0305	0.798	250
Type II Diabetes	BASO#	BASO%, BASO%GRAN	-0.0393	0.0532	0.46	-0.0538	0.0543	0.322				-0.0454	0.05399	0.40002	0.0381	0.063	0.546	0.0224	0.0266	0.0543	0.624	98
Type II Diabetes	LYMPH#		0.0117	0.0342	0.732	-0.0121	0.0372	0.744				0.0203	0.03461	0.5575	0.0496	0.0412	0.228	0.0996	-0.003	0.0339	0.928	236
Multiple Sclerosis	PLT#	PCT	0.0543	0.0593	0.36	0.0085	0.0607	0.888				0.06353	0.06289	0.31238	0.0859	0.0694	0.216	0.3806	0.0854	0.0482	0.0762	245
Multiple Sclerosis	MPV		0.0148	0.056	0.792	0.0138	0.0554	0.802				0.02146	0.05727	0.70784	-0.0098	0.0606	0.872	0.2843	-0.0042	0.0376	0.91	210
Multiple Sclerosis	PDW		0.0567	0.0719	0.43	0.0517	0.0707	0.464				0.05104	0.07296	0.48418	0.0389	0.0837	0.642	0.6789	0.0193	0.0525	0.712	154
Multiple Sclerosis	HCT	HGB	-0.0955	0.0828	0.25	-0.1152	0.0816	0.158				-0.1358	0.08567	0.11301	0.0397	0.1058	0.708	0.0407	0.1321	0.0755	0.0802	86
Multiple Sclerosis	MCH	RBC#, MCV, MCHC	-0.0459	0.0522	0.38	-0.0231	0.0517	0.656				-0.0331	0.0546	0.54384	-0.0344	0.0614	0.576	0.7217	-0.0556	0.0396	0.16	208
Multiple Sclerosis	RDW		0.0434	0.0632	0.492	0.0645	0.0621	0.298				0.0437	0.06464	0.49896	0.0754	0.0763	0.322	0.4541	0.0835	0.0513	0.104	159
Multiple Sclerosis	RET#	RET%, HLSR#, HLSR%	0.0697	0.0684	0.308	0.0693	0.0672	0.302				0.05784	0.06983	0.40747	0.1673	0.0781	0.0322	0.0106	0.0596	0.0505	0.238	161
Multiple Sclerosis	IRF		-0.0674	0.0786	0.39	-0.0825	0.0774	0.286				-0.0852	0.0795	0.28401	-0.0924	0.0898	0.304	0.5661	0	0.0626	1	109
Multiple Sclerosis	MONO#	MONO%, GRAN%MYELOID	-0.0184	0.0527	0.726	-0.0219	0.0518	0.672				-0.0168	0.05314	0.75139	0.0708	0.0618	0.252	0.0061	0.0857	0.0552	0.121	198
Multiple Sclerosis	NEUT#	(NEUT+EO)#, (BASO+NEUT)#, GRAN#, MYELOID#, WBC#, NEUT%, LYMPH%	-0.0927	0.0736	0.208	-0.0788	0.0724	0.276				-0.091	0.07455	0.2224	-0.0848	0.0892	0.342	0.8764	0.0089	0.0852	0.916	118
Multiple Sclerosis	EO#	(EO+BASO)#, NEUT%GRAN, EO%GRAN, EO%	0.0446	0.0662	0.5	0.0623	0.0651	0.338				0.01989	0.06783	0.76936	0.1404	0.0794	0.0772	0.03	0.2149	0.0832	0.00976	146
Multiple Sclerosis	BASO#	BASO%, BASO%GRAN	0.1244	0.1053	0.238	0.0972	0.1034	0.348				0.12535	0.10666	0.23991	0.2096	0.1285	0.103	0.2478	0.2259	0.1144	0.0484	58
Multiple Sclerosis	LYMPH#		0.2498	0.0626	6.62e-05	0.2543	0.0619	4.04e-05				0.23621	0.06364	0.00021	0.3291	0.077	1.93e-05	0.0778	0.3442	0.0778	9.68e-06	157
Celiac Disease	PLT#	PCT	-0.0473	0.0769	0.538	-0.0473	0.0769	0.538				-0.1227	0.08119	0.13083	0.04	0.091	0.66	0.0731	-0.015	0.0655	0.818	245
Celiac Disease	MPV		0.0063	0.0712	0.93	0.0063	0.0712	0.93				-0.0113	0.07193	0.87551	-0.0034	0.0774	0.966	0.7498	0.0307	0.0525	0.558	210
Celiac Disease	PDW		-0.044	0.0901	0.626	-0.044	0.0901	0.626				-0.0933	0.0904	0.30183	0.047	0.1046	0.654	0.089	0.0107	0.0702	0.878	153
Celiac Disease	HCT	HGB	-0.1774	0.1038	0.0874	-0.1774	0.1038	0.0874				-0.2778	0.10591	0.00871	-0.1125	0.1326	0.396	0.4323	-0.0327	0.1363	0.81	91
Celiac Disease	MCH	RBC#, MCV, MCHC	0.0187	0.0654	0.774	0.0187	0.0654	0.774				-0.0069	0.06818	0.91968	0.0082	0.0763	0.914	0.7891	-0.0082	0.0583	0.888	216
Celiac Disease	RDW		0.1062	0.0787	0.177	0.1062	0.0787	0.177				0.11029	0.07983	0.16709	0.1116	0.0949	0.24	0.92	0.068	0.0671	0.31	170
Celiac Disease	RET#	RET%, HLSR#, HLSR%	0.2331	0.0831	0.00506	0.2331	0.0831	0.00506				0.20619	0.08325	0.01326	0.1896	0.0954	0.0468	0.3528	0.1445	0.072	0.0448	170
Celiac Disease	IRF		-0.1176	0.0971	0.226	-0.1176	0.0971	0.226				-0.1583	0.09663	0.10146	-0.1509	0.1128	0.181	0.5606	0.0266	0.106	0.802	114
Celiac Disease	MONO#	MONO%, GRAN%MYELOID	-0.0477	0.0668	0.476	-0.0477	0.0668	0.476				-0.0373	0.06634	0.57418	-0.0384	0.0789	0.626	0.8237	-0.0327	0.0682	0.632	208
Celiac Disease	NEUT#	(NEUT+EO)#, (BASO+NEUT)#, GRAN#, MYELOID#, WBC#, NEUT%, LYMPH%	0.087	0.0925	0.346	0.087	0.0925	0.346				0.06606	0.09283	0.47674	0.1796	0.1125	0.111	0.1492	0.0941	0.114	0.41	127
Celiac Disease	EO#	(EO+BASO)#, NEUT%GRAN, EO%GRAN, EO%	0.3345	0.0805	3.28e-05	0.3345	0.0805	3.28e-05				0.2324	0.08113	0.00418	0.2589	0.0964	0.00724	0.1548	0.2697	0.0966	0.00526	157
Celiac Disease	BASO#	BASO%, BASO%GRAN	-0.0008	0.132	0.996	-0.0008	0.132	0.996				0.07097	0.1326	0.5925	0.0878	0.1618	0.588	0.3438	0.1843	0.1772	0.298	62
Celiac Disease	LYMPH#		-0.2918	0.0798	0.000256	-0.2918	0.0798	0.000256				-0.3677	0.07991	4.2e-06	-0.254	0.0985	0.00994	0.5124	-0.1556	0.1051	0.139	158
Type I Diabetes	PLT#	PCT	0.1848	0.1599	0.248	0.1865	0.1599	0.244				0.01033	0.17422	0.95273	0.224	0.1854	0.226	0.6751	0.2887	0.1112	0.00942	72
Type I Diabetes	MPV		-0.0556	0.1551	0.72	-0.0558	0.1553	0.72				-0.11	0.15815	0.48682	-0.0881	0.1653	0.594	0.567	-0.1709	0.0842	0.0424	55
Type I Diabetes	PDW		-0.0858	0.2122	0.686	-0.0759	0.2124	0.72				-0.198	0.2099	0.34546	-0.0756	0.243	0.756	0.931	-0.2359	0.1666	0.157	41
Type I Diabetes	HCT	HGB	0.1702	0.2285	0.456	0.1739	0.2287	0.446				-0.1411	0.23437	0.54722	0.4375	0.2786	0.116	0.0957	0.7764	0.2923	0.0079	33
Type I Diabetes	MCH	RBC#, MCV, MCHC	0.0291	0.1622	0.858	0.0245	0.1625	0.88				-0.0425	0.17438	0.80751	-0.0334	0.1801	0.852	0.4232	0.0333	0.0744	0.654	72
Type I Diabetes	RDW		0.0486	0.2326	0.834	0.0398	0.233	0.864				0.03052	0.22904	0.894	-0.0443	0.2938	0.88	0.6041	-0.1089	0.111	0.326	41
Type I Diabetes	RET#	RET%, HLSR#, HLSR%	0.7029	0.2263	0.0019	0.6963	0.2265	0.00212				0.50388	0.22676	0.02628	0.6628	0.2588	0.0104	0.749	0.6888	0.1667	3.6e-05	49
Type I Diabetes	IRF		0.0567	0.2325	0.808	0.0641	0.2327	0.782				0.08731	0.23285	0.70768	-0.0373	0.2497	0.882	0.3027	0.4682	0.2179	0.0316	43
Type I Diabetes	MONO#	MONO%, GRAN%MYELOID	0.1645	0.1603	0.304	0.1807	0.1607	0.26				0.1282	0.15722	0.41484	0.168	0.1988	0.398	0.9766	0.3195	0.1635	0.0506	75
Type I Diabetes	NEUT#	(NEUT+EO)#, (BASO+NEUT)#, GRAN#, MYELOID#, WBC#, NEUT%, LYMPH%	-0.6377	0.1963	0.00116	-0.6508	0.1968	0.000944				-0.6227	0.19408	0.00133	-0.6874	0.2208	0.00185	0.6213	-0.3395	0.298	0.254	46
Type I Diabetes	EO#	(EO+BASO)#, NEUT%GRAN, EO%GRAN, EO%	0.6606	0.167	7.66e-05	0.6725	0.1673	5.82e-05				0.43611	0.16883	0.00979	0.7442	0.2026	0.00024	0.4655	0.7384	0.2265	0.00111	66
Type I Diabetes	BASO#	BASO%, BASO%GRAN	0.3712	0.3636	0.308	0.3696	0.3638	0.31				0.63547	0.36612	0.08262	0.2936	0.4509	0.514	0.7709	-0.2498	0.6673	0.708	15
Type I Diabetes	LYMPH#		-0.4685	0.1604	0.0035	-0.5045	0.1624	0.0019				-0.6552	0.16245	5.5e-05	-0.5321	0.2107	0.0115	0.6412	-0.2097	0.2714	0.44	79
